# Supplementary material for: Geographic range size and species morphology determines the organization of sponge host-guest interaction networks across tropical coral reefs
Source: PeerJ. 2023 Nov 24;11:e16381. doi: 10.7717/peerj.16381 (PMC10680448; doi:10.7717/peerj.16381)
Supplement: Supplemental Information 3 — The information of the sponge-hosts and sponges-guests taxonomic classification. Each interaction record is associated with the following information: country, locality name, Spalding et al. (2007) EcoRegion, Geographical latitude and longitude, and a Bibliographic reference. [file peerj-11-16381-s003.csv]

Phylum_host	Class_Host	Order_Host	Family_Host	Genus_Host	Species_Host	Acepted_ScientificName_Host	targetTaxonId	Phylum_Guest	Class_Guest	Order_Guest	Family_Guest	Genus_Guest	Species_Guest	Acepted_ScientificName_Guest	sourceTaxonId	EcoRegion	Country	localityName	decimalLatitude	decimalLongitude	Reference_Short	Reference_Citation
Porifera	Demospongiae	Agelasida	Agelasidae	Agelas	clathrodes	Agelas_clathrodes	WORMS:164823	Cnidaria	Anthozoa	Zoantharia	Parazoanthidae	Parazoanthus	swiftii	Parazoanthus_swiftii	WORMS:283872	Southern Caribbean	Trinidad y Tobago	Charlotteville	11.3	-60.5	Swain & Wulff 2007	Swain, T.D., Wulff, J.L., 2007. Diversity and specificity of Caribbean sponge-zoanthid symbioses: A foundation for understanding the adaptive significance of symbioses and generating hypotheses about higher-order systematics. Biological Journal of the Linnean Society 92, 695–711.
Porifera	Demospongiae	Agelasida	Agelasidae	Agelas	clathrodes	Agelas_clathrodes	WORMS:164823	Cnidaria	Anthozoa	Zoantharia	Parazoanthidae	Parazoanthus	swiftii	Parazoanthus_swiftii	WORMS:283872	Southwestern Caribbean	Colombia	Blue Wall	12.50617	-81.731122	Montenegro-González & Acosta 2010	Montenegro-Gonzalez, J., Acosta, A., 2010. Habitat preference of Zoantharia genera depends on host sponge morphology. Universitas Scientiarum 15, 110–121.
Porifera	Demospongiae	Agelasida	Agelasidae	Agelas	clathrodes	Agelas_clathrodes	WORMS:164823	Cnidaria	Anthozoa	Zoantharia	Parazoanthidae	Parazoanthus	swiftii	Parazoanthus_swiftii	WORMS:283872	Southwestern Caribbean	Colombia	Poxhole	12.5081	-81.7096	Montenegro-González & Acosta 2010	Montenegro-Gonzalez, J., Acosta, A., 2010. Habitat preference of Zoantharia genera depends on host sponge morphology. Universitas Scientiarum 15, 110–121.
Porifera	Demospongiae	Agelasida	Agelasidae	Agelas	clathrodes	Agelas_clathrodes	WORMS:164823	Arthropoda	Malacostraca	Decapoda	Alpheidae	Synalpheus	agelas	Synalpheus_agelas	WORMS:421750	Southwestern Caribbean	Panama	San Blas Islands	9.566666667	-78.96666667	Duffy 1992	Duffy J E (1992). Host use patterns and demography in a guild of tropical sponge-dwelling shrimps. Marine Ecology Progress Series, 90, 127–138.
Porifera	Demospongiae	Agelasida	Agelasidae	Agelas	clathrodes	Agelas_clathrodes	WORMS:164823	Arthropoda	Malacostraca	Decapoda	Alpheidae	Synalpheus	agelas	Synalpheus_agelas	WORMS:421750	Western Caribbean	Belize	Carrie Bow Cay	16.783	-88.067	Macdonald et al. 2006	Macdonald K S, Rios R, Duffy J E (2006) Biodiversity, host specificity, and dominance by eusocial species among sponge-dwelling alpheid shrimp on the Belize Barrier Reef. Divers Distrib 12:165–178
Porifera	Demospongiae	Agelasida	Agelasidae	Agelas	clathrodes	Agelas_clathrodes	WORMS:164823	Arthropoda	Malacostraca	Decapoda	Alpheidae	Synalpheus	agelas	Synalpheus_agelas	WORMS:421750	Greater Antilles	Jamaica	Discovery Bay	18.4657	-77.405	Hultgren & Duffy 2010	Hultgren KM and Duffy JE (2010) Sponge host characteristics shape the community structure of their shrimp associates. Mar Ecol Prog Ser 407:1–12
Porifera	Demospongiae	Agelasida	Agelasidae	Agelas	clathrodes	Agelas_clathrodes	WORMS:164823	Arthropoda	Malacostraca	Decapoda	Alpheidae	Synalpheus	agelas	Synalpheus_agelas	WORMS:421750	Eastern Caribbean	Barbados	Brandon's Beach	13.1167	-59.6313	Hultgren et al. 2011	Hultgren KM, MacDonald KS, Duffy JE. (2011). Sponge-dwelling snapping shrimps (Alpheidae: Synalpheus) of Barbados West Indies, with a description of a new eusocial species. Zootaxa 16:1–16.
Porifera	Demospongiae	Agelasida	Agelasidae	Agelas	clathrodes	Agelas_clathrodes	WORMS:164823	Arthropoda	Malacostraca	Decapoda	Alpheidae	Synalpheus	agelas	Synalpheus_agelas	WORMS:421750	Eastern Caribbean	Barbados	Cluff Reef	13.33783333	-59.64433333	Hultgren et al. 2011	Hultgren KM, MacDonald KS, Duffy JE. (2011). Sponge-dwelling snapping shrimps (Alpheidae: Synalpheus) of Barbados West Indies, with a description of a new eusocial species. Zootaxa 16:1–16.
Porifera	Demospongiae	Agelasida	Agelasidae	Agelas	clathrodes	Agelas_clathrodes	WORMS:164823	Arthropoda	Malacostraca	Decapoda	Alpheidae	Synalpheus	agelas	Synalpheus_agelas	WORMS:421750	Eastern Caribbean	Barbados	Spawnee Reef	13.23006667	-59.65038333	Hultgren et al. 2011	Hultgren KM, MacDonald KS, Duffy JE. (2011). Sponge-dwelling snapping shrimps (Alpheidae: Synalpheus) of Barbados West Indies, with a description of a new eusocial species. Zootaxa 16:1–16.
Porifera	Demospongiae	Agelasida	Agelasidae	Agelas	clathrodes	Agelas_clathrodes	WORMS:164823	Arthropoda	Malacostraca	Decapoda	Alpheidae	Synalpheus	agelas	Synalpheus_agelas	WORMS:421750	Greater Antilles	Jamaica	Pear Tree Bottom reef	18.46805	-77.38815	Macdonald et al. 2009	Macdonald, K. S., Hultgren, K., Duffy, J. E. (2009). The sponge-dwelling snapping shrimps (Crustacea, Decapoda, Alpheidae Synalpheus) of Discovery Bay, Jamaica, with descriptions of four new species. Zootaxa, 57, 1–57.
Porifera	Demospongiae	Agelasida	Agelasidae	Agelas	clathrodes	Agelas_clathrodes	WORMS:164823	Arthropoda	Malacostraca	Decapoda	Alpheidae	Synalpheus	agelas	Synalpheus_agelas	WORMS:421750	Greater Antilles	Jamaica	Discovery Bay	18.4724	-77.4101	Macdonald et al. 2009	Macdonald, K. S., Hultgren, K., Duffy, J. E. (2009). The sponge-dwelling snapping shrimps (Crustacea, Decapoda, Alpheidae Synalpheus) of Discovery Bay, Jamaica, with descriptions of four new species. Zootaxa, 57, 1–57.
Porifera	Demospongiae	Agelasida	Agelasidae	Agelas	clathrodes	Agelas_clathrodes	WORMS:164823	Arthropoda	Malacostraca	Decapoda	Alpheidae	Synalpheus	agelas	Synalpheus_agelas	WORMS:421750	Greater Antilles	Jamaica	Columbus park	18.46296667	-77.46028333	Macdonald et al. 2009	Macdonald, K. S., Hultgren, K., Duffy, J. E. (2009). The sponge-dwelling snapping shrimps (Crustacea, Decapoda, Alpheidae Synalpheus) of Discovery Bay, Jamaica, with descriptions of four new species. Zootaxa, 57, 1–57.
Porifera	Demospongiae	Agelasida	Agelasidae	Agelas	clathrodes	Agelas_clathrodes	WORMS:164823	Arthropoda	Malacostraca	Decapoda	Alpheidae	Synalpheus	agelas	Synalpheus_agelas	WORMS:421750	Southern Caribbean	Curacao	Caracas Baai	12.0699	-68.8621	Hultgren et al. 2010	Hultgren, K. M., MacDonald, K. S., Duffy, J. E. (2010). Sponge-dwelling snapping shrimps of Curaçao, with descriptions of three new species. Zootaxa, 262(2372), 221–262.
Porifera	Demospongiae	Agelasida	Agelasidae	Agelas	clathrodes	Agelas_clathrodes	WORMS:164823	Arthropoda	Malacostraca	Decapoda	Alpheidae	Synalpheus	agelas	Synalpheus_agelas	WORMS:421750	Southern Caribbean	Venezuela	Eastpunt	12.04061667	-67.24838333	Hultgren et al. 2010	Hultgren, K. M., MacDonald, K. S., Duffy, J. E. (2010). Sponge-dwelling snapping shrimps of Curaçao, with descriptions of three new species. Zootaxa, 262(2372), 221–262.
Porifera	Demospongiae	Agelasida	Agelasidae	Agelas	clathrodes	Agelas_clathrodes	WORMS:164823	Arthropoda	Malacostraca	Decapoda	Alpheidae	Synalpheus	agelas	Synalpheus_agelas	WORMS:421750	Southern Caribbean	Curacao	Piscadera Baai	12.1226	-68.9715	Hultgren et al. 2010	Hultgren, K. M., MacDonald, K. S., Duffy, J. E. (2010). Sponge-dwelling snapping shrimps of Curaçao, with descriptions of three new species. Zootaxa, 262(2372), 221–262.
Porifera	Demospongiae	Agelasida	Agelasidae	Agelas	clathrodes	Agelas_clathrodes	WORMS:164823	Arthropoda	Malacostraca	Decapoda	Alpheidae	Synalpheus	androsi	Synalpheus_androsi	WORMS:515114	Western Caribbean	Belize	Carrie Bow Cay	16.783	-88.067	Macdonald et al. 2006	Macdonald K S, Rios R, Duffy J E (2006) Biodiversity, host specificity, and dominance by eusocial species among sponge-dwelling alpheid shrimp on the Belize Barrier Reef. Divers Distrib 12:165–178
Porifera	Demospongiae	Agelasida	Agelasidae	Agelas	clathrodes	Agelas_clathrodes	WORMS:164823	Arthropoda	Malacostraca	Decapoda	Alpheidae	Synalpheus	bousfieldi	Synalpheus_bousfieldi	WORMS:421753	Eastern Caribbean	Barbados	Brandon's Beach	13.1167	-59.6313	Hultgren et al. 2011	Hultgren KM, MacDonald KS, Duffy JE. (2011). Sponge-dwelling snapping shrimps (Alpheidae: Synalpheus) of Barbados West Indies, with a description of a new eusocial species. Zootaxa 16:1–16.
Porifera	Demospongiae	Agelasida	Agelasidae	Agelas	clathrodes	Agelas_clathrodes	WORMS:164823	Arthropoda	Malacostraca	Decapoda	Alpheidae	Synalpheus	bousfieldi	Synalpheus_bousfieldi	WORMS:421753	Greater Antilles	Jamaica	Columbus park	18.46591667	-77.41405	Macdonald et al. 2009	Macdonald, K. S., Hultgren, K., Duffy, J. E. (2009). The sponge-dwelling snapping shrimps (Crustacea, Decapoda, Alpheidae Synalpheus) of Discovery Bay, Jamaica, with descriptions of four new species. Zootaxa, 57, 1–57.
Porifera	Demospongiae	Agelasida	Agelasidae	Agelas	clathrodes	Agelas_clathrodes	WORMS:164823	Arthropoda	Malacostraca	Decapoda	Alpheidae	Synalpheus	bousfieldi	Synalpheus_bousfieldi	WORMS:421753	Southern Caribbean	Venezuela	Eastpunt	12.04061667	-67.24838333	Hultgren et al. 2010	Hultgren, K. M., MacDonald, K. S., Duffy, J. E. (2010). Sponge-dwelling snapping shrimps of Curaçao, with descriptions of three new species. Zootaxa, 262(2372), 221–262.
Porifera	Demospongiae	Agelasida	Agelasidae	Agelas	clathrodes	Agelas_clathrodes	WORMS:164823	Arthropoda	Malacostraca	Decapoda	Alpheidae	Synalpheus	bousfieldi	Synalpheus_bousfieldi	WORMS:421753	Southern Caribbean	Curacao	Piscadera Baai	12.1226	-68.9715	Hultgren et al. 2010	Hultgren, K. M., MacDonald, K. S., Duffy, J. E. (2010). Sponge-dwelling snapping shrimps of Curaçao, with descriptions of three new species. Zootaxa, 262(2372), 221–262.
Porifera	Demospongiae	Agelasida	Agelasidae	Agelas	clathrodes	Agelas_clathrodes	WORMS:164823	Arthropoda	Malacostraca	Decapoda	Alpheidae	Synalpheus	bousfieldi	Synalpheus_bousfieldi	WORMS:421753	Southwestern Caribbean	Panama	San Blas Islands	9.566666667	-78.96666667	Macdonald & Duffy 2006	Macdonald, K.S., Duffy, J.E., 2006. Two New Species of Sponge-Dwelling Snapping Shrimp from the Belizean Barrier Reef, with a Synopsis of the Synalpheus brooksi Species Complex. American Museum Novitates 3543, 1–22.
Porifera	Demospongiae	Agelasida	Agelasidae	Agelas	clathrodes	Agelas_clathrodes	WORMS:164823	Arthropoda	Malacostraca	Decapoda	Alpheidae	Synalpheus	brooksi	Synalpheus_brooksi	WORMS:421755	Southwestern Caribbean	Panama	San Blas Islands	9.566666667	-78.96666667	Duffy 1992	Duffy J E (1992). Host use patterns and demography in a guild of tropical sponge-dwelling shrimps. Marine Ecology Progress Series, 90, 127–138.
Porifera	Demospongiae	Agelasida	Agelasidae	Agelas	clathrodes	Agelas_clathrodes	WORMS:164823	Arthropoda	Malacostraca	Decapoda	Alpheidae	Synalpheus	brooksi	Synalpheus_brooksi	WORMS:421755	Southwestern Caribbean	Panama	San Blas Islands	9.566666667	-78.96666667	Duffy 1996b	Duffy J E (1996). Resource-associated population subdivision in a symbiotic coral-reef shrimp. Evolution, 50(1), 360–373.
Porifera	Demospongiae	Agelasida	Agelasidae	Agelas	clathrodes	Agelas_clathrodes	WORMS:164823	Arthropoda	Malacostraca	Decapoda	Alpheidae	Synalpheus	carpenteri	Synalpheus_carpenteri	WORMS:390246	Western Caribbean	Belize	Carrie Bow Cay	16.783	-88.067	Macdonald et al. 2006	Macdonald K S, Rios R, Duffy J E (2006) Biodiversity, host specificity, and dominance by eusocial species among sponge-dwelling alpheid shrimp on the Belize Barrier Reef. Divers Distrib 12:165–178
Porifera	Demospongiae	Agelasida	Agelasidae	Agelas	clathrodes	Agelas_clathrodes	WORMS:164823	Arthropoda	Malacostraca	Decapoda	Alpheidae	Synalpheus	carpenteri	Synalpheus_carpenteri	WORMS:390246	Greater Antilles	Jamaica	Discovery Bay	18.4657	-77.405	Hultgren & Duffy 2010	Hultgren KM and Duffy JE (2010) Sponge host characteristics shape the community structure of their shrimp associates. Mar Ecol Prog Ser 407:1–12
Porifera	Demospongiae	Agelasida	Agelasidae	Agelas	clathrodes	Agelas_clathrodes	WORMS:164823	Arthropoda	Malacostraca	Decapoda	Alpheidae	Synalpheus	carpenteri	Synalpheus_carpenteri	WORMS:390246	Greater Antilles	Jamaica	Columbus park	18.46591667	-77.41405	Macdonald et al. 2009	Macdonald, K. S., Hultgren, K., Duffy, J. E. (2009). The sponge-dwelling snapping shrimps (Crustacea, Decapoda, Alpheidae Synalpheus) of Discovery Bay, Jamaica, with descriptions of four new species. Zootaxa, 57, 1–57.
Porifera	Demospongiae	Agelasida	Agelasidae	Agelas	clathrodes	Agelas_clathrodes	WORMS:164823	Arthropoda	Malacostraca	Decapoda	Alpheidae	Synalpheus	carpenteri	Synalpheus_carpenteri	WORMS:390246	Greater Antilles	Jamaica	Discovery Bay	18.4724	-77.4101	Macdonald et al. 2009	Macdonald, K. S., Hultgren, K., Duffy, J. E. (2009). The sponge-dwelling snapping shrimps (Crustacea, Decapoda, Alpheidae Synalpheus) of Discovery Bay, Jamaica, with descriptions of four new species. Zootaxa, 57, 1–57.
Porifera	Demospongiae	Agelasida	Agelasidae	Agelas	clathrodes	Agelas_clathrodes	WORMS:164823	Arthropoda	Malacostraca	Decapoda	Alpheidae	Synalpheus	carpenteri	Synalpheus_carpenteri	WORMS:390246	Greater Antilles	Jamaica	Pear Tree Bottom reef	18.46805	-77.38815	Macdonald et al. 2009	Macdonald, K. S., Hultgren, K., Duffy, J. E. (2009). The sponge-dwelling snapping shrimps (Crustacea, Decapoda, Alpheidae Synalpheus) of Discovery Bay, Jamaica, with descriptions of four new species. Zootaxa, 57, 1–57.
Porifera	Demospongiae	Agelasida	Agelasidae	Agelas	clathrodes	Agelas_clathrodes	WORMS:164823	Arthropoda	Malacostraca	Decapoda	Alpheidae	Synalpheus	carpenteri	Synalpheus_carpenteri	WORMS:390246	Greater Antilles	Jamaica	Dairy Bull Reef	18.463	-77.36071667	Macdonald et al. 2009	Macdonald, K. S., Hultgren, K., Duffy, J. E. (2009). The sponge-dwelling snapping shrimps (Crustacea, Decapoda, Alpheidae Synalpheus) of Discovery Bay, Jamaica, with descriptions of four new species. Zootaxa, 57, 1–57.
Porifera	Demospongiae	Agelasida	Agelasidae	Agelas	clathrodes	Agelas_clathrodes	WORMS:164823	Arthropoda	Malacostraca	Decapoda	Alpheidae	Synalpheus	carpenteri	Synalpheus_carpenteri	WORMS:390246	Greater Antilles	Jamaica	Rio Bueno	18.46296667	-77.46028333	Macdonald et al. 2009	Macdonald, K. S., Hultgren, K., Duffy, J. E. (2009). The sponge-dwelling snapping shrimps (Crustacea, Decapoda, Alpheidae Synalpheus) of Discovery Bay, Jamaica, with descriptions of four new species. Zootaxa, 57, 1–57.
Porifera	Demospongiae	Agelasida	Agelasidae	Agelas	clathrodes	Agelas_clathrodes	WORMS:164823	Arthropoda	Malacostraca	Decapoda	Alpheidae	Synalpheus	carpenteri	Synalpheus_carpenteri	WORMS:390246	Southern Caribbean	Curacao	Caracas Baai	12.0699	-68.8621	Hultgren et al. 2010	Hultgren, K. M., MacDonald, K. S., Duffy, J. E. (2010). Sponge-dwelling snapping shrimps of Curaçao, with descriptions of three new species. Zootaxa, 262(2372), 221–262.
Porifera	Demospongiae	Agelasida	Agelasidae	Agelas	clathrodes	Agelas_clathrodes	WORMS:164823	Arthropoda	Malacostraca	Decapoda	Alpheidae	Synalpheus	carpenteri	Synalpheus_carpenteri	WORMS:390246	Southern Caribbean	Venezuela	Eastpunt	12.04061667	-67.24838333	Hultgren et al. 2010	Hultgren, K. M., MacDonald, K. S., Duffy, J. E. (2010). Sponge-dwelling snapping shrimps of Curaçao, with descriptions of three new species. Zootaxa, 262(2372), 221–262.
Porifera	Demospongiae	Agelasida	Agelasidae	Agelas	clathrodes	Agelas_clathrodes	WORMS:164823	Arthropoda	Malacostraca	Decapoda	Alpheidae	Synalpheus	carpenteri	Synalpheus_carpenteri	WORMS:390246	Southern Caribbean	Curacao	Piscadera Baai	12.1226	-68.9715	Hultgren et al. 2010	Hultgren, K. M., MacDonald, K. S., Duffy, J. E. (2010). Sponge-dwelling snapping shrimps of Curaçao, with descriptions of three new species. Zootaxa, 262(2372), 221–262.
Porifera	Demospongiae	Agelasida	Agelasidae	Agelas	clathrodes	Agelas_clathrodes	WORMS:164823	Arthropoda	Malacostraca	Decapoda	Alpheidae	Synalpheus	carpenteri	Synalpheus_carpenteri	WORMS:390246	Southern Caribbean	Curacao	Piscadera Baai	12.1211	-68.9699	Hultgren et al. 2010	Hultgren, K. M., MacDonald, K. S., Duffy, J. E. (2010). Sponge-dwelling snapping shrimps of Curaçao, with descriptions of three new species. Zootaxa, 262(2372), 221–262.
Porifera	Demospongiae	Agelasida	Agelasidae	Agelas	clathrodes	Agelas_clathrodes	WORMS:164823	Arthropoda	Malacostraca	Decapoda	Alpheidae	Synalpheus	carpenteri	Synalpheus_carpenteri	WORMS:390246	Southern Caribbean	Curacao	Scary Steps	12.2013	-69.0819	Hultgren et al. 2010	Hultgren, K. M., MacDonald, K. S., Duffy, J. E. (2010). Sponge-dwelling snapping shrimps of Curaçao, with descriptions of three new species. Zootaxa, 262(2372), 221–262.
Porifera	Demospongiae	Agelasida	Agelasidae	Agelas	clathrodes	Agelas_clathrodes	WORMS:164823	Arthropoda	Malacostraca	Decapoda	Alpheidae	Synalpheus	carpenteri	Synalpheus_carpenteri	WORMS:390246	Western Caribbean	Belize	Long Reef	16.949	-88.0479	Macdonald & Duffy 2006	Macdonald, K.S., Duffy, J.E., 2006. Two New Species of Sponge-Dwelling Snapping Shrimp from the Belizean Barrier Reef, with a Synopsis of the Synalpheus brooksi Species Complex. American Museum Novitates 3543, 1–22.
Porifera	Demospongiae	Agelasida	Agelasidae	Agelas	clathrodes	Agelas_clathrodes	WORMS:164823	Arthropoda	Malacostraca	Decapoda	Alpheidae	Synalpheus	carpenteri	Synalpheus_carpenteri	WORMS:390246	Western Caribbean	Belize	Carrie Bow Cay	16.8	-88.08333333	Macdonald & Duffy 2006	Macdonald, K.S., Duffy, J.E., 2006. Two New Species of Sponge-Dwelling Snapping Shrimp from the Belizean Barrier Reef, with a Synopsis of the Synalpheus brooksi Species Complex. American Museum Novitates 3543, 1–22.
Porifera	Demospongiae	Agelasida	Agelasidae	Agelas	clathrodes	Agelas_clathrodes	WORMS:164823	Arthropoda	Malacostraca	Decapoda	Alpheidae	Synalpheus	carpenteri	Synalpheus_carpenteri	WORMS:390246	Bahamian	Bahamas	Exuma Islands	23.76666667	-76.1	Macdonald & Duffy 2006	Macdonald, K.S., Duffy, J.E., 2006. Two New Species of Sponge-Dwelling Snapping Shrimp from the Belizean Barrier Reef, with a Synopsis of the Synalpheus brooksi Species Complex. American Museum Novitates 3543, 1–22.
Porifera	Demospongiae	Agelasida	Agelasidae	Agelas	clathrodes	Agelas_clathrodes	WORMS:164823	Arthropoda	Malacostraca	Decapoda	Alpheidae	Synalpheus	carpenteri	Synalpheus_carpenteri	WORMS:390246	Southwestern Caribbean	Panama	San Blas Islands	9.566666667	-78.96666667	Macdonald & Duffy 2006	Macdonald, K.S., Duffy, J.E., 2006. Two New Species of Sponge-Dwelling Snapping Shrimp from the Belizean Barrier Reef, with a Synopsis of the Synalpheus brooksi Species Complex. American Museum Novitates 3543, 1–22.
Porifera	Demospongiae	Agelasida	Agelasidae	Agelas	clathrodes	Agelas_clathrodes	WORMS:164823	Arthropoda	Malacostraca	Decapoda	Alpheidae	Synalpheus	chacei	Synalpheus_chacei	WORMS:515130	Western Caribbean	Belize	Carrie Bow Cay	16.783	-88.067	Duffy 1998	Duffy J E (1998) On the frequency of eusociality in snapping shrimps (Decapoda: Alpheidae), with description of a second eusocial species. Bulletin of Marine Science, 63(2), 387–400.
Porifera	Demospongiae	Agelasida	Agelasidae	Agelas	clathrodes	Agelas_clathrodes	WORMS:164823	Arthropoda	Malacostraca	Decapoda	Alpheidae	Synalpheus	chacei	Synalpheus_chacei	WORMS:515130	Western Caribbean	Belize	Carrie Bow Cay	16.783	-88.067	Macdonald et al. 2006	Macdonald K S, Rios R, Duffy J E (2006) Biodiversity, host specificity, and dominance by eusocial species among sponge-dwelling alpheid shrimp on the Belize Barrier Reef. Divers Distrib 12:165–178
Porifera	Demospongiae	Agelasida	Agelasidae	Agelas	clathrodes	Agelas_clathrodes	WORMS:164823	Arthropoda	Malacostraca	Decapoda	Alpheidae	Synalpheus	heardi	Synalpheus_heardi	WORMS:421758	Western Caribbean	Belize	Carrie Bow Cay	16.783	-88.067	Macdonald et al. 2006	Macdonald K S, Rios R, Duffy J E (2006) Biodiversity, host specificity, and dominance by eusocial species among sponge-dwelling alpheid shrimp on the Belize Barrier Reef. Divers Distrib 12:165–178
Porifera	Demospongiae	Agelasida	Agelasidae	Agelas	clathrodes	Agelas_clathrodes	WORMS:164823	Arthropoda	Malacostraca	Decapoda	Alpheidae	Synalpheus	hoetjesi	Synalpheus_hoetjesi	WORMS:515148	Eastern Caribbean	Barbados	Thunder Bay	13.21999167	-59.64326944	Hultgren et al. 2011	Hultgren KM, MacDonald KS, Duffy JE. (2011). Sponge-dwelling snapping shrimps (Alpheidae: Synalpheus) of Barbados West Indies, with a description of a new eusocial species. Zootaxa 16:1–16.
Porifera	Demospongiae	Agelasida	Agelasidae	Agelas	clathrodes	Agelas_clathrodes	WORMS:164823	Arthropoda	Malacostraca	Decapoda	Alpheidae	Synalpheus	longicarpus	Synalpheus_longicarpus	WORMS:421761	Southwestern Caribbean	Panama	San Blas Islands	9.566666667	-78.96666667	Duffy 1992	Duffy J E (1992). Host use patterns and demography in a guild of tropical sponge-dwelling shrimps. Marine Ecology Progress Series, 90, 127–138.
Porifera	Demospongiae	Agelasida	Agelasidae	Agelas	clathrodes	Agelas_clathrodes	WORMS:164823	Arthropoda	Malacostraca	Decapoda	Alpheidae	Synalpheus	mcclendoni	Synalpheus_mcclendoni	WORMS:421762	Western Caribbean	Belize	Carrie Bow Cay	16.783	-88.067	Macdonald et al. 2006	Macdonald K S, Rios R, Duffy J E (2006) Biodiversity, host specificity, and dominance by eusocial species among sponge-dwelling alpheid shrimp on the Belize Barrier Reef. Divers Distrib 12:165–178
Porifera	Demospongiae	Agelasida	Agelasidae	Agelas	clathrodes	Agelas_clathrodes	WORMS:164823	Arthropoda	Malacostraca	Decapoda	Alpheidae	Synalpheus	mcclendoni	Synalpheus_mcclendoni	WORMS:421762	Eastern Caribbean	Barbados	Brandon's Beach	13.1167	-59.6313	Hultgren et al. 2011	Hultgren KM, MacDonald KS, Duffy JE. (2011). Sponge-dwelling snapping shrimps (Alpheidae: Synalpheus) of Barbados West Indies, with a description of a new eusocial species. Zootaxa 16:1–16.
Porifera	Demospongiae	Agelasida	Agelasidae	Agelas	clathrodes	Agelas_clathrodes	WORMS:164823	Arthropoda	Malacostraca	Decapoda	Alpheidae	Synalpheus	mcclendoni	Synalpheus_mcclendoni	WORMS:421762	Eastern Caribbean	Barbados	Thunder Bay	13.21999167	-59.64326944	Hultgren et al. 2011	Hultgren KM, MacDonald KS, Duffy JE. (2011). Sponge-dwelling snapping shrimps (Alpheidae: Synalpheus) of Barbados West Indies, with a description of a new eusocial species. Zootaxa 16:1–16.
Porifera	Demospongiae	Agelasida	Agelasidae	Agelas	clathrodes	Agelas_clathrodes	WORMS:164823	Arthropoda	Malacostraca	Decapoda	Alpheidae	Synalpheus	mcclendoni	Synalpheus_mcclendoni	WORMS:421762	Greater Antilles	Jamaica	Columbus park	18.46591667	-77.41405	Macdonald et al. 2009	Macdonald, K. S., Hultgren, K., Duffy, J. E. (2009). The sponge-dwelling snapping shrimps (Crustacea, Decapoda, Alpheidae Synalpheus) of Discovery Bay, Jamaica, with descriptions of four new species. Zootaxa, 57, 1–57.
Porifera	Demospongiae	Agelasida	Agelasidae	Agelas	clathrodes	Agelas_clathrodes	WORMS:164823	Arthropoda	Malacostraca	Decapoda	Alpheidae	Synalpheus	mcclendoni	Synalpheus_mcclendoni	WORMS:421762	Southern Caribbean	Curacao	Caracas Baai	12.0699	-68.8621	Hultgren et al. 2010	Hultgren, K. M., MacDonald, K. S., Duffy, J. E. (2010). Sponge-dwelling snapping shrimps of Curaçao, with descriptions of three new species. Zootaxa, 262(2372), 221–262.
Porifera	Demospongiae	Agelasida	Agelasidae	Agelas	clathrodes	Agelas_clathrodes	WORMS:164823	Arthropoda	Malacostraca	Decapoda	Alpheidae	Synalpheus	mcclendoni	Synalpheus_mcclendoni	WORMS:421762	Southern Caribbean	Venezuela	Eastpunt	12.04061667	-67.24838333	Hultgren et al. 2010	Hultgren, K. M., MacDonald, K. S., Duffy, J. E. (2010). Sponge-dwelling snapping shrimps of Curaçao, with descriptions of three new species. Zootaxa, 262(2372), 221–262.
Porifera	Demospongiae	Agelasida	Agelasidae	Agelas	clathrodes	Agelas_clathrodes	WORMS:164823	Arthropoda	Malacostraca	Decapoda	Alpheidae	Synalpheus	mcclendoni	Synalpheus_mcclendoni	WORMS:421762	Southern Caribbean	Curacao	Scary Steps	12.2013	-69.0819	Hultgren et al. 2010	Hultgren, K. M., MacDonald, K. S., Duffy, J. E. (2010). Sponge-dwelling snapping shrimps of Curaçao, with descriptions of three new species. Zootaxa, 262(2372), 221–262.
Porifera	Demospongiae	Agelasida	Agelasidae	Agelas	clathrodes	Agelas_clathrodes	WORMS:164823	Arthropoda	Malacostraca	Decapoda	Alpheidae	Synalpheus	pandionis	Synalpheus_pandionis	WORMS:421765	Western Caribbean	Belize	Carrie Bow Cay	16.783	-88.067	Macdonald et al. 2006	Macdonald K S, Rios R, Duffy J E (2006) Biodiversity, host specificity, and dominance by eusocial species among sponge-dwelling alpheid shrimp on the Belize Barrier Reef. Divers Distrib 12:165–178
Porifera	Demospongiae	Agelasida	Agelasidae	Agelas	clathrodes	Agelas_clathrodes	WORMS:164823	Arthropoda	Malacostraca	Decapoda	Alpheidae	Synalpheus	rathbunae	Synalpheus_rathbunae	WORMS:421768	Western Caribbean	Belize	Carrie Bow Cay	16.783	-88.067	Macdonald et al. 2006	Macdonald K S, Rios R, Duffy J E (2006) Biodiversity, host specificity, and dominance by eusocial species among sponge-dwelling alpheid shrimp on the Belize Barrier Reef. Divers Distrib 12:165–178
Porifera	Demospongiae	Agelasida	Agelasidae	Agelas	clathrodes	Agelas_clathrodes	WORMS:164823	Arthropoda	Malacostraca	Decapoda	Alpheidae	Synalpheus	sanctithomae	Synalpheus_sanctithomae	WORMS:421769	Western Caribbean	Belize	Carrie Bow Cay	16.783	-88.067	Macdonald et al. 2006	Macdonald K S, Rios R, Duffy J E (2006) Biodiversity, host specificity, and dominance by eusocial species among sponge-dwelling alpheid shrimp on the Belize Barrier Reef. Divers Distrib 12:165–178
Porifera	Demospongiae	Agelasida	Agelasidae	Agelas	clathrodes	Agelas_clathrodes	WORMS:164823	Arthropoda	Malacostraca	Decapoda	Alpheidae	Synalpheus	sanctithomae	Synalpheus_sanctithomae	WORMS:421769	Eastern Caribbean	Barbados	Spawnee Reef	13.23006667	-59.65038333	Hultgren et al. 2011	Hultgren KM, MacDonald KS, Duffy JE. (2011). Sponge-dwelling snapping shrimps (Alpheidae: Synalpheus) of Barbados West Indies, with a description of a new eusocial species. Zootaxa 16:1–16.
Porifera	Demospongiae	Agelasida	Agelasidae	Agelas	clathrodes	Agelas_clathrodes	WORMS:164823	Arthropoda	Malacostraca	Decapoda	Alpheidae	Synalpheus	sanctithomae	Synalpheus_sanctithomae	WORMS:421769	Southern Caribbean	Curacao	Caracas Baai	12.0699	-68.8621	Hultgren et al. 2010	Hultgren, K. M., MacDonald, K. S., Duffy, J. E. (2010). Sponge-dwelling snapping shrimps of Curaçao, with descriptions of three new species. Zootaxa, 262(2372), 221–262.
Porifera	Demospongiae	Agelasida	Agelasidae	Agelas	clathrodes	Agelas_clathrodes	WORMS:164823	Arthropoda	Malacostraca	Decapoda	Alpheidae	Synalpheus	sanctithomae	Synalpheus_sanctithomae	WORMS:421769	Southern Caribbean	Venezuela	Eastpunt	12.04061667	-67.24838333	Hultgren et al. 2010	Hultgren, K. M., MacDonald, K. S., Duffy, J. E. (2010). Sponge-dwelling snapping shrimps of Curaçao, with descriptions of three new species. Zootaxa, 262(2372), 221–262.
Porifera	Demospongiae	Agelasida	Agelasidae	Agelas	clathrodes	Agelas_clathrodes	WORMS:164823	Arthropoda	Malacostraca	Decapoda	Alpheidae	Synalpheus	sanctithomae	Synalpheus_sanctithomae	WORMS:421769	Southern Caribbean	Curacao	Piscadera Baai	12.1226	-68.9715	Hultgren et al. 2010	Hultgren, K. M., MacDonald, K. S., Duffy, J. E. (2010). Sponge-dwelling snapping shrimps of Curaçao, with descriptions of three new species. Zootaxa, 262(2372), 221–262.
Porifera	Demospongiae	Agelasida	Agelasidae	Agelas	clathrodes	Agelas_clathrodes	WORMS:164823	Arthropoda	Malacostraca	Decapoda	Alpheidae	Synalpheus	sanctithomae	Synalpheus_sanctithomae	WORMS:421769	Southern Caribbean	Curacao	Piscadera Baai	12.1211	-68.9699	Hultgren et al. 2010	Hultgren, K. M., MacDonald, K. S., Duffy, J. E. (2010). Sponge-dwelling snapping shrimps of Curaçao, with descriptions of three new species. Zootaxa, 262(2372), 221–262.
Porifera	Demospongiae	Agelasida	Agelasidae	Agelas	clathrodes	Agelas_clathrodes	WORMS:164823	Arthropoda	Malacostraca	Decapoda	Alpheidae	Synalpheus	thele	Synalpheus_thele	WORMS:515193	Greater Antilles	Jamaica	Discovery Bay	18.4657	-77.405	Hultgren & Duffy 2010	Hultgren KM and Duffy JE (2010) Sponge host characteristics shape the community structure of their shrimp associates. Mar Ecol Prog Ser 407:1–12
Porifera	Demospongiae	Agelasida	Agelasidae	Agelas	clathrodes	Agelas_clathrodes	WORMS:164823	Arthropoda	Malacostraca	Decapoda	Alpheidae	Synalpheus	thele	Synalpheus_thele	WORMS:515193	Greater Antilles	Jamaica	Columbus park	18.46591667	-77.41405	Macdonald et al. 2009	Macdonald, K. S., Hultgren, K., Duffy, J. E. (2009). The sponge-dwelling snapping shrimps (Crustacea, Decapoda, Alpheidae Synalpheus) of Discovery Bay, Jamaica, with descriptions of four new species. Zootaxa, 57, 1–57.
Porifera	Demospongiae	Agelasida	Agelasidae	Agelas	clathrodes	Agelas_clathrodes	WORMS:164823	Arthropoda	Malacostraca	Decapoda	Alpheidae	Synalpheus	townsendi	Synalpheus_townsendi	WORMS:421771	Southwestern Caribbean	Panama	San Blas Islands	9.566666667	-78.96666667	Duffy 1992	Duffy J E (1992). Host use patterns and demography in a guild of tropical sponge-dwelling shrimps. Marine Ecology Progress Series, 90, 127–138.
Porifera	Demospongiae	Agelasida	Agelasidae	Agelas	clathrodes	Agelas_clathrodes	WORMS:164823	Arthropoda	Malacostraca	Decapoda	Alpheidae	Synalpheus	townsendi	Synalpheus_townsendi	WORMS:421771	Greater Antilles	Jamaica	Discovery Bay	18.4724	-77.4101	Macdonald et al. 2009	Macdonald, K. S., Hultgren, K., Duffy, J. E. (2009). The sponge-dwelling snapping shrimps (Crustacea, Decapoda, Alpheidae Synalpheus) of Discovery Bay, Jamaica, with descriptions of four new species. Zootaxa, 57, 1–57.
Porifera	Demospongiae	Agelasida	Agelasidae	Agelas	clathrodes	Agelas_clathrodes	WORMS:164823	Arthropoda	Malacostraca	Decapoda	Alpheidae	Synalpheus	ul	Synalpheus_ul	WORMS:515200	Eastern Caribbean	Barbados	Brandon's Beach	13.1167	-59.6313	Hultgren et al. 2011	Hultgren KM, MacDonald KS, Duffy JE. (2011). Sponge-dwelling snapping shrimps (Alpheidae: Synalpheus) of Barbados West Indies, with a description of a new eusocial species. Zootaxa 16:1–16.
Porifera	Demospongiae	Agelasida	Agelasidae	Agelas	clathrodes	Agelas_clathrodes	WORMS:164823	Arthropoda	Malacostraca	Decapoda	Alpheidae	Synalpheus	ul	Synalpheus_ul	WORMS:515200	Eastern Caribbean	Barbados	Thunder Bay	13.21999167	-59.64326944	Hultgren et al. 2011	Hultgren KM, MacDonald KS, Duffy JE. (2011). Sponge-dwelling snapping shrimps (Alpheidae: Synalpheus) of Barbados West Indies, with a description of a new eusocial species. Zootaxa 16:1–16.
Porifera	Demospongiae	Agelasida	Agelasidae	Agelas	clathrodes	Agelas_clathrodes	WORMS:164823	Arthropoda	Malacostraca	Decapoda	Alpheidae	Synalpheus	ul	Synalpheus_ul	WORMS:515200	Southern Caribbean	Curacao	Piscadera Baai	12.1226	-68.9715	Hultgren et al. 2010	Hultgren, K. M., MacDonald, K. S., Duffy, J. E. (2010). Sponge-dwelling snapping shrimps of Curaçao, with descriptions of three new species. Zootaxa, 262(2372), 221–262.
Porifera	Demospongiae	Agelasida	Agelasidae	Agelas	clathrodes	Agelas_clathrodes	WORMS:164823	Arthropoda	Malacostraca	Decapoda	Alpheidae	Synalpheus	williamsi	Synalpheus_williamsi	WORMS:515201	Western Caribbean	Belize	Carrie Bow Cay	16.783	-88.067	Macdonald et al. 2006	Macdonald K S, Rios R, Duffy J E (2006) Biodiversity, host specificity, and dominance by eusocial species among sponge-dwelling alpheid shrimp on the Belize Barrier Reef. Divers Distrib 12:165–178
Porifera	Demospongiae	Agelasida	Agelasidae	Agelas	clathrodes	Agelas_clathrodes	WORMS:164823	Arthropoda	Malacostraca	Decapoda	Upogebiidae	Upogebia	acanthura	Upogebia_acanthura	WORMS:421834	Southwestern Caribbean	Panama	San Blas Islands	9.566666667	-78.96666667	Duffy 1992	Duffy J E (1992). Host use patterns and demography in a guild of tropical sponge-dwelling shrimps. Marine Ecology Progress Series, 90, 127–138.
Porifera	Demospongiae	Agelasida	Agelasidae	Agelas	clathrodes	Agelas_clathrodes	WORMS:164823	Arthropoda	Malacostraca	Decapoda	Upogebiidae	Upogebia	acanthura	Upogebia_acanthura	WORMS:421834	Southern Caribbean	Curacao	Curacao	12.2266	-68.9822	Williams 1984	Williams AB (1986) Mud Shrimps, Upogebiidae, from the Western Atlantic (Crustacea: Decapoda: Thalassinidea). San Diego Soc. Nat. Hist. Mem. 14: 1-60.
Porifera	Demospongiae	Agelasida	Agelasidae	Agelas	conifera	Agelas_conifera	WORMS:164824	Cnidaria	Anthozoa	Zoantharia	Parazoanthidae	Bergia	puertoricense	Bergia_puertoricense	WORMS:853593	Eastern Caribbean	Dominica	Salisbury	15.38333333	-61.41666667	Swain & Wulff 2007	Swain, T.D., Wulff, J.L., 2007. Diversity and specificity of Caribbean sponge-zoanthid symbioses: A foundation for understanding the adaptive significance of symbioses and generating hypotheses about higher-order systematics. Biological Journal of the Linnean Society 92, 695–711.
Porifera	Demospongiae	Agelasida	Agelasidae	Agelas	conifera	Agelas_conifera	WORMS:164824	Cnidaria	Anthozoa	Zoantharia	Parazoanthidae	Bergia	puertoricense	Bergia_puertoricense	WORMS:853593	Greater Antilles	Haiti	Navassa Island	18.4	-75	Swain & Wulff 2007	Swain, T.D., Wulff, J.L., 2007. Diversity and specificity of Caribbean sponge-zoanthid symbioses: A foundation for understanding the adaptive significance of symbioses and generating hypotheses about higher-order systematics. Biological Journal of the Linnean Society 92, 695–711.
Porifera	Demospongiae	Agelasida	Agelasidae	Agelas	conifera	Agelas_conifera	WORMS:164824	Cnidaria	Anthozoa	Zoantharia	Parazoanthidae	Bergia	puertoricense	Bergia_puertoricense	WORMS:853593	Southwestern Caribbean	Colombia	Blue Wall	12.50617	-81.731122	Montenegro-González & Acosta 2010	Montenegro-Gonzalez, J., Acosta, A., 2010. Habitat preference of Zoantharia genera depends on host sponge morphology. Universitas Scientiarum 15, 110–121.
Porifera	Demospongiae	Agelasida	Agelasidae	Agelas	conifera	Agelas_conifera	WORMS:164824	Cnidaria	Anthozoa	Zoantharia	Parazoanthidae	Bergia	puertoricense	Bergia_puertoricense	WORMS:853593	Southwestern Caribbean	Colombia	Poxhole	12.5081	-81.7096	Montenegro-González & Acosta 2010	Montenegro-Gonzalez, J., Acosta, A., 2010. Habitat preference of Zoantharia genera depends on host sponge morphology. Universitas Scientiarum 15, 110–121.
Porifera	Demospongiae	Agelasida	Agelasidae	Agelas	conifera	Agelas_conifera	WORMS:164824	Cnidaria	Anthozoa	Zoantharia	Parazoanthidae	Bergia	puertoricense	Bergia_puertoricense	WORMS:853593	Southern Caribbean	Curacao	Curacao	12.37472222	-69.15833333	Reimer et al. 2018	Reimer, J. D., Wee, H. B., García-Hernández, J. E., and Hoeksema, B. W. (2018). Zoantharia (Anthozoa: Hexacorallia) abundance and associations with Porifera and Hydrozoa across a depth gradient on the west coast of Curaçao. Syst. Biodivers. 16, 820–830. doi:10.1080/14772000.2018.1518936.
Porifera	Demospongiae	Agelasida	Agelasidae	Agelas	conifera	Agelas_conifera	WORMS:164824	Cnidaria	Anthozoa	Zoantharia	Parazoanthidae	Bergia	puertoricense	Bergia_puertoricense	WORMS:853593	Southern Caribbean	Curacao	Curacao	12.26722222	-69.12861111	Reimer et al. 2018	Reimer, J. D., Wee, H. B., García-Hernández, J. E., and Hoeksema, B. W. (2018). Zoantharia (Anthozoa: Hexacorallia) abundance and associations with Porifera and Hydrozoa across a depth gradient on the west coast of Curaçao. Syst. Biodivers. 16, 820–830. doi:10.1080/14772000.2018.1518936.
Porifera	Demospongiae	Agelasida	Agelasidae	Agelas	conifera	Agelas_conifera	WORMS:164824	Cnidaria	Anthozoa	Zoantharia	Parazoanthidae	Bergia	puertoricense	Bergia_puertoricense	WORMS:853593	Southern Caribbean	Curacao	Curacao	12.23194444	-69.09555556	Reimer et al. 2018	Reimer, J. D., Wee, H. B., García-Hernández, J. E., and Hoeksema, B. W. (2018). Zoantharia (Anthozoa: Hexacorallia) abundance and associations with Porifera and Hydrozoa across a depth gradient on the west coast of Curaçao. Syst. Biodivers. 16, 820–830. doi:10.1080/14772000.2018.1518936.
Porifera	Demospongiae	Agelasida	Agelasidae	Agelas	conifera	Agelas_conifera	WORMS:164824	Cnidaria	Anthozoa	Zoantharia	Parazoanthidae	Bergia	puertoricense	Bergia_puertoricense	WORMS:853593	Southern Caribbean	Curacao	Curacao	12.21138889	-69.08694444	Reimer et al. 2018	Reimer, J. D., Wee, H. B., García-Hernández, J. E., and Hoeksema, B. W. (2018). Zoantharia (Anthozoa: Hexacorallia) abundance and associations with Porifera and Hydrozoa across a depth gradient on the west coast of Curaçao. Syst. Biodivers. 16, 820–830. doi:10.1080/14772000.2018.1518936.
Porifera	Demospongiae	Agelasida	Agelasidae	Agelas	conifera	Agelas_conifera	WORMS:164824	Cnidaria	Anthozoa	Zoantharia	Parazoanthidae	Bergia	puertoricense	Bergia_puertoricense	WORMS:853593	Southern Caribbean	Curacao	Curacao	12.16055556	-69.00555556	Reimer et al. 2018	Reimer, J. D., Wee, H. B., García-Hernández, J. E., and Hoeksema, B. W. (2018). Zoantharia (Anthozoa: Hexacorallia) abundance and associations with Porifera and Hydrozoa across a depth gradient on the west coast of Curaçao. Syst. Biodivers. 16, 820–830. doi:10.1080/14772000.2018.1518936.
Porifera	Demospongiae	Agelasida	Agelasidae	Agelas	conifera	Agelas_conifera	WORMS:164824	Cnidaria	Anthozoa	Zoantharia	Parazoanthidae	Bergia	puertoricense	Bergia_puertoricense	WORMS:853593	Southern Caribbean	Curacao	Curacao	12.14805556	-69	Reimer et al. 2018	Reimer, J. D., Wee, H. B., García-Hernández, J. E., and Hoeksema, B. W. (2018). Zoantharia (Anthozoa: Hexacorallia) abundance and associations with Porifera and Hydrozoa across a depth gradient on the west coast of Curaçao. Syst. Biodivers. 16, 820–830. doi:10.1080/14772000.2018.1518936.
Porifera	Demospongiae	Agelasida	Agelasidae	Agelas	conifera	Agelas_conifera	WORMS:164824	Cnidaria	Anthozoa	Zoantharia	Parazoanthidae	Bergia	puertoricense	Bergia_puertoricense	WORMS:853593	Southern Caribbean	Curacao	Curacao	12.13916667	-68.99805556	Reimer et al. 2018	Reimer, J. D., Wee, H. B., García-Hernández, J. E., and Hoeksema, B. W. (2018). Zoantharia (Anthozoa: Hexacorallia) abundance and associations with Porifera and Hydrozoa across a depth gradient on the west coast of Curaçao. Syst. Biodivers. 16, 820–830. doi:10.1080/14772000.2018.1518936.
Porifera	Demospongiae	Agelasida	Agelasidae	Agelas	conifera	Agelas_conifera	WORMS:164824	Cnidaria	Anthozoa	Zoantharia	Parazoanthidae	Bergia	puertoricense	Bergia_puertoricense	WORMS:853593	Southern Caribbean	Curacao	Curacao	12.13361111	-68.98527778	Reimer et al. 2018	Reimer, J. D., Wee, H. B., García-Hernández, J. E., and Hoeksema, B. W. (2018). Zoantharia (Anthozoa: Hexacorallia) abundance and associations with Porifera and Hydrozoa across a depth gradient on the west coast of Curaçao. Syst. Biodivers. 16, 820–830. doi:10.1080/14772000.2018.1518936.
Porifera	Demospongiae	Agelasida	Agelasidae	Agelas	conifera	Agelas_conifera	WORMS:164824	Cnidaria	Anthozoa	Zoantharia	Parazoanthidae	Bergia	puertoricense	Bergia_puertoricense	WORMS:853593	Southern Caribbean	Curacao	Curacao	12.10916667	-68.95416667	Reimer et al. 2018	Reimer, J. D., Wee, H. B., García-Hernández, J. E., and Hoeksema, B. W. (2018). Zoantharia (Anthozoa: Hexacorallia) abundance and associations with Porifera and Hydrozoa across a depth gradient on the west coast of Curaçao. Syst. Biodivers. 16, 820–830. doi:10.1080/14772000.2018.1518936.
Porifera	Demospongiae	Agelasida	Agelasidae	Agelas	conifera	Agelas_conifera	WORMS:164824	Cnidaria	Anthozoa	Zoantharia	Parazoanthidae	Bergia	puertoricense	Bergia_puertoricense	WORMS:853593	Southern Caribbean	Curacao	Curacao	12.1075	-68.94888889	Reimer et al. 2018	Reimer, J. D., Wee, H. B., García-Hernández, J. E., and Hoeksema, B. W. (2018). Zoantharia (Anthozoa: Hexacorallia) abundance and associations with Porifera and Hydrozoa across a depth gradient on the west coast of Curaçao. Syst. Biodivers. 16, 820–830. doi:10.1080/14772000.2018.1518936.
Porifera	Demospongiae	Agelasida	Agelasidae	Agelas	conifera	Agelas_conifera	WORMS:164824	Cnidaria	Anthozoa	Zoantharia	Parazoanthidae	Bergia	puertoricense	Bergia_puertoricense	WORMS:853593	Southern Caribbean	Curacao	Curacao	12.09	-68.90527778	Reimer et al. 2018	Reimer, J. D., Wee, H. B., García-Hernández, J. E., and Hoeksema, B. W. (2018). Zoantharia (Anthozoa: Hexacorallia) abundance and associations with Porifera and Hydrozoa across a depth gradient on the west coast of Curaçao. Syst. Biodivers. 16, 820–830. doi:10.1080/14772000.2018.1518936.
Porifera	Demospongiae	Agelasida	Agelasidae	Agelas	conifera	Agelas_conifera	WORMS:164824	Cnidaria	Anthozoa	Zoantharia	Parazoanthidae	Bergia	puertoricense	Bergia_puertoricense	WORMS:853593	Southern Caribbean	Curacao	Curacao	12.08444444	-68.89833333	Reimer et al. 2018	Reimer, J. D., Wee, H. B., García-Hernández, J. E., and Hoeksema, B. W. (2018). Zoantharia (Anthozoa: Hexacorallia) abundance and associations with Porifera and Hydrozoa across a depth gradient on the west coast of Curaçao. Syst. Biodivers. 16, 820–830. doi:10.1080/14772000.2018.1518936.
Porifera	Demospongiae	Agelasida	Agelasidae	Agelas	conifera	Agelas_conifera	WORMS:164824	Cnidaria	Anthozoa	Zoantharia	Parazoanthidae	Bergia	puertoricense	Bergia_puertoricense	WORMS:853593	Southern Caribbean	Curacao	Curacao	12.06805556	-68.86222222	Reimer et al. 2018	Reimer, J. D., Wee, H. B., García-Hernández, J. E., and Hoeksema, B. W. (2018). Zoantharia (Anthozoa: Hexacorallia) abundance and associations with Porifera and Hydrozoa across a depth gradient on the west coast of Curaçao. Syst. Biodivers. 16, 820–830. doi:10.1080/14772000.2018.1518936.
Porifera	Demospongiae	Agelasida	Agelasidae	Agelas	conifera	Agelas_conifera	WORMS:164824	Cnidaria	Anthozoa	Zoantharia	Parazoanthidae	Bergia	puertoricense	Bergia_puertoricense	WORMS:853593	Southern Caribbean	Curacao	Curacao	12.06638889	-68.86055556	Reimer et al. 2018	Reimer, J. D., Wee, H. B., García-Hernández, J. E., and Hoeksema, B. W. (2018). Zoantharia (Anthozoa: Hexacorallia) abundance and associations with Porifera and Hydrozoa across a depth gradient on the west coast of Curaçao. Syst. Biodivers. 16, 820–830. doi:10.1080/14772000.2018.1518936.
Porifera	Demospongiae	Agelasida	Agelasidae	Agelas	conifera	Agelas_conifera	WORMS:164824	Chordata	Teleostei	Gobiiformes	Gobiidae	Elacatinus	horsti	Elacatinus_horsti	WORMS:280605	Southwestern Caribbean	Colombia	Blue Hole	13.3382	-81.3738	Tyler & Böhlke 1972	Tyler JC, Böhlke JE. 1972. Records of Sponge-Dwelling Fishes , Primarily of the Caribbean. Bulletin of Marine Science 22:601–642.
Porifera	Demospongiae	Agelasida	Agelasidae	Agelas	conifera	Agelas_conifera	WORMS:164824	Chordata	Teleostei	Gobiiformes	Gobiidae	Elacatinus	horsti	Elacatinus_horsti	WORMS:280605	Southwestern Caribbean	Colombia	Blue Hole	13.3382	-81.3738	Tyler & Böhlke 1972	Tyler JC, Böhlke JE. 1972. Records of Sponge-Dwelling Fishes , Primarily of the Caribbean. Bulletin of Marine Science 22:601–642.
Porifera	Demospongiae	Agelasida	Agelasidae	Agelas	conifera	Agelas_conifera	WORMS:164824	Chordata	Teleostei	Gobiiformes	Gobiidae	Elacatinus	louisae	Elacatinus_louisae	WORMS:280612	Southwestern Caribbean	Colombia	Blue Hole	13.3382	-81.3738	Tyler & Böhlke 1972	Tyler JC, Böhlke JE. 1972. Records of Sponge-Dwelling Fishes , Primarily of the Caribbean. Bulletin of Marine Science 22:601–642.
Porifera	Demospongiae	Agelasida	Agelasidae	Agelas	conifera	Agelas_conifera	WORMS:164824	Chordata	Teleostei	Kurtiformes	Apogonidae	Phaeoptyx	xenus	Phaeoptyx_xenus	WORMS:282228	Southwestern Caribbean	Colombia	Blue Hole	13.3382	-81.3738	Tyler & Böhlke 1972	Tyler JC, Böhlke JE. 1972. Records of Sponge-Dwelling Fishes , Primarily of the Caribbean. Bulletin of Marine Science 22:601–642.
Porifera	Demospongiae	Agelasida	Agelasidae	Agelas	conifera	Agelas_conifera	WORMS:164824	Chordata	Teleostei	Kurtiformes	Apogonidae	Phaeoptyx	xenus	Phaeoptyx_xenus	WORMS:282228	Southwestern Caribbean	Colombia	Blue Hole	13.3382	-81.3738	Tyler & Böhlke 1972	Tyler JC, Böhlke JE. 1972. Records of Sponge-Dwelling Fishes , Primarily of the Caribbean. Bulletin of Marine Science 22:601–642.
Porifera	Demospongiae	Agelasida	Agelasidae	Agelas	conifera	Agelas_conifera	WORMS:164824	Chordata	Teleostei	Kurtiformes	Apogonidae	Phaeoptyx	xenus	Phaeoptyx_xenus	WORMS:282228	Bahamian	Bahamas	Man of War Bay	26.5981	-77.0012	Tyler & Böhlke 1972	Tyler JC, Böhlke JE. 1972. Records of Sponge-Dwelling Fishes , Primarily of the Caribbean. Bulletin of Marine Science 22:601–642.
Porifera	Demospongiae	Agelasida	Agelasidae	Agelas	dispar	Agelas_dispar	WORMS:164827	Arthropoda	Malacostraca	Isopoda	Corallanidae	Alcirona	krebsii	Alcirona_krebsii	WORMS:258757	Northern Gulf of Mexico	EE.UU.	Middle Grounds	28.53333333	-84.31666667	Dardeau 1981	Dardeau M. R. (1981). Caridea: General collections and observations. In R. Rezak y B. T.J. (Eds.), Northern Gulf of Mexico topographic features study. Final Report to the U.S. Department of Interior, Bureau of Land Management, (pp. 89-115).
Porifera	Demospongiae	Agelasida	Agelasidae	Agelas	dispar	Agelas_dispar	WORMS:164827	Arthropoda	Malacostraca	Isopoda	Corallanidae	Alcirona	krebsii	Alcirona_krebsii	WORMS:258757	Northern Gulf of Mexico	EE.UU.	Middle Grounds	28.6	-84.26666667	Dardeau 1981	Dardeau M. R. (1981). Caridea: General collections and observations. In R. Rezak y B. T.J. (Eds.), Northern Gulf of Mexico topographic features study. Final Report to the U.S. Department of Interior, Bureau of Land Management, (pp. 89-115).
Porifera	Demospongiae	Agelasida	Agelasidae	Agelas	dispar	Agelas_dispar	WORMS:164827	Arthropoda	Malacostraca	Isopoda	Corallanidae	Alcirona	krebsii	Alcirona_krebsii	WORMS:258757	Northern Gulf of Mexico	EE.UU.	Middle Grounds	28.45	-84.28333333	Dardeau 1981	Dardeau M. R. (1981). Caridea: General collections and observations. In R. Rezak y B. T.J. (Eds.), Northern Gulf of Mexico topographic features study. Final Report to the U.S. Department of Interior, Bureau of Land Management, (pp. 89-115).
Porifera	Demospongiae	Agelasida	Agelasidae	Agelas	dispar	Agelas_dispar	WORMS:164827	Arthropoda	Malacostraca	Isopoda	Corallanidae	Alcirona	krebsii	Alcirona_krebsii	WORMS:258757	Northern Gulf of Mexico	EE.UU.	Middle Grounds	28.51666667	-84.31666667	Dardeau 1981	Dardeau M. R. (1981). Caridea: General collections and observations. In R. Rezak y B. T.J. (Eds.), Northern Gulf of Mexico topographic features study. Final Report to the U.S. Department of Interior, Bureau of Land Management, (pp. 89-115).
Porifera	Demospongiae	Agelasida	Agelasidae	Agelas	dispar	Agelas_dispar	WORMS:164827	Arthropoda	Malacostraca	Isopoda	Corallanidae	Alcirona	krebsii	Alcirona_krebsii	WORMS:258757	Northern Gulf of Mexico	EE.UU.	Middle Grounds	28.16666667	-84.16666667	Dardeau 1981	Dardeau M. R. (1981). Caridea: General collections and observations. In R. Rezak y B. T.J. (Eds.), Northern Gulf of Mexico topographic features study. Final Report to the U.S. Department of Interior, Bureau of Land Management, (pp. 89-115).
Porifera	Demospongiae	Agelasida	Agelasidae	Agelas	dispar	Agelas_dispar	WORMS:164827	Arthropoda	Malacostraca	Decapoda	Alpheidae	Alpheopsis	labis	Alpheopsis_labis	WORMS:421725	Northern Gulf of Mexico	EE.UU.	Middle Grounds	28.6	-84.26666667	Dardeau 1981	Dardeau M. R. (1981). Caridea: General collections and observations. In R. Rezak y B. T.J. (Eds.), Northern Gulf of Mexico topographic features study. Final Report to the U.S. Department of Interior, Bureau of Land Management, (pp. 89-115).
Porifera	Demospongiae	Agelasida	Agelasidae	Agelas	dispar	Agelas_dispar	WORMS:164827	Arthropoda	Malacostraca	Decapoda	Alpheidae	Alpheus	floridanus	Alpheus_floridanus	WORMS:240707	Northern Gulf of Mexico	EE.UU.	Middle Grounds	28.6	-84.26666667	Dardeau 1981	Dardeau M. R. (1981). Caridea: General collections and observations. In R. Rezak y B. T.J. (Eds.), Northern Gulf of Mexico topographic features study. Final Report to the U.S. Department of Interior, Bureau of Land Management, (pp. 89-115).
Porifera	Demospongiae	Agelasida	Agelasidae	Agelas	dispar	Agelas_dispar	WORMS:164827	Cnidaria	Anthozoa	Zoantharia	Parazoanthidae	Bergia	puertoricense	Bergia_puertoricense	WORMS:853593	Southwestern Caribbean	Colombia	Blue Wall	12.50617	-81.731122	Montenegro-González & Acosta 2010	Montenegro-Gonzalez, J., Acosta, A., 2010. Habitat preference of Zoantharia genera depends on host sponge morphology. Universitas Scientiarum 15, 110–121.
Porifera	Demospongiae	Agelasida	Agelasidae	Agelas	dispar	Agelas_dispar	WORMS:164827	Cnidaria	Anthozoa	Zoantharia	Parazoanthidae	Bergia	puertoricense	Bergia_puertoricense	WORMS:853593	Southwestern Caribbean	Colombia	Poxhole	12.5081	-81.7096	Montenegro-González & Acosta 2010	Montenegro-Gonzalez, J., Acosta, A., 2010. Habitat preference of Zoantharia genera depends on host sponge morphology. Universitas Scientiarum 15, 110–121.
Porifera	Demospongiae	Agelasida	Agelasidae	Agelas	dispar	Agelas_dispar	WORMS:164827	Arthropoda	Malacostraca	Isopoda	Janiridae	Carpias	bermudensis	Carpias_bermudensis	WORMS:255963	Northern Gulf of Mexico	EE.UU.	Middle Grounds	28.53333333	-84.31666667	Dardeau 1981	Dardeau M. R. (1981). Caridea: General collections and observations. In R. Rezak y B. T.J. (Eds.), Northern Gulf of Mexico topographic features study. Final Report to the U.S. Department of Interior, Bureau of Land Management, (pp. 89-115).
Porifera	Demospongiae	Agelasida	Agelasidae	Agelas	dispar	Agelas_dispar	WORMS:164827	Arthropoda	Malacostraca	Isopoda	Janiridae	Carpias	bermudensis	Carpias_bermudensis	WORMS:255963	Northern Gulf of Mexico	EE.UU.	Middle Grounds	28.6	-84.26666667	Dardeau 1981	Dardeau M. R. (1981). Caridea: General collections and observations. In R. Rezak y B. T.J. (Eds.), Northern Gulf of Mexico topographic features study. Final Report to the U.S. Department of Interior, Bureau of Land Management, (pp. 89-115).
Porifera	Demospongiae	Agelasida	Agelasidae	Agelas	dispar	Agelas_dispar	WORMS:164827	Arthropoda	Malacostraca	Isopoda	Janiridae	Carpias	bermudensis	Carpias_bermudensis	WORMS:255963	Northern Gulf of Mexico	EE.UU.	Middle Grounds	28.45	-84.28333333	Dardeau 1981	Dardeau M. R. (1981). Caridea: General collections and observations. In R. Rezak y B. T.J. (Eds.), Northern Gulf of Mexico topographic features study. Final Report to the U.S. Department of Interior, Bureau of Land Management, (pp. 89-115).
Porifera	Demospongiae	Agelasida	Agelasidae	Agelas	dispar	Agelas_dispar	WORMS:164827	Arthropoda	Malacostraca	Isopoda	Janiridae	Carpias	bermudensis	Carpias_bermudensis	WORMS:255963	Northern Gulf of Mexico	EE.UU.	Middle Grounds	28.51666667	-84.31666667	Dardeau 1981	Dardeau M. R. (1981). Caridea: General collections and observations. In R. Rezak y B. T.J. (Eds.), Northern Gulf of Mexico topographic features study. Final Report to the U.S. Department of Interior, Bureau of Land Management, (pp. 89-115).
Porifera	Demospongiae	Agelasida	Agelasidae	Agelas	dispar	Agelas_dispar	WORMS:164827	Arthropoda	Malacostraca	Isopoda	Janiridae	Carpias	bermudensis	Carpias_bermudensis	WORMS:255963	Northern Gulf of Mexico	EE.UU.	Middle Grounds	28.16666667	-84.16666667	Dardeau 1981	Dardeau M. R. (1981). Caridea: General collections and observations. In R. Rezak y B. T.J. (Eds.), Northern Gulf of Mexico topographic features study. Final Report to the U.S. Department of Interior, Bureau of Land Management, (pp. 89-115).
Porifera	Demospongiae	Agelasida	Agelasidae	Agelas	dispar	Agelas_dispar	WORMS:164827	Arthropoda	Malacostraca	Isopoda	Cirolanidae	Cirolana	parva	Cirolana_parva	WORMS:220697	Northern Gulf of Mexico	EE.UU.	Middle Grounds	28.6	-84.26666667	Dardeau 1981	Dardeau M. R. (1981). Caridea: General collections and observations. In R. Rezak y B. T.J. (Eds.), Northern Gulf of Mexico topographic features study. Final Report to the U.S. Department of Interior, Bureau of Land Management, (pp. 89-115).
Porifera	Demospongiae	Agelasida	Agelasidae	Agelas	dispar	Agelas_dispar	WORMS:164827	Arthropoda	Malacostraca	Amphipoda	Colomastigidae	Colomastix	cornuticauda	Colomastix_cornuticauda	WORMS:421453	Northern Gulf of Mexico	EE.UU.	Middle Grounds	28.53333333	-84.31666667	LeCroy 1995	LeCroy SE. 1995. Memoirs of the Hourglass Cruises. St. Petersbburg, Florida: Florida Marine Research Institute Department of Environmental Protection.
Porifera	Demospongiae	Agelasida	Agelasidae	Agelas	dispar	Agelas_dispar	WORMS:164827	Arthropoda	Malacostraca	Amphipoda	Colomastigidae	Colomastix	falcirama	Colomastix_falcirama	WORMS:421455	Northern Gulf of Mexico	EE.UU.	Middle Grounds	28.53333333	-84.31666667	LeCroy 1995	LeCroy SE. 1995. Memoirs of the Hourglass Cruises. St. Petersbburg, Florida: Florida Marine Research Institute Department of Environmental Protection.
Porifera	Demospongiae	Agelasida	Agelasidae	Agelas	dispar	Agelas_dispar	WORMS:164827	Arthropoda	Malacostraca	Amphipoda	Colomastigidae	Colomastix	heardi	Colomastix_heardi	WORMS:421458	Northern Gulf of Mexico	EE.UU.	Middle Grounds	28.53333333	-84.31666667	LeCroy 1995	LeCroy SE. 1995. Memoirs of the Hourglass Cruises. St. Petersbburg, Florida: Florida Marine Research Institute Department of Environmental Protection.
Porifera	Demospongiae	Agelasida	Agelasidae	Agelas	dispar	Agelas_dispar	WORMS:164827	Arthropoda	Malacostraca	Amphipoda	Colomastigidae	Colomastix	heardi	Colomastix_heardi	WORMS:421458	Northern Gulf of Mexico	EE.UU.	Middle Grounds	28.51666667	-84.31666667	LeCroy 1995	LeCroy SE. 1995. Memoirs of the Hourglass Cruises. St. Petersbburg, Florida: Florida Marine Research Institute Department of Environmental Protection.
Porifera	Demospongiae	Agelasida	Agelasidae	Agelas	dispar	Agelas_dispar	WORMS:164827	Chordata	Teleostei	Gobiiformes	Gobiidae	Elacatinus	xanthiprora	Elacatinus_xanthiprora	WORMS:280625	Northern Gulf of Mexico	EE.UU.	Middle Grounds	28.53333333	-84.31666667	Dardeau 1981	Dardeau M. R. (1981). Caridea: General collections and observations. In R. Rezak y B. T.J. (Eds.), Northern Gulf of Mexico topographic features study. Final Report to the U.S. Department of Interior, Bureau of Land Management, (pp. 89-115).
Porifera	Demospongiae	Agelasida	Agelasidae	Agelas	dispar	Agelas_dispar	WORMS:164827	Arthropoda	Malacostraca	Isopoda	Cirolanidae	Excirolana	mayana	Excirolana_mayana	WORMS:258420	Northern Gulf of Mexico	EE.UU.	Middle Grounds	28.53333333	-84.31666667	Dardeau 1981	Dardeau M. R. (1981). Caridea: General collections and observations. In R. Rezak y B. T.J. (Eds.), Northern Gulf of Mexico topographic features study. Final Report to the U.S. Department of Interior, Bureau of Land Management, (pp. 89-115).
Porifera	Demospongiae	Agelasida	Agelasidae	Agelas	dispar	Agelas_dispar	WORMS:164827	Arthropoda	Malacostraca	Isopoda	Corallanidae	Excorallana	tricornis	Excorallana_tricornis	WORMS:260378	Northern Gulf of Mexico	EE.UU.	Middle Grounds	28.53333333	-84.31666667	Dardeau 1981	Dardeau M. R. (1981). Caridea: General collections and observations. In R. Rezak y B. T.J. (Eds.), Northern Gulf of Mexico topographic features study. Final Report to the U.S. Department of Interior, Bureau of Land Management, (pp. 89-115).
Porifera	Demospongiae	Agelasida	Agelasidae	Agelas	dispar	Agelas_dispar	WORMS:164827	Annelida	Polychaeta	Phyllodocida	Syllidae	Haplosyllis	agelas	Haplosyllis_agelas	WORMS:328216	Bahamian	Bahamas	Grand Bahama	26.5536	-78.3215	Lating & Martin 2009	Lattig P, Martin D (2009). A taxonomic revision of the genus haplosyllis langerhans, 1887 (Polychaeta: Syllidae: Syllinae). Zootaxa 40:1–40.
Porifera	Demospongiae	Agelasida	Agelasidae	Agelas	dispar	Agelas_dispar	WORMS:164827	Cnidaria	Anthozoa	Zoantharia	Parazoanthidae	Parazoanthus	swiftii	Parazoanthus_swiftii	WORMS:283872	Eastern Caribbean	Dominica	Salisbury	15.38333333	-61.41666667	Swain & Wulff 2007	Swain, T.D., Wulff, J.L., 2007. Diversity and specificity of Caribbean sponge-zoanthid symbioses: A foundation for understanding the adaptive significance of symbioses and generating hypotheses about higher-order systematics. Biological Journal of the Linnean Society 92, 695–711.
Porifera	Demospongiae	Agelasida	Agelasidae	Agelas	dispar	Agelas_dispar	WORMS:164827	Cnidaria	Anthozoa	Zoantharia	Parazoanthidae	Parazoanthus	swiftii	Parazoanthus_swiftii	WORMS:283872	Greater Antilles	Haiti	Navassa Island	18.4	-75	Swain & Wulff 2007	Swain, T.D., Wulff, J.L., 2007. Diversity and specificity of Caribbean sponge-zoanthid symbioses: A foundation for understanding the adaptive significance of symbioses and generating hypotheses about higher-order systematics. Biological Journal of the Linnean Society 92, 695–711.
Porifera	Demospongiae	Agelasida	Agelasidae	Agelas	dispar	Agelas_dispar	WORMS:164827	Arthropoda	Malacostraca	Decapoda	Palaemonidae	Periclimenes	iridescens	Periclimenes_iridescens	WORMS:421705	Northern Gulf of Mexico	EE.UU.	Middle Grounds	28.53333333	-84.31666667	Dardeau 1981	Dardeau M. R. (1981). Caridea: General collections and observations. In R. Rezak y B. T.J. (Eds.), Northern Gulf of Mexico topographic features study. Final Report to the U.S. Department of Interior, Bureau of Land Management, (pp. 89-115).
Porifera	Demospongiae	Agelasida	Agelasidae	Agelas	dispar	Agelas_dispar	WORMS:164827	Arthropoda	Malacostraca	Decapoda	Palaemonidae	Periclimenes	iridescens	Periclimenes_iridescens	WORMS:421705	Northern Gulf of Mexico	EE.UU.	Middle Grounds	28.6	-84.26666667	Dardeau 1981	Dardeau M. R. (1981). Caridea: General collections and observations. In R. Rezak y B. T.J. (Eds.), Northern Gulf of Mexico topographic features study. Final Report to the U.S. Department of Interior, Bureau of Land Management, (pp. 89-115).
Porifera	Demospongiae	Agelasida	Agelasidae	Agelas	dispar	Agelas_dispar	WORMS:164827	Arthropoda	Malacostraca	Decapoda	Palaemonidae	Periclimenes	iridescens	Periclimenes_iridescens	WORMS:421705	Northern Gulf of Mexico	EE.UU.	Middle Grounds	28.16666667	-84.16666667	Dardeau 1981	Dardeau M. R. (1981). Caridea: General collections and observations. In R. Rezak y B. T.J. (Eds.), Northern Gulf of Mexico topographic features study. Final Report to the U.S. Department of Interior, Bureau of Land Management, (pp. 89-115).
Porifera	Demospongiae	Agelasida	Agelasidae	Agelas	dispar	Agelas_dispar	WORMS:164827	Arthropoda	Malacostraca	Decapoda	Palaemonidae	Periclimenes	iridescens	Periclimenes_iridescens	WORMS:421705	Northern Gulf of Mexico	EE.UU.	Middle Grounds	28.45	-84.28333333	Dardeau 1981	Dardeau M. R. (1981). Caridea: General collections and observations. In R. Rezak y B. T.J. (Eds.), Northern Gulf of Mexico topographic features study. Final Report to the U.S. Department of Interior, Bureau of Land Management, (pp. 89-115).
Porifera	Demospongiae	Agelasida	Agelasidae	Agelas	dispar	Agelas_dispar	WORMS:164827	Arthropoda	Malacostraca	Decapoda	Alpheidae	Synalpheus	agelas	Synalpheus_agelas	WORMS:421750	Bahamian	Bahamas	Grand Bahama	26.6824	-78.5995	Pequegnat & Haerd 1979	Pequegnat LH and Heard RW (1979) Synalpheus agelas, new species of snapping shrimp from the Guf of Mexico and Bahamas Islands (Decapoda: Caridea. Alpheidae). Bull. Of Mar. Sci. 29(1) 110-116.
Porifera	Demospongiae	Agelasida	Agelasidae	Agelas	dispar	Agelas_dispar	WORMS:164827	Arthropoda	Malacostraca	Decapoda	Alpheidae	Synalpheus	agelas	Synalpheus_agelas	WORMS:421750	Northern Gulf of Mexico	EE.UU.	Middle Grounds	28.53333333	-84.31666667	Dardeau 1981	Dardeau M. R. (1981). Caridea: General collections and observations. In R. Rezak y B. T.J. (Eds.), Northern Gulf of Mexico topographic features study. Final Report to the U.S. Department of Interior, Bureau of Land Management, (pp. 89-115).
Porifera	Demospongiae	Agelasida	Agelasidae	Agelas	dispar	Agelas_dispar	WORMS:164827	Arthropoda	Malacostraca	Decapoda	Alpheidae	Synalpheus	agelas	Synalpheus_agelas	WORMS:421750	Northern Gulf of Mexico	EE.UU.	Middle Grounds	28.6	-84.26666667	Dardeau 1981	Dardeau M. R. (1981). Caridea: General collections and observations. In R. Rezak y B. T.J. (Eds.), Northern Gulf of Mexico topographic features study. Final Report to the U.S. Department of Interior, Bureau of Land Management, (pp. 89-115).
Porifera	Demospongiae	Agelasida	Agelasidae	Agelas	dispar	Agelas_dispar	WORMS:164827	Arthropoda	Malacostraca	Decapoda	Alpheidae	Synalpheus	agelas	Synalpheus_agelas	WORMS:421750	Northern Gulf of Mexico	EE.UU.	Middle Grounds	28.16666667	-84.16666667	Dardeau 1981	Dardeau M. R. (1981). Caridea: General collections and observations. In R. Rezak y B. T.J. (Eds.), Northern Gulf of Mexico topographic features study. Final Report to the U.S. Department of Interior, Bureau of Land Management, (pp. 89-115).
Porifera	Demospongiae	Agelasida	Agelasidae	Agelas	dispar	Agelas_dispar	WORMS:164827	Arthropoda	Malacostraca	Decapoda	Alpheidae	Synalpheus	agelas	Synalpheus_agelas	WORMS:421750	Northern Gulf of Mexico	EE.UU.	Middle Grounds	28.45	-84.28333333	Dardeau 1981	Dardeau M. R. (1981). Caridea: General collections and observations. In R. Rezak y B. T.J. (Eds.), Northern Gulf of Mexico topographic features study. Final Report to the U.S. Department of Interior, Bureau of Land Management, (pp. 89-115).
Porifera	Demospongiae	Agelasida	Agelasidae	Agelas	dispar	Agelas_dispar	WORMS:164827	Arthropoda	Malacostraca	Decapoda	Alpheidae	Synalpheus	agelas	Synalpheus_agelas	WORMS:421750	Northern Gulf of Mexico	EE.UU.	Middle Grounds	28.53333333	-84.31666667	Dardeau 1984	Dardeau M. R. (1984). Synalpheus shrimps (Crustacea: Decapoda: Alpheidae). I. The gambarelloides group, with a description of a new species. Memoirs of the Hourglass Cruises, 7(2), 1–125.
Porifera	Demospongiae	Agelasida	Agelasidae	Agelas	dispar	Agelas_dispar	WORMS:164827	Arthropoda	Malacostraca	Decapoda	Alpheidae	Synalpheus	agelas	Synalpheus_agelas	WORMS:421750	Northern Gulf of Mexico	EE.UU.	Middle Grounds	28.6	-84.26666667	Dardeau 1984	Dardeau M. R. (1984). Synalpheus shrimps (Crustacea: Decapoda: Alpheidae). I. The gambarelloides group, with a description of a new species. Memoirs of the Hourglass Cruises, 7(2), 1–125.
Porifera	Demospongiae	Agelasida	Agelasidae	Agelas	dispar	Agelas_dispar	WORMS:164827	Arthropoda	Malacostraca	Decapoda	Alpheidae	Synalpheus	agelas	Synalpheus_agelas	WORMS:421750	Northern Gulf of Mexico	EE.UU.	Middle Grounds	28.51666667	-84.31666667	Dardeau 1984	Dardeau M. R. (1984). Synalpheus shrimps (Crustacea: Decapoda: Alpheidae). I. The gambarelloides group, with a description of a new species. Memoirs of the Hourglass Cruises, 7(2), 1–125.
Porifera	Demospongiae	Agelasida	Agelasidae	Agelas	dispar	Agelas_dispar	WORMS:164827	Arthropoda	Malacostraca	Decapoda	Alpheidae	Synalpheus	agelas	Synalpheus_agelas	WORMS:421750	Northern Gulf of Mexico	EE.UU.	Middle Grounds	28.45	-84.28333333	Dardeau 1984	Dardeau M. R. (1984). Synalpheus shrimps (Crustacea: Decapoda: Alpheidae). I. The gambarelloides group, with a description of a new species. Memoirs of the Hourglass Cruises, 7(2), 1–125.
Porifera	Demospongiae	Agelasida	Agelasidae	Agelas	dispar	Agelas_dispar	WORMS:164827	Arthropoda	Malacostraca	Decapoda	Alpheidae	Synalpheus	agelas	Synalpheus_agelas	WORMS:421750	Northern Gulf of Mexico	EE.UU.	Flower Gardens	27.86666667	-93.8	Dardeau 1984	Dardeau M. R. (1984). Synalpheus shrimps (Crustacea: Decapoda: Alpheidae). I. The gambarelloides group, with a description of a new species. Memoirs of the Hourglass Cruises, 7(2), 1–125.
Porifera	Demospongiae	Agelasida	Agelasidae	Agelas	dispar	Agelas_dispar	WORMS:164827	Arthropoda	Malacostraca	Decapoda	Alpheidae	Synalpheus	agelas	Synalpheus_agelas	WORMS:421750	Northern Gulf of Mexico	EE.UU.	Sonnier Bank	28.33333333	-92.45	Dardeau 1984	Dardeau M. R. (1984). Synalpheus shrimps (Crustacea: Decapoda: Alpheidae). I. The gambarelloides group, with a description of a new species. Memoirs of the Hourglass Cruises, 7(2), 1–125.
Porifera	Demospongiae	Agelasida	Agelasidae	Agelas	dispar	Agelas_dispar	WORMS:164827	Arthropoda	Malacostraca	Decapoda	Alpheidae	Synalpheus	agelas	Synalpheus_agelas	WORMS:421750	Bahamian	Bahamas	Freeport	26.490627	-78.655018	Dardeau 1984	Dardeau M. R. (1984). Synalpheus shrimps (Crustacea: Decapoda: Alpheidae). I. The gambarelloides group, with a description of a new species. Memoirs of the Hourglass Cruises, 7(2), 1–125.
Porifera	Demospongiae	Agelasida	Agelasidae	Agelas	dispar	Agelas_dispar	WORMS:164827	Arthropoda	Malacostraca	Decapoda	Alpheidae	Synalpheus	agelas	Synalpheus_agelas	WORMS:421750	Greater Antilles	Puerto Rico	West Puerto Rico	18.23333333	-67.41666667	Dardeau 1984	Dardeau M. R. (1984). Synalpheus shrimps (Crustacea: Decapoda: Alpheidae). I. The gambarelloides group, with a description of a new species. Memoirs of the Hourglass Cruises, 7(2), 1–125.
Porifera	Demospongiae	Agelasida	Agelasidae	Agelas	dispar	Agelas_dispar	WORMS:164827	Arthropoda	Malacostraca	Decapoda	Alpheidae	Synalpheus	agelas	Synalpheus_agelas	WORMS:421750	Western Caribbean	Belize	Carrie Bow Cay	16.783	-88.067	Macdonald et al. 2006	Macdonald K S, Rios R, Duffy J E (2006) Biodiversity, host specificity, and dominance by eusocial species among sponge-dwelling alpheid shrimp on the Belize Barrier Reef. Divers Distrib 12:165–178
Porifera	Demospongiae	Agelasida	Agelasidae	Agelas	dispar	Agelas_dispar	WORMS:164827	Arthropoda	Malacostraca	Decapoda	Alpheidae	Synalpheus	agelas	Synalpheus_agelas	WORMS:421750	Greater Antilles	Jamaica	Discovery Bay	18.4657	-77.405	Hultgren & Duffy 2010	Hultgren KM and Duffy JE (2010) Sponge host characteristics shape the community structure of their shrimp associates. Mar Ecol Prog Ser 407:1–12
Porifera	Demospongiae	Agelasida	Agelasidae	Agelas	dispar	Agelas_dispar	WORMS:164827	Arthropoda	Malacostraca	Decapoda	Alpheidae	Synalpheus	agelas	Synalpheus_agelas	WORMS:421750	Eastern Caribbean	Barbados	Cluff Reef	13.33783333	-59.64433333	Hultgren et al. 2011	Hultgren KM, MacDonald KS, Duffy JE. (2011). Sponge-dwelling snapping shrimps (Alpheidae: Synalpheus) of Barbados West Indies, with a description of a new eusocial species. Zootaxa 16:1–16.
Porifera	Demospongiae	Agelasida	Agelasidae	Agelas	dispar	Agelas_dispar	WORMS:164827	Arthropoda	Malacostraca	Decapoda	Alpheidae	Synalpheus	agelas	Synalpheus_agelas	WORMS:421750	Greater Antilles	Jamaica	Pear Tree Bottom reef	18.46805	-77.38815	Macdonald et al. 2009	Macdonald, K. S., Hultgren, K., Duffy, J. E. (2009). The sponge-dwelling snapping shrimps (Crustacea, Decapoda, Alpheidae Synalpheus) of Discovery Bay, Jamaica, with descriptions of four new species. Zootaxa, 57, 1–57.
Porifera	Demospongiae	Agelasida	Agelasidae	Agelas	dispar	Agelas_dispar	WORMS:164827	Arthropoda	Malacostraca	Decapoda	Alpheidae	Synalpheus	agelas	Synalpheus_agelas	WORMS:421750	Greater Antilles	Jamaica	Dairy Bull Reef	18.4680513	-77.3886972	Macdonald et al. 2009	Macdonald, K. S., Hultgren, K., Duffy, J. E. (2009). The sponge-dwelling snapping shrimps (Crustacea, Decapoda, Alpheidae Synalpheus) of Discovery Bay, Jamaica, with descriptions of four new species. Zootaxa, 57, 1–57.
Porifera	Demospongiae	Agelasida	Agelasidae	Agelas	dispar	Agelas_dispar	WORMS:164827	Arthropoda	Malacostraca	Decapoda	Alpheidae	Synalpheus	agelas	Synalpheus_agelas	WORMS:421750	Greater Antilles	Jamaica	Discovery Bay	18.4724	-77.4101	Macdonald et al. 2009	Macdonald, K. S., Hultgren, K., Duffy, J. E. (2009). The sponge-dwelling snapping shrimps (Crustacea, Decapoda, Alpheidae Synalpheus) of Discovery Bay, Jamaica, with descriptions of four new species. Zootaxa, 57, 1–57.
Porifera	Demospongiae	Agelasida	Agelasidae	Agelas	dispar	Agelas_dispar	WORMS:164827	Arthropoda	Malacostraca	Decapoda	Alpheidae	Synalpheus	agelas	Synalpheus_agelas	WORMS:421750	Greater Antilles	Jamaica	Rio Bueno	18.46296667	-77.46028333	Macdonald et al. 2009	Macdonald, K. S., Hultgren, K., Duffy, J. E. (2009). The sponge-dwelling snapping shrimps (Crustacea, Decapoda, Alpheidae Synalpheus) of Discovery Bay, Jamaica, with descriptions of four new species. Zootaxa, 57, 1–57.
Porifera	Demospongiae	Agelasida	Agelasidae	Agelas	dispar	Agelas_dispar	WORMS:164827	Arthropoda	Malacostraca	Decapoda	Alpheidae	Synalpheus	bousfieldi	Synalpheus_bousfieldi	WORMS:421753	Northern Gulf of Mexico	EE.UU.	Middle Grounds	28.53333333	-84.31666667	Dardeau 1981	Dardeau M. R. (1981). Caridea: General collections and observations. In R. Rezak y B. T.J. (Eds.), Northern Gulf of Mexico topographic features study. Final Report to the U.S. Department of Interior, Bureau of Land Management, (pp. 89-115).
Porifera	Demospongiae	Agelasida	Agelasidae	Agelas	dispar	Agelas_dispar	WORMS:164827	Arthropoda	Malacostraca	Decapoda	Alpheidae	Synalpheus	bousfieldi	Synalpheus_bousfieldi	WORMS:421753	Northern Gulf of Mexico	EE.UU.	Middle Grounds	28.6	-84.26666667	Dardeau 1981	Dardeau M. R. (1981). Caridea: General collections and observations. In R. Rezak y B. T.J. (Eds.), Northern Gulf of Mexico topographic features study. Final Report to the U.S. Department of Interior, Bureau of Land Management, (pp. 89-115).
Porifera	Demospongiae	Agelasida	Agelasidae	Agelas	dispar	Agelas_dispar	WORMS:164827	Arthropoda	Malacostraca	Decapoda	Alpheidae	Synalpheus	bousfieldi	Synalpheus_bousfieldi	WORMS:421753	Northern Gulf of Mexico	EE.UU.	Middle Grounds	28.16666667	-84.16666667	Dardeau 1981	Dardeau M. R. (1981). Caridea: General collections and observations. In R. Rezak y B. T.J. (Eds.), Northern Gulf of Mexico topographic features study. Final Report to the U.S. Department of Interior, Bureau of Land Management, (pp. 89-115).
Porifera	Demospongiae	Agelasida	Agelasidae	Agelas	dispar	Agelas_dispar	WORMS:164827	Arthropoda	Malacostraca	Decapoda	Alpheidae	Synalpheus	bousfieldi	Synalpheus_bousfieldi	WORMS:421753	Northern Gulf of Mexico	EE.UU.	Middle Grounds	28.45	-84.28333333	Dardeau 1981	Dardeau M. R. (1981). Caridea: General collections and observations. In R. Rezak y B. T.J. (Eds.), Northern Gulf of Mexico topographic features study. Final Report to the U.S. Department of Interior, Bureau of Land Management, (pp. 89-115).
Porifera	Demospongiae	Agelasida	Agelasidae	Agelas	dispar	Agelas_dispar	WORMS:164827	Arthropoda	Malacostraca	Decapoda	Alpheidae	Synalpheus	bousfieldi	Synalpheus_bousfieldi	WORMS:421753	Northern Gulf of Mexico	EE.UU.	Middle Grounds	28.53333333	-84.31666667	Dardeau 1984	Dardeau M. R. (1984). Synalpheus shrimps (Crustacea: Decapoda: Alpheidae). I. The gambarelloides group, with a description of a new species. Memoirs of the Hourglass Cruises, 7(2), 1–125.
Porifera	Demospongiae	Agelasida	Agelasidae	Agelas	dispar	Agelas_dispar	WORMS:164827	Arthropoda	Malacostraca	Decapoda	Alpheidae	Synalpheus	bousfieldi	Synalpheus_bousfieldi	WORMS:421753	Northern Gulf of Mexico	EE.UU.	Middle Grounds	28.51666667	-84.31666667	Dardeau 1984	Dardeau M. R. (1984). Synalpheus shrimps (Crustacea: Decapoda: Alpheidae). I. The gambarelloides group, with a description of a new species. Memoirs of the Hourglass Cruises, 7(2), 1–125.
Porifera	Demospongiae	Agelasida	Agelasidae	Agelas	dispar	Agelas_dispar	WORMS:164827	Arthropoda	Malacostraca	Decapoda	Alpheidae	Synalpheus	bousfieldi	Synalpheus_bousfieldi	WORMS:421753	Northern Gulf of Mexico	EE.UU.	Middle Grounds	28.45	-84.28333333	Dardeau 1984	Dardeau M. R. (1984). Synalpheus shrimps (Crustacea: Decapoda: Alpheidae). I. The gambarelloides group, with a description of a new species. Memoirs of the Hourglass Cruises, 7(2), 1–125.
Porifera	Demospongiae	Agelasida	Agelasidae	Agelas	dispar	Agelas_dispar	WORMS:164827	Arthropoda	Malacostraca	Decapoda	Alpheidae	Synalpheus	bousfieldi	Synalpheus_bousfieldi	WORMS:421753	Northern Gulf of Mexico	EE.UU.	Flower Gardens	27.86666667	-93.8	Dardeau 1984	Dardeau M. R. (1984). Synalpheus shrimps (Crustacea: Decapoda: Alpheidae). I. The gambarelloides group, with a description of a new species. Memoirs of the Hourglass Cruises, 7(2), 1–125.
Porifera	Demospongiae	Agelasida	Agelasidae	Agelas	dispar	Agelas_dispar	WORMS:164827	Arthropoda	Malacostraca	Decapoda	Alpheidae	Synalpheus	bousfieldi	Synalpheus_bousfieldi	WORMS:421753	Bahamian	Bahamas	Freeport	26.490627	-78.655018	Dardeau 1984	Dardeau M. R. (1984). Synalpheus shrimps (Crustacea: Decapoda: Alpheidae). I. The gambarelloides group, with a description of a new species. Memoirs of the Hourglass Cruises, 7(2), 1–125.
Porifera	Demospongiae	Agelasida	Agelasidae	Agelas	dispar	Agelas_dispar	WORMS:164827	Arthropoda	Malacostraca	Decapoda	Alpheidae	Synalpheus	brooksi	Synalpheus_brooksi	WORMS:421755	Northern Gulf of Mexico	EE.UU.	Middle Grounds	28.53333333	-84.31666667	Dardeau 1981	Dardeau M. R. (1981). Caridea: General collections and observations. In R. Rezak y B. T.J. (Eds.), Northern Gulf of Mexico topographic features study. Final Report to the U.S. Department of Interior, Bureau of Land Management, (pp. 89-115).
Porifera	Demospongiae	Agelasida	Agelasidae	Agelas	dispar	Agelas_dispar	WORMS:164827	Arthropoda	Malacostraca	Decapoda	Alpheidae	Synalpheus	brooksi	Synalpheus_brooksi	WORMS:421755	Northern Gulf of Mexico	EE.UU.	Middle Grounds	28.6	-84.26666667	Dardeau 1981	Dardeau M. R. (1981). Caridea: General collections and observations. In R. Rezak y B. T.J. (Eds.), Northern Gulf of Mexico topographic features study. Final Report to the U.S. Department of Interior, Bureau of Land Management, (pp. 89-115).
Porifera	Demospongiae	Agelasida	Agelasidae	Agelas	dispar	Agelas_dispar	WORMS:164827	Arthropoda	Malacostraca	Decapoda	Alpheidae	Synalpheus	brooksi	Synalpheus_brooksi	WORMS:421755	Northern Gulf of Mexico	EE.UU.	Middle Grounds	28.16666667	-84.16666667	Dardeau 1981	Dardeau M. R. (1981). Caridea: General collections and observations. In R. Rezak y B. T.J. (Eds.), Northern Gulf of Mexico topographic features study. Final Report to the U.S. Department of Interior, Bureau of Land Management, (pp. 89-115).
Porifera	Demospongiae	Agelasida	Agelasidae	Agelas	dispar	Agelas_dispar	WORMS:164827	Arthropoda	Malacostraca	Decapoda	Alpheidae	Synalpheus	brooksi	Synalpheus_brooksi	WORMS:421755	Northern Gulf of Mexico	EE.UU.	Middle Grounds	28.45	-84.28333333	Dardeau 1981	Dardeau M. R. (1981). Caridea: General collections and observations. In R. Rezak y B. T.J. (Eds.), Northern Gulf of Mexico topographic features study. Final Report to the U.S. Department of Interior, Bureau of Land Management, (pp. 89-115).
Porifera	Demospongiae	Agelasida	Agelasidae	Agelas	dispar	Agelas_dispar	WORMS:164827	Arthropoda	Malacostraca	Decapoda	Alpheidae	Synalpheus	brooksi	Synalpheus_brooksi	WORMS:421755	Northern Gulf of Mexico	EE.UU.	Flower Gardens	27.86666667	-93.8	Dardeau 1984	Dardeau M. R. (1984). Synalpheus shrimps (Crustacea: Decapoda: Alpheidae). I. The gambarelloides group, with a description of a new species. Memoirs of the Hourglass Cruises, 7(2), 1–125.
Porifera	Demospongiae	Agelasida	Agelasidae	Agelas	dispar	Agelas_dispar	WORMS:164827	Arthropoda	Malacostraca	Decapoda	Alpheidae	Synalpheus	brooksi	Synalpheus_brooksi	WORMS:421755	Northern Gulf of Mexico	EE.UU.	Middle Grounds	28.6	-84.26666667	Dardeau 1984	Dardeau M. R. (1984). Synalpheus shrimps (Crustacea: Decapoda: Alpheidae). I. The gambarelloides group, with a description of a new species. Memoirs of the Hourglass Cruises, 7(2), 1–125.
Porifera	Demospongiae	Agelasida	Agelasidae	Agelas	dispar	Agelas_dispar	WORMS:164827	Arthropoda	Malacostraca	Decapoda	Alpheidae	Synalpheus	brooksi	Synalpheus_brooksi	WORMS:421755	Northern Gulf of Mexico	EE.UU.	Middle Grounds	28.51666667	-84.31666667	Dardeau 1984	Dardeau M. R. (1984). Synalpheus shrimps (Crustacea: Decapoda: Alpheidae). I. The gambarelloides group, with a description of a new species. Memoirs of the Hourglass Cruises, 7(2), 1–125.
Porifera	Demospongiae	Agelasida	Agelasidae	Agelas	dispar	Agelas_dispar	WORMS:164827	Arthropoda	Malacostraca	Decapoda	Alpheidae	Synalpheus	brooksi	Synalpheus_brooksi	WORMS:421755	Northern Gulf of Mexico	EE.UU.	Middle Grounds	28.45	-84.28333333	Dardeau 1984	Dardeau M. R. (1984). Synalpheus shrimps (Crustacea: Decapoda: Alpheidae). I. The gambarelloides group, with a description of a new species. Memoirs of the Hourglass Cruises, 7(2), 1–125.
Porifera	Demospongiae	Agelasida	Agelasidae	Agelas	dispar	Agelas_dispar	WORMS:164827	Arthropoda	Malacostraca	Decapoda	Alpheidae	Synalpheus	brooksi	Synalpheus_brooksi	WORMS:421755	Southwestern Caribbean	Panama	San Blas Islands	9.566666667	-78.96666667	Duffy 1996b	Duffy J E (1996). Resource-associated population subdivision in a symbiotic coral-reef shrimp. Evolution, 50(1), 360–373.
Porifera	Demospongiae	Agelasida	Agelasidae	Agelas	dispar	Agelas_dispar	WORMS:164827	Arthropoda	Malacostraca	Decapoda	Alpheidae	Synalpheus	carpenteri	Synalpheus_carpenteri	WORMS:390246	Western Caribbean	Belize	Carrie Bow Cay	16.783	-88.067	Macdonald et al. 2006	Macdonald K S, Rios R, Duffy J E (2006) Biodiversity, host specificity, and dominance by eusocial species among sponge-dwelling alpheid shrimp on the Belize Barrier Reef. Divers Distrib 12:165–178
Porifera	Demospongiae	Agelasida	Agelasidae	Agelas	dispar	Agelas_dispar	WORMS:164827	Arthropoda	Malacostraca	Decapoda	Alpheidae	Synalpheus	carpenteri	Synalpheus_carpenteri	WORMS:390246	Greater Antilles	Jamaica	Discovery Bay	18.4657	-77.405	Hultgren & Duffy 2010	Hultgren KM and Duffy JE (2010) Sponge host characteristics shape the community structure of their shrimp associates. Mar Ecol Prog Ser 407:1–12
Porifera	Demospongiae	Agelasida	Agelasidae	Agelas	dispar	Agelas_dispar	WORMS:164827	Arthropoda	Malacostraca	Decapoda	Alpheidae	Synalpheus	carpenteri	Synalpheus_carpenteri	WORMS:390246	Greater Antilles	Jamaica	Columbus park	18.46591667	-77.41405	Macdonald et al. 2009	Macdonald, K. S., Hultgren, K., Duffy, J. E. (2009). The sponge-dwelling snapping shrimps (Crustacea, Decapoda, Alpheidae Synalpheus) of Discovery Bay, Jamaica, with descriptions of four new species. Zootaxa, 57, 1–57.
Porifera	Demospongiae	Agelasida	Agelasidae	Agelas	dispar	Agelas_dispar	WORMS:164827	Arthropoda	Malacostraca	Decapoda	Alpheidae	Synalpheus	carpenteri	Synalpheus_carpenteri	WORMS:390246	Greater Antilles	Jamaica	Discovery Bay	18.4724	-77.4101	Macdonald et al. 2009	Macdonald, K. S., Hultgren, K., Duffy, J. E. (2009). The sponge-dwelling snapping shrimps (Crustacea, Decapoda, Alpheidae Synalpheus) of Discovery Bay, Jamaica, with descriptions of four new species. Zootaxa, 57, 1–57.
Porifera	Demospongiae	Agelasida	Agelasidae	Agelas	dispar	Agelas_dispar	WORMS:164827	Arthropoda	Malacostraca	Decapoda	Alpheidae	Synalpheus	carpenteri	Synalpheus_carpenteri	WORMS:390246	Greater Antilles	Jamaica	Pear Tree Bottom reef	18.46805	-77.38815	Macdonald et al. 2009	Macdonald, K. S., Hultgren, K., Duffy, J. E. (2009). The sponge-dwelling snapping shrimps (Crustacea, Decapoda, Alpheidae Synalpheus) of Discovery Bay, Jamaica, with descriptions of four new species. Zootaxa, 57, 1–57.
Porifera	Demospongiae	Agelasida	Agelasidae	Agelas	dispar	Agelas_dispar	WORMS:164827	Arthropoda	Malacostraca	Decapoda	Alpheidae	Synalpheus	carpenteri	Synalpheus_carpenteri	WORMS:390246	Greater Antilles	Jamaica	Dairy Bull Reef	18.463	-77.36071667	Macdonald et al. 2009	Macdonald, K. S., Hultgren, K., Duffy, J. E. (2009). The sponge-dwelling snapping shrimps (Crustacea, Decapoda, Alpheidae Synalpheus) of Discovery Bay, Jamaica, with descriptions of four new species. Zootaxa, 57, 1–57.
Porifera	Demospongiae	Agelasida	Agelasidae	Agelas	dispar	Agelas_dispar	WORMS:164827	Arthropoda	Malacostraca	Decapoda	Alpheidae	Synalpheus	carpenteri	Synalpheus_carpenteri	WORMS:390246	Greater Antilles	Jamaica	Rio Bueno	18.46296667	-77.46028333	Macdonald et al. 2009	Macdonald, K. S., Hultgren, K., Duffy, J. E. (2009). The sponge-dwelling snapping shrimps (Crustacea, Decapoda, Alpheidae Synalpheus) of Discovery Bay, Jamaica, with descriptions of four new species. Zootaxa, 57, 1–57.
Porifera	Demospongiae	Agelasida	Agelasidae	Agelas	dispar	Agelas_dispar	WORMS:164827	Arthropoda	Malacostraca	Decapoda	Alpheidae	Synalpheus	carpenteri	Synalpheus_carpenteri	WORMS:390246	Western Caribbean	Belize	Carrie Bow Cay	16.8	-88.08333333	Macdonald & Duffy 2006	Macdonald, K.S., Duffy, J.E., 2006. Two New Species of Sponge-Dwelling Snapping Shrimp from the Belizean Barrier Reef, with a Synopsis of the Synalpheus brooksi Species Complex. American Museum Novitates 3543, 1–22.
Porifera	Demospongiae	Agelasida	Agelasidae	Agelas	dispar	Agelas_dispar	WORMS:164827	Arthropoda	Malacostraca	Decapoda	Alpheidae	Synalpheus	chacei	Synalpheus_chacei	WORMS:515130	Western Caribbean	Belize	Carrie Bow Cay	16.783	-88.067	Duffy 1998	Duffy J E (1998) On the frequency of eusociality in snapping shrimps (Decapoda: Alpheidae), with description of a second eusocial species. Bulletin of Marine Science, 63(2), 387–400.
Porifera	Demospongiae	Agelasida	Agelasidae	Agelas	dispar	Agelas_dispar	WORMS:164827	Arthropoda	Malacostraca	Decapoda	Alpheidae	Synalpheus	chacei	Synalpheus_chacei	WORMS:515130	Western Caribbean	Belize	Carrie Bow Cay	16.783	-88.067	Macdonald et al. 2006	Macdonald K S, Rios R, Duffy J E (2006) Biodiversity, host specificity, and dominance by eusocial species among sponge-dwelling alpheid shrimp on the Belize Barrier Reef. Divers Distrib 12:165–178
Porifera	Demospongiae	Agelasida	Agelasidae	Agelas	dispar	Agelas_dispar	WORMS:164827	Arthropoda	Malacostraca	Decapoda	Alpheidae	Synalpheus	goodei	Synalpheus_goodei	WORMS:421757	Northern Gulf of Mexico	EE.UU.	Middle Grounds	28.53333333	-84.31666667	Dardeau 1981	Dardeau M. R. (1981). Caridea: General collections and observations. In R. Rezak y B. T.J. (Eds.), Northern Gulf of Mexico topographic features study. Final Report to the U.S. Department of Interior, Bureau of Land Management, (pp. 89-115).
Porifera	Demospongiae	Agelasida	Agelasidae	Agelas	dispar	Agelas_dispar	WORMS:164827	Arthropoda	Malacostraca	Decapoda	Alpheidae	Synalpheus	goodei	Synalpheus_goodei	WORMS:421757	Northern Gulf of Mexico	EE.UU.	Middle Grounds	28.6	-84.26666667	Dardeau 1981	Dardeau M. R. (1981). Caridea: General collections and observations. In R. Rezak y B. T.J. (Eds.), Northern Gulf of Mexico topographic features study. Final Report to the U.S. Department of Interior, Bureau of Land Management, (pp. 89-115).
Porifera	Demospongiae	Agelasida	Agelasidae	Agelas	dispar	Agelas_dispar	WORMS:164827	Arthropoda	Malacostraca	Decapoda	Alpheidae	Synalpheus	goodei	Synalpheus_goodei	WORMS:421757	Northern Gulf of Mexico	EE.UU.	Middle Grounds	28.16666667	-84.16666667	Dardeau 1981	Dardeau M. R. (1981). Caridea: General collections and observations. In R. Rezak y B. T.J. (Eds.), Northern Gulf of Mexico topographic features study. Final Report to the U.S. Department of Interior, Bureau of Land Management, (pp. 89-115).
Porifera	Demospongiae	Agelasida	Agelasidae	Agelas	dispar	Agelas_dispar	WORMS:164827	Arthropoda	Malacostraca	Decapoda	Alpheidae	Synalpheus	goodei	Synalpheus_goodei	WORMS:421757	Northern Gulf of Mexico	EE.UU.	Middle Grounds	28.45	-84.28333333	Dardeau 1981	Dardeau M. R. (1981). Caridea: General collections and observations. In R. Rezak y B. T.J. (Eds.), Northern Gulf of Mexico topographic features study. Final Report to the U.S. Department of Interior, Bureau of Land Management, (pp. 89-115).
Porifera	Demospongiae	Agelasida	Agelasidae	Agelas	dispar	Agelas_dispar	WORMS:164827	Arthropoda	Malacostraca	Decapoda	Alpheidae	Synalpheus	heardi	Synalpheus_heardi	WORMS:421758	Bahamian	Bahamas	Freeport	26.490627	-78.655018	Dardeau 1984	Dardeau M. R. (1984). Synalpheus shrimps (Crustacea: Decapoda: Alpheidae). I. The gambarelloides group, with a description of a new species. Memoirs of the Hourglass Cruises, 7(2), 1–125.
Porifera	Demospongiae	Agelasida	Agelasidae	Agelas	dispar	Agelas_dispar	WORMS:164827	Arthropoda	Malacostraca	Decapoda	Alpheidae	Synalpheus	herricki	Synalpheus_herricki	WORMS:421760	Northern Gulf of Mexico	EE.UU.	Middle Grounds	28.53333333	-84.31666667	Dardeau 1981	Dardeau M. R. (1981). Caridea: General collections and observations. In R. Rezak y B. T.J. (Eds.), Northern Gulf of Mexico topographic features study. Final Report to the U.S. Department of Interior, Bureau of Land Management, (pp. 89-115).
Porifera	Demospongiae	Agelasida	Agelasidae	Agelas	dispar	Agelas_dispar	WORMS:164827	Arthropoda	Malacostraca	Decapoda	Alpheidae	Synalpheus	herricki	Synalpheus_herricki	WORMS:421760	Northern Gulf of Mexico	EE.UU.	Middle Grounds	28.6	-84.26666667	Dardeau 1981	Dardeau M. R. (1981). Caridea: General collections and observations. In R. Rezak y B. T.J. (Eds.), Northern Gulf of Mexico topographic features study. Final Report to the U.S. Department of Interior, Bureau of Land Management, (pp. 89-115).
Porifera	Demospongiae	Agelasida	Agelasidae	Agelas	dispar	Agelas_dispar	WORMS:164827	Arthropoda	Malacostraca	Decapoda	Alpheidae	Synalpheus	herricki	Synalpheus_herricki	WORMS:421760	Northern Gulf of Mexico	EE.UU.	Middle Grounds	28.16666667	-84.16666667	Dardeau 1981	Dardeau M. R. (1981). Caridea: General collections and observations. In R. Rezak y B. T.J. (Eds.), Northern Gulf of Mexico topographic features study. Final Report to the U.S. Department of Interior, Bureau of Land Management, (pp. 89-115).
Porifera	Demospongiae	Agelasida	Agelasidae	Agelas	dispar	Agelas_dispar	WORMS:164827	Arthropoda	Malacostraca	Decapoda	Alpheidae	Synalpheus	herricki	Synalpheus_herricki	WORMS:421760	Northern Gulf of Mexico	EE.UU.	Middle Grounds	28.45	-84.28333333	Dardeau 1981	Dardeau M. R. (1981). Caridea: General collections and observations. In R. Rezak y B. T.J. (Eds.), Northern Gulf of Mexico topographic features study. Final Report to the U.S. Department of Interior, Bureau of Land Management, (pp. 89-115).
Porifera	Demospongiae	Agelasida	Agelasidae	Agelas	dispar	Agelas_dispar	WORMS:164827	Arthropoda	Malacostraca	Decapoda	Alpheidae	Synalpheus	herricki	Synalpheus_herricki	WORMS:421760	Northern Gulf of Mexico	EE.UU.	Flower Gardens	27.86666667	-93.8	Dardeau 1984	Dardeau M. R. (1984). Synalpheus shrimps (Crustacea: Decapoda: Alpheidae). I. The gambarelloides group, with a description of a new species. Memoirs of the Hourglass Cruises, 7(2), 1–125.
Porifera	Demospongiae	Agelasida	Agelasidae	Agelas	dispar	Agelas_dispar	WORMS:164827	Arthropoda	Malacostraca	Decapoda	Alpheidae	Synalpheus	herricki	Synalpheus_herricki	WORMS:421760	Northern Gulf of Mexico	EE.UU.	Middle Grounds	28.6	-84.26666667	Dardeau 1984	Dardeau M. R. (1984). Synalpheus shrimps (Crustacea: Decapoda: Alpheidae). I. The gambarelloides group, with a description of a new species. Memoirs of the Hourglass Cruises, 7(2), 1–125.
Porifera	Demospongiae	Agelasida	Agelasidae	Agelas	dispar	Agelas_dispar	WORMS:164827	Arthropoda	Malacostraca	Decapoda	Alpheidae	Synalpheus	herricki	Synalpheus_herricki	WORMS:421760	Northern Gulf of Mexico	EE.UU.	Middle Grounds	28.16666667	-84.16666667	Coutière 1909	Coutière H (1909) The American species snapping shrimps of genus Synalpheus. Proc. U.S. Natl. Mus. 36: 1-93.
Porifera	Demospongiae	Agelasida	Agelasidae	Agelas	dispar	Agelas_dispar	WORMS:164827	Arthropoda	Malacostraca	Decapoda	Alpheidae	Synalpheus	longicarpus	Synalpheus_longicarpus	WORMS:421761	Northern Gulf of Mexico	EE.UU.	Middle Grounds	28.6	-84.26666667	Dardeau 1981	Dardeau M. R. (1981). Caridea: General collections and observations. In R. Rezak y B. T.J. (Eds.), Northern Gulf of Mexico topographic features study. Final Report to the U.S. Department of Interior, Bureau of Land Management, (pp. 89-115).
Porifera	Demospongiae	Agelasida	Agelasidae	Agelas	dispar	Agelas_dispar	WORMS:164827	Arthropoda	Malacostraca	Decapoda	Alpheidae	Synalpheus	longicarpus	Synalpheus_longicarpus	WORMS:421761	Northern Gulf of Mexico	EE.UU.	Flower Gardens	27.86666667	-93.8	Dardeau 1984	Dardeau M. R. (1984). Synalpheus shrimps (Crustacea: Decapoda: Alpheidae). I. The gambarelloides group, with a description of a new species. Memoirs of the Hourglass Cruises, 7(2), 1–125.
Porifera	Demospongiae	Agelasida	Agelasidae	Agelas	dispar	Agelas_dispar	WORMS:164827	Arthropoda	Malacostraca	Decapoda	Alpheidae	Synalpheus	longicarpus	Synalpheus_longicarpus	WORMS:421761	Northern Gulf of Mexico	EE.UU.	Middle Grounds	28.6	-84.26666667	Dardeau 1984	Dardeau M. R. (1984). Synalpheus shrimps (Crustacea: Decapoda: Alpheidae). I. The gambarelloides group, with a description of a new species. Memoirs of the Hourglass Cruises, 7(2), 1–125.
Porifera	Demospongiae	Agelasida	Agelasidae	Agelas	dispar	Agelas_dispar	WORMS:164827	Arthropoda	Malacostraca	Decapoda	Alpheidae	Synalpheus	mcclendoni	Synalpheus_mcclendoni	WORMS:421762	Bahamian	Bahamas	Freeport	26.490627	-78.655018	Dardeau 1984	Dardeau M. R. (1984). Synalpheus shrimps (Crustacea: Decapoda: Alpheidae). I. The gambarelloides group, with a description of a new species. Memoirs of the Hourglass Cruises, 7(2), 1–125.
Porifera	Demospongiae	Agelasida	Agelasidae	Agelas	dispar	Agelas_dispar	WORMS:164827	Arthropoda	Malacostraca	Decapoda	Alpheidae	Synalpheus	mcclendoni	Synalpheus_mcclendoni	WORMS:421762	Bahamian	Bahamas	Freeport	26.490627	-78.655018	Dardeau 1984	Dardeau M. R. (1984). Synalpheus shrimps (Crustacea: Decapoda: Alpheidae). I. The gambarelloides group, with a description of a new species. Memoirs of the Hourglass Cruises, 7(2), 1–125.
Porifera	Demospongiae	Agelasida	Agelasidae	Agelas	dispar	Agelas_dispar	WORMS:164827	Arthropoda	Malacostraca	Decapoda	Alpheidae	Synalpheus	mcclendoni	Synalpheus_mcclendoni	WORMS:421762	Eastern Caribbean	Barbados	Cluff Reef	13.33783333	-59.64433333	Hultgren et al. 2011	Hultgren KM, MacDonald KS, Duffy JE. (2011). Sponge-dwelling snapping shrimps (Alpheidae: Synalpheus) of Barbados West Indies, with a description of a new eusocial species. Zootaxa 16:1–16.
Porifera	Demospongiae	Agelasida	Agelasidae	Agelas	dispar	Agelas_dispar	WORMS:164827	Arthropoda	Malacostraca	Decapoda	Alpheidae	Synalpheus	mcclendoni	Synalpheus_mcclendoni	WORMS:421762	Greater Antilles	Jamaica	Columbus park	18.46591667	-77.41405	Macdonald et al. 2009	Macdonald, K. S., Hultgren, K., Duffy, J. E. (2009). The sponge-dwelling snapping shrimps (Crustacea, Decapoda, Alpheidae Synalpheus) of Discovery Bay, Jamaica, with descriptions of four new species. Zootaxa, 57, 1–57.
Porifera	Demospongiae	Agelasida	Agelasidae	Agelas	dispar	Agelas_dispar	WORMS:164827	Arthropoda	Malacostraca	Decapoda	Alpheidae	Synalpheus	pandionis	Synalpheus_pandionis	WORMS:421765	Northern Gulf of Mexico	EE.UU.	Middle Grounds	28.53333333	-84.31666667	Dardeau 1981	Dardeau M. R. (1981). Caridea: General collections and observations. In R. Rezak y B. T.J. (Eds.), Northern Gulf of Mexico topographic features study. Final Report to the U.S. Department of Interior, Bureau of Land Management, (pp. 89-115).
Porifera	Demospongiae	Agelasida	Agelasidae	Agelas	dispar	Agelas_dispar	WORMS:164827	Arthropoda	Malacostraca	Decapoda	Alpheidae	Synalpheus	pandionis	Synalpheus_pandionis	WORMS:421765	Northern Gulf of Mexico	EE.UU.	Middle Grounds	28.6	-84.26666667	Dardeau 1981	Dardeau M. R. (1981). Caridea: General collections and observations. In R. Rezak y B. T.J. (Eds.), Northern Gulf of Mexico topographic features study. Final Report to the U.S. Department of Interior, Bureau of Land Management, (pp. 89-115).
Porifera	Demospongiae	Agelasida	Agelasidae	Agelas	dispar	Agelas_dispar	WORMS:164827	Arthropoda	Malacostraca	Decapoda	Alpheidae	Synalpheus	pandionis	Synalpheus_pandionis	WORMS:421765	Northern Gulf of Mexico	EE.UU.	Middle Grounds	28.16666667	-84.16666667	Dardeau 1981	Dardeau M. R. (1981). Caridea: General collections and observations. In R. Rezak y B. T.J. (Eds.), Northern Gulf of Mexico topographic features study. Final Report to the U.S. Department of Interior, Bureau of Land Management, (pp. 89-115).
Porifera	Demospongiae	Agelasida	Agelasidae	Agelas	dispar	Agelas_dispar	WORMS:164827	Arthropoda	Malacostraca	Decapoda	Alpheidae	Synalpheus	pandionis	Synalpheus_pandionis	WORMS:421765	Northern Gulf of Mexico	EE.UU.	Middle Grounds	28.45	-84.28333333	Dardeau 1981	Dardeau M. R. (1981). Caridea: General collections and observations. In R. Rezak y B. T.J. (Eds.), Northern Gulf of Mexico topographic features study. Final Report to the U.S. Department of Interior, Bureau of Land Management, (pp. 89-115).
Porifera	Demospongiae	Agelasida	Agelasidae	Agelas	dispar	Agelas_dispar	WORMS:164827	Arthropoda	Malacostraca	Decapoda	Alpheidae	Synalpheus	pandionis	Synalpheus_pandionis	WORMS:421765	Northern Gulf of Mexico	EE.UU.	Middle Grounds	28.53333333	-84.31666667	Dardeau 1984	Dardeau M. R. (1984). Synalpheus shrimps (Crustacea: Decapoda: Alpheidae). I. The gambarelloides group, with a description of a new species. Memoirs of the Hourglass Cruises, 7(2), 1–125.
Porifera	Demospongiae	Agelasida	Agelasidae	Agelas	dispar	Agelas_dispar	WORMS:164827	Arthropoda	Malacostraca	Decapoda	Alpheidae	Synalpheus	pandionis	Synalpheus_pandionis	WORMS:421765	Northern Gulf of Mexico	EE.UU.	Middle Grounds	28.6	-84.26666667	Dardeau 1984	Dardeau M. R. (1984). Synalpheus shrimps (Crustacea: Decapoda: Alpheidae). I. The gambarelloides group, with a description of a new species. Memoirs of the Hourglass Cruises, 7(2), 1–125.
Porifera	Demospongiae	Agelasida	Agelasidae	Agelas	dispar	Agelas_dispar	WORMS:164827	Arthropoda	Malacostraca	Decapoda	Alpheidae	Synalpheus	pandionis	Synalpheus_pandionis	WORMS:421765	Northern Gulf of Mexico	EE.UU.	Middle Grounds	28.51666667	-84.31666667	Dardeau 1984	Dardeau M. R. (1984). Synalpheus shrimps (Crustacea: Decapoda: Alpheidae). I. The gambarelloides group, with a description of a new species. Memoirs of the Hourglass Cruises, 7(2), 1–125.
Porifera	Demospongiae	Agelasida	Agelasidae	Agelas	dispar	Agelas_dispar	WORMS:164827	Arthropoda	Malacostraca	Decapoda	Alpheidae	Synalpheus	pandionis	Synalpheus_pandionis	WORMS:421765	Northern Gulf of Mexico	EE.UU.	Middle Grounds	28.45	-84.28333333	Dardeau 1984	Dardeau M. R. (1984). Synalpheus shrimps (Crustacea: Decapoda: Alpheidae). I. The gambarelloides group, with a description of a new species. Memoirs of the Hourglass Cruises, 7(2), 1–125.
Porifera	Demospongiae	Agelasida	Agelasidae	Agelas	dispar	Agelas_dispar	WORMS:164827	Arthropoda	Malacostraca	Decapoda	Alpheidae	Synalpheus	paraneptunus	Synalpheus_paraneptunus	WORMS:421766	Western Caribbean	Belize	Carrie Bow Cay	16.783	-88.067	Macdonald et al. 2006	Macdonald K S, Rios R, Duffy J E (2006) Biodiversity, host specificity, and dominance by eusocial species among sponge-dwelling alpheid shrimp on the Belize Barrier Reef. Divers Distrib 12:165–178
Porifera	Demospongiae	Agelasida	Agelasidae	Agelas	dispar	Agelas_dispar	WORMS:164827	Arthropoda	Malacostraca	Decapoda	Alpheidae	Synalpheus	townsendi	Synalpheus_townsendi	WORMS:421771	Northern Gulf of Mexico	EE.UU.	Middle Grounds	28.53333333	-84.31666667	Dardeau 1981	Dardeau M. R. (1981). Caridea: General collections and observations. In R. Rezak y B. T.J. (Eds.), Northern Gulf of Mexico topographic features study. Final Report to the U.S. Department of Interior, Bureau of Land Management, (pp. 89-115).
Porifera	Demospongiae	Agelasida	Agelasidae	Agelas	dispar	Agelas_dispar	WORMS:164827	Arthropoda	Malacostraca	Decapoda	Alpheidae	Synalpheus	townsendi	Synalpheus_townsendi	WORMS:421771	Northern Gulf of Mexico	EE.UU.	Middle Grounds	28.6	-84.26666667	Dardeau 1981	Dardeau M. R. (1981). Caridea: General collections and observations. In R. Rezak y B. T.J. (Eds.), Northern Gulf of Mexico topographic features study. Final Report to the U.S. Department of Interior, Bureau of Land Management, (pp. 89-115).
Porifera	Demospongiae	Agelasida	Agelasidae	Agelas	dispar	Agelas_dispar	WORMS:164827	Arthropoda	Malacostraca	Decapoda	Alpheidae	Synalpheus	townsendi	Synalpheus_townsendi	WORMS:421771	Northern Gulf of Mexico	EE.UU.	Middle Grounds	28.16666667	-84.16666667	Dardeau 1981	Dardeau M. R. (1981). Caridea: General collections and observations. In R. Rezak y B. T.J. (Eds.), Northern Gulf of Mexico topographic features study. Final Report to the U.S. Department of Interior, Bureau of Land Management, (pp. 89-115).
Porifera	Demospongiae	Agelasida	Agelasidae	Agelas	dispar	Agelas_dispar	WORMS:164827	Arthropoda	Malacostraca	Decapoda	Alpheidae	Synalpheus	townsendi	Synalpheus_townsendi	WORMS:421771	Northern Gulf of Mexico	EE.UU.	Middle Grounds	28.45	-84.28333333	Dardeau 1981	Dardeau M. R. (1981). Caridea: General collections and observations. In R. Rezak y B. T.J. (Eds.), Northern Gulf of Mexico topographic features study. Final Report to the U.S. Department of Interior, Bureau of Land Management, (pp. 89-115).
Porifera	Demospongiae	Agelasida	Agelasidae	Agelas	dispar	Agelas_dispar	WORMS:164827	Arthropoda	Malacostraca	Decapoda	Thoridae	Thor	manningi	Thor_manningi	WORMS:246469	Northern Gulf of Mexico	EE.UU.	Middle Grounds	28.53333333	-84.31666667	Dardeau 1981	Dardeau M. R. (1981). Caridea: General collections and observations. In R. Rezak y B. T.J. (Eds.), Northern Gulf of Mexico topographic features study. Final Report to the U.S. Department of Interior, Bureau of Land Management, (pp. 89-115).
Porifera	Demospongiae	Agelasida	Agelasidae	Agelas	dispar	Agelas_dispar	WORMS:164827	Arthropoda	Malacostraca	Decapoda	Thoridae	Thor	manningi	Thor_manningi	WORMS:246469	Northern Gulf of Mexico	EE.UU.	Middle Grounds	28.6	-84.26666667	Dardeau 1981	Dardeau M. R. (1981). Caridea: General collections and observations. In R. Rezak y B. T.J. (Eds.), Northern Gulf of Mexico topographic features study. Final Report to the U.S. Department of Interior, Bureau of Land Management, (pp. 89-115).
Porifera	Demospongiae	Agelasida	Agelasidae	Agelas	dispar	Agelas_dispar	WORMS:164827	Arthropoda	Malacostraca	Decapoda	Thoridae	Thor	manningi	Thor_manningi	WORMS:246469	Northern Gulf of Mexico	EE.UU.	Middle Grounds	28.16666667	-84.16666667	Dardeau 1981	Dardeau M. R. (1981). Caridea: General collections and observations. In R. Rezak y B. T.J. (Eds.), Northern Gulf of Mexico topographic features study. Final Report to the U.S. Department of Interior, Bureau of Land Management, (pp. 89-115).
Porifera	Demospongiae	Agelasida	Agelasidae	Agelas	dispar	Agelas_dispar	WORMS:164827	Arthropoda	Malacostraca	Decapoda	Thoridae	Thor	manningi	Thor_manningi	WORMS:246469	Northern Gulf of Mexico	EE.UU.	Middle Grounds	28.45	-84.28333333	Dardeau 1981	Dardeau M. R. (1981). Caridea: General collections and observations. In R. Rezak y B. T.J. (Eds.), Northern Gulf of Mexico topographic features study. Final Report to the U.S. Department of Interior, Bureau of Land Management, (pp. 89-115).
Porifera	Demospongiae	Agelasida	Agelasidae	Agelas	sceptrum	Agelas_sceptrum	WORMS:164841	Cnidaria	Anthozoa	Zoantharia	Parazoanthidae	Bergia	puertoricense	Bergia_puertoricense	WORMS:853593	Greater Antilles	Haiti	Navassa Island	18.4	-75	Swain & Wulff 2007	Swain, T.D., Wulff, J.L., 2007. Diversity and specificity of Caribbean sponge-zoanthid symbioses: A foundation for understanding the adaptive significance of symbioses and generating hypotheses about higher-order systematics. Biological Journal of the Linnean Society 92, 695–711.
Porifera	Demospongiae	Agelasida	Agelasidae	Agelas	sceptrum	Agelas_sceptrum	WORMS:164841	Cnidaria	Anthozoa	Zoantharia	Parazoanthidae	Bergia	puertoricense	Bergia_puertoricense	WORMS:853593	Southwestern Caribbean	Colombia	Blue Wall	12.50617	-81.731122	Montenegro-González & Acosta 2010	Montenegro-Gonzalez, J., Acosta, A., 2010. Habitat preference of Zoantharia genera depends on host sponge morphology. Universitas Scientiarum 15, 110–121.
Porifera	Demospongiae	Agelasida	Agelasidae	Agelas	sceptrum	Agelas_sceptrum	WORMS:164841	Cnidaria	Anthozoa	Zoantharia	Parazoanthidae	Bergia	puertoricense	Bergia_puertoricense	WORMS:853593	Southwestern Caribbean	Colombia	Poxhole	12.5081	-81.7096	Montenegro-González & Acosta 2010	Montenegro-Gonzalez, J., Acosta, A., 2010. Habitat preference of Zoantharia genera depends on host sponge morphology. Universitas Scientiarum 15, 110–121.
Porifera	Demospongiae	Agelasida	Agelasidae	Agelas	sceptrum	Agelas_sceptrum	WORMS:164841	Arthropoda	Malacostraca	Decapoda	Upogebiidae	Upogebia	acanthura	Upogebia_acanthura	WORMS:421834	Greater Antilles	Jamaica	Discovery Bay	18.4657	-77.405	Williams 1984	Williams AB (1986) Mud Shrimps, Upogebiidae, from the Western Atlantic (Crustacea: Decapoda: Thalassinidea). San Diego Soc. Nat. Hist. Mem. 14: 1-60.
Porifera	Demospongiae	Agelasida	Agelasidae	Agelas	sceptrum	Agelas_sceptrum	WORMS:164841	Arthropoda	Malacostraca	Decapoda	Upogebiidae	Upogebia	acanthura	Upogebia_acanthura	WORMS:421834	Bahamian	The Turks and Caicos Islands	Cayo Pine	21.6767	-71.7622	Williams 1984	Williams AB (1986) Mud Shrimps, Upogebiidae, from the Western Atlantic (Crustacea: Decapoda: Thalassinidea). San Diego Soc. Nat. Hist. Mem. 14: 1-60.
Porifera	Demospongiae	Agelasida	Agelasidae	Agelas	sventres	Agelas_sventres	WORMS:164844	Cnidaria	Anthozoa	Zoantharia	Parazoanthidae	Parazoanthus	swiftii	Parazoanthus_swiftii	WORMS:283872	Southern Caribbean	Trinidad y Tobago	Charlotteville	11.3	-60.5	Swain & Wulff 2007	Swain, T.D., Wulff, J.L., 2007. Diversity and specificity of Caribbean sponge-zoanthid symbioses: A foundation for understanding the adaptive significance of symbioses and generating hypotheses about higher-order systematics. Biological Journal of the Linnean Society 92, 695–711.
Porifera	Demospongiae	Verongiida	Aplysinidae	Aiolochroia	crassa	Aiolochroia_crassa	WORMS:169632	Arthropoda	Malacostraca	Amphipoda	Ampeliscidae	Ampelisca	verrilli	Ampelisca_verrilli	WORMS:158023	Southern Gulf of Mexico	Mexico	Isla de En medio	19.10055556	-95.93833333	Carrera-Parra & Vargas-Hernandez 1997	Carrera-Parra, L. F., and Vargas-Hernandez, J. M. (1997). Comunidad criptica de esponjas del arrecife de Isla de Enmedio, Veracruz, Mexico. Revista de Biologia Tropical, 44–45(1–3), 311–321.
Porifera	Demospongiae	Verongiida	Aplysinidae	Aiolochroia	crassa	Aiolochroia_crassa	WORMS:169632	Arthropoda	Malacostraca	Amphipoda	Ampithoidae	Ampithoe	sp.	Ampithoe_sp.	WORMS:101459	Southern Gulf of Mexico	Mexico	Isla de En medio	19.10055556	-95.93833333	Carrera-Parra & Vargas-Hernandez 1997	Carrera-Parra, L. F., and Vargas-Hernandez, J. M. (1997). Comunidad criptica de esponjas del arrecife de Isla de Enmedio, Veracruz, Mexico. Revista de Biologia Tropical, 44–45(1–3), 311–321.
Porifera	Demospongiae	Verongiida	Aplysinidae	Aiolochroia	crassa	Aiolochroia_crassa	WORMS:169632	Arthropoda	Malacostraca	Decapoda	Palaemonidae	Anchistioides	antiguensis	Anchistioides_antiguensis	WORMS:421678	Southern Gulf of Mexico	Mexico	Alacranes	22.38691389	-89.67908889	Ugalde 2014	Ugalde G, DM (2014) Aspectos ecologicos de los camarones Carideos asociados a espojas de la costa sureste del Golfo de Mexico. Universidad Nacional Autonoma de Mexico.
Porifera	Demospongiae	Verongiida	Aplysinidae	Aiolochroia	crassa	Aiolochroia_crassa	WORMS:169632	Arthropoda	Malacostraca	Decapoda	Palaemonidae	Cuapetes	americanus	Cuapetes_americanus	WORMS:514508	Southern Gulf of Mexico	Mexico	Alacranes	22.38691389	-89.67908889	Ugalde 2014	Ugalde G, DM (2014) Aspectos ecologicos de los camarones Carideos asociados a espojas de la costa sureste del Golfo de Mexico. Universidad Nacional Autonoma de Mexico.
Porifera	Demospongiae	Verongiida	Aplysinidae	Aiolochroia	crassa	Aiolochroia_crassa	WORMS:169632	Chordata	Teleostei	Gobiiformes	Gobiidae	Elacatinus	louisae	Elacatinus_louisae	WORMS:280612	Bahamian	Bahamas	Man of War Bay	26.5981	-77.0012	Tyler & Böhlke 1972	Tyler JC, Böhlke JE. 1972. Records of Sponge-Dwelling Fishes , Primarily of the Caribbean. Bulletin of Marine Science 22:601–642.
Porifera	Demospongiae	Verongiida	Aplysinidae	Aiolochroia	crassa	Aiolochroia_crassa	WORMS:169632	Chordata	Teleostei	Gobiiformes	Gobiidae	Elacatinus	louisae	Elacatinus_louisae	WORMS:280612	Bahamian	Bahamas	Samana (Atwood) Cay	23.0681	-73.7596	Tyler & Böhlke 1972	Tyler JC, Böhlke JE. 1972. Records of Sponge-Dwelling Fishes , Primarily of the Caribbean. Bulletin of Marine Science 22:601–642.
Porifera	Demospongiae	Verongiida	Aplysinidae	Aiolochroia	crassa	Aiolochroia_crassa	WORMS:169632	Chordata	Teleostei	Gobiiformes	Gobiidae	Elacatinus	louisae	Elacatinus_louisae	WORMS:280612	Bahamian	Bahamas	Samana (Atwood) Cay	23.0681	-73.7596	Tyler & Böhlke 1972	Tyler JC, Böhlke JE. 1972. Records of Sponge-Dwelling Fishes , Primarily of the Caribbean. Bulletin of Marine Science 22:601–642.
Porifera	Demospongiae	Verongiida	Aplysinidae	Aiolochroia	crassa	Aiolochroia_crassa	WORMS:169632	Chordata	Teleostei	Gobiiformes	Gobiidae	Elacatinus	xanthiprora	Elacatinus_xanthiprora	WORMS:280625	Northern Gulf of Mexico	EE.UU.	Middle Grounds	28.53333333	-84.31666667	Dardeau 1981	Dardeau M. R. (1981). Caridea: General collections and observations. In R. Rezak y B. T.J. (Eds.), Northern Gulf of Mexico topographic features study. Final Report to the U.S. Department of Interior, Bureau of Land Management, (pp. 89-115).
Porifera	Demospongiae	Verongiida	Aplysinidae	Aiolochroia	crassa	Aiolochroia_crassa	WORMS:169632	Arthropoda	Malacostraca	Amphipoda	Leucothoidae	Leucothoe	ashleyae	Leucothoe_ashleyae	WORMS:389832	Western Caribbean	Belize	Pelican Cays	16.65878333	-88.20053333	Thomas & Klebba 2006	Thomas JD, Klebba KN. 2006. Studies of Commensal Leucothoid Amphipods: Two New Sponge-Inhabiting Species from South Florida and the Western Caribbean. Journal of Crustacean Biology 26:13–22.
Porifera	Demospongiae	Verongiida	Aplysinidae	Aiolochroia	crassa	Aiolochroia_crassa	WORMS:169632	Arthropoda	Malacostraca	Amphipoda	Leucothoidae	Leucothoe	kensleyi	Leucothoe_kensleyi	WORMS:389833	Western Caribbean	Belize	Pelican Cays	16.65878333	-88.20053333	Thomas & Klebba 2006	Thomas JD, Klebba KN. 2006. Studies of Commensal Leucothoid Amphipods: Two New Sponge-Inhabiting Species from South Florida and the Western Caribbean. Journal of Crustacean Biology 26:13–22.
Porifera	Demospongiae	Verongiida	Aplysinidae	Aiolochroia	crassa	Aiolochroia_crassa	WORMS:169632	Arthropoda	Malacostraca	Amphipoda	Leucothoidae	Leucothoe	saron	Leucothoe_saron	WORMS:510301	Western Caribbean	Belize	Carrie Bow Cay	16.80226667	-88.07871667	Thomas & Klebaa 2007	Thomas, J.D., Klebaa, K.N., 2007. New species and host associations of commensal leucothoid amphipods from coral reefs in Florida and Belize (Crustacea:Amphipoda). Zootaxa 1494, 1–44.
Porifera	Demospongiae	Verongiida	Aplysinidae	Aiolochroia	crassa	Aiolochroia_crassa	WORMS:169632	Arthropoda	Malacostraca	Amphipoda	Leucothoidae	Leucothoe	spinicarpa	Leucothoe_spinicarpa	WORMS:102470	Southern Gulf of Mexico	Mexico	Isla de En medio	19.10055556	-95.93833333	Carrera-Parra & Vargas-Hernandez 1997	Carrera-Parra, L. F., and Vargas-Hernandez, J. M. (1997). Comunidad criptica de esponjas del arrecife de Isla de Enmedio, Veracruz, Mexico. Revista de Biologia Tropical, 44–45(1–3), 311–321.
Porifera	Demospongiae	Verongiida	Aplysinidae	Aiolochroia	crassa	Aiolochroia_crassa	WORMS:169632	Mollusca	Bivalvia	Cardiida	Tellinidae	Macoma	sp.	Macoma_sp.	WORMS:138531	Southern Gulf of Mexico	Mexico	Isla de En medio	19.10055556	-95.93833333	Carrera-Parra & Vargas-Hernandez 1997	Carrera-Parra, L. F., and Vargas-Hernandez, J. M. (1997). Comunidad criptica de esponjas del arrecife de Isla de Enmedio, Veracruz, Mexico. Revista de Biologia Tropical, 44–45(1–3), 311–321.
Porifera	Demospongiae	Verongiida	Aplysinidae	Aiolochroia	crassa	Aiolochroia_crassa	WORMS:169632	Annelida	Polychaeta	Phyllodocida	Nereididae	Nereis	splendida	Nereis_splendida	WORMS:334198	Southern Gulf of Mexico	Mexico	Isla de En medio	19.10055556	-95.93833333	Carrera-Parra & Vargas-Hernandez 1997	Carrera-Parra, L. F., and Vargas-Hernandez, J. M. (1997). Comunidad criptica de esponjas del arrecife de Isla de Enmedio, Veracruz, Mexico. Revista de Biologia Tropical, 44–45(1–3), 311–321.
Porifera	Demospongiae	Verongiida	Aplysinidae	Aiolochroia	crassa	Aiolochroia_crassa	WORMS:169632	Echinodermata	Ophiuroidea	Ophiacanthida	Ophiocomidae	Ophiocomella	pumila	Ophiocomella_pumila	WORMS:1306698	Southern Gulf of Mexico	Mexico	Isla de En medio	19.10055556	-95.93833333	Carrera-Parra & Vargas-Hernandez 1997	Carrera-Parra, L. F., and Vargas-Hernandez, J. M. (1997). Comunidad criptica de esponjas del arrecife de Isla de Enmedio, Veracruz, Mexico. Revista de Biologia Tropical, 44–45(1–3), 311–321.
Porifera	Demospongiae	Verongiida	Aplysinidae	Aiolochroia	crassa	Aiolochroia_crassa	WORMS:169632	Arthropoda	Malacostraca	Amphipoda	Haustoriidae	Parahaustorius	attenuatus	Parahaustorius_attenuatus	WORMS:491531	Southern Gulf of Mexico	Mexico	Isla de En medio	19.10055556	-95.93833333	Carrera-Parra & Vargas-Hernandez 1997	Carrera-Parra, L. F., and Vargas-Hernandez, J. M. (1997). Comunidad criptica de esponjas del arrecife de Isla de Enmedio, Veracruz, Mexico. Revista de Biologia Tropical, 44–45(1–3), 311–321.
Porifera	Demospongiae	Verongiida	Aplysinidae	Aiolochroia	crassa	Aiolochroia_crassa	WORMS:169632	Arthropoda	Malacostraca	Decapoda	Palaemonidae	Periclimenaeus	caraibicus	Periclimenaeus_caraibicus	WORMS:421697	Southern Gulf of Mexico	Mexico	Alacranes	22.38691389	-89.67908889	Ugalde 2014	Ugalde G, DM (2014) Aspectos ecologicos de los camarones Carideos asociados a espojas de la costa sureste del Golfo de Mexico. Universidad Nacional Autonoma de Mexico.
Porifera	Demospongiae	Verongiida	Aplysinidae	Aiolochroia	crassa	Aiolochroia_crassa	WORMS:169632	Arthropoda	Malacostraca	Decapoda	Palaemonidae	Periclimenaeus	perlatus	Periclimenaeus_perlatus	WORMS:421701	Southern Gulf of Mexico	Mexico	Alacranes	22.38691389	-89.67908889	Ugalde 2014	Ugalde G, DM (2014) Aspectos ecologicos de los camarones Carideos asociados a espojas de la costa sureste del Golfo de Mexico. Universidad Nacional Autonoma de Mexico.
Porifera	Demospongiae	Verongiida	Aplysinidae	Aiolochroia	crassa	Aiolochroia_crassa	WORMS:169632	Arthropoda	Malacostraca	Decapoda	Palaemonidae	Periclimenaeus	perlatus	Periclimenaeus_perlatus	WORMS:421701	Southern Gulf of Mexico	Mexico	Bajos de Sisal	21.44	-90.27721944	Ugalde 2014	Ugalde G, DM (2014) Aspectos ecologicos de los camarones Carideos asociados a espojas de la costa sureste del Golfo de Mexico. Universidad Nacional Autonoma de Mexico.
Porifera	Demospongiae	Verongiida	Aplysinidae	Aiolochroia	crassa	Aiolochroia_crassa	WORMS:169632	Arthropoda	Malacostraca	Decapoda	Palaemonidae	Periclimenaeus	perlatus	Periclimenaeus_perlatus	WORMS:421701	Southern Gulf of Mexico	Mexico	Galleguilla	19.2311	-96.1221	Cházaro-Olvera et al. 2013	Chazaro-Olvera S, Winfield I, Barcenas-Cisneros M, y Ortiz M (2013) Species of the genus Periclimenaeus (Decapoca, Caridea, Palaemonidea) associated with sponges from the Veracruz Coral Reef System National Park, SW Gulf of Mexico. Crustaceana, 86(6), 641-650.
Porifera	Demospongiae	Verongiida	Aplysinidae	Aiolochroia	crassa	Aiolochroia_crassa	WORMS:169632	Arthropoda	Malacostraca	Decapoda	Palaemonidae	Periclimenaeus	perlatus	Periclimenaeus_perlatus	WORMS:421701	Southern Caribbean	Venezuela	Archipielago Los Roques	11.74583333	-66.545	Villamizar & Laughlin, 2011	Villamizar, E., and Laughlin, R. A. (2011). Fauna Associated with the Sponges Aplysina archeri and Aplysina lacunosa in a Coral Reef of the Archipiélago de Los Roques, National Park, Venezuela. Foss. Recent Sponges, 522–542. doi:10.1007/978-3-642-75656-6_44.
Porifera	Demospongiae	Verongiida	Aplysinidae	Aiolochroia	crassa	Aiolochroia_crassa	WORMS:169632	Annelida	Polychaeta	Phyllodocida	Hesionidae	Podarke	sp.	Podarke_sp.	WORMS:173457	Southern Gulf of Mexico	Mexico	Isla de En medio	19.10055556	-95.93833333	Carrera-Parra & Vargas-Hernandez 1997	Carrera-Parra, L. F., and Vargas-Hernandez, J. M. (1997). Comunidad criptica de esponjas del arrecife de Isla de Enmedio, Veracruz, Mexico. Revista de Biologia Tropical, 44–45(1–3), 311–321.
Porifera	Demospongiae	Verongiida	Aplysinidae	Aiolochroia	crassa	Aiolochroia_crassa	WORMS:169632	Annelida	Polychaeta	Terebellida	Terebellidae	Scionides	sp.	Scionides_sp.	WORMS:325274	Southern Gulf of Mexico	Mexico	Isla de En medio	19.10055556	-95.93833333	Carrera-Parra & Vargas-Hernandez 1997	Carrera-Parra, L. F., and Vargas-Hernandez, J. M. (1997). Comunidad criptica de esponjas del arrecife de Isla de Enmedio, Veracruz, Mexico. Revista de Biologia Tropical, 44–45(1–3), 311–321.
Porifera	Demospongiae	Verongiida	Aplysinidae	Aiolochroia	crassa	Aiolochroia_crassa	WORMS:169632	Arthropoda	Malacostraca	Decapoda	Alpheidae	Synalpheus	androsi	Synalpheus_androsi	WORMS:515114	Western Caribbean	Belize	Carrie Bow Cay	16.783	-88.067	Macdonald et al. 2006	Macdonald K S, Rios R, Duffy J E (2006) Biodiversity, host specificity, and dominance by eusocial species among sponge-dwelling alpheid shrimp on the Belize Barrier Reef. Divers Distrib 12:165–178
Porifera	Demospongiae	Verongiida	Aplysinidae	Aiolochroia	crassa	Aiolochroia_crassa	WORMS:169632	Arthropoda	Malacostraca	Decapoda	Alpheidae	Synalpheus	apioceros	Synalpheus_apioceros	WORMS:421752	Western Caribbean	Belize	Carrie Bow Cay	16.783	-88.067	Macdonald et al. 2006	Macdonald K S, Rios R, Duffy J E (2006) Biodiversity, host specificity, and dominance by eusocial species among sponge-dwelling alpheid shrimp on the Belize Barrier Reef. Divers Distrib 12:165–178
Porifera	Demospongiae	Verongiida	Aplysinidae	Aiolochroia	crassa	Aiolochroia_crassa	WORMS:169632	Arthropoda	Malacostraca	Decapoda	Alpheidae	Synalpheus	bousfieldi	Synalpheus_bousfieldi	WORMS:421753	Southern Caribbean	Curacao	Piscadera Baai	12.1226	-68.9715	Hultgren et al. 2010	Hultgren, K. M., MacDonald, K. S., Duffy, J. E. (2010). Sponge-dwelling snapping shrimps of Curaçao, with descriptions of three new species. Zootaxa, 262(2372), 221–262.
Porifera	Demospongiae	Verongiida	Aplysinidae	Aiolochroia	crassa	Aiolochroia_crassa	WORMS:169632	Arthropoda	Malacostraca	Decapoda	Alpheidae	Synalpheus	bousfieldi	Synalpheus_bousfieldi	WORMS:421753	Southern Caribbean	Curacao	Piscadera Baai	12.1211	-68.9699	Hultgren et al. 2010	Hultgren, K. M., MacDonald, K. S., Duffy, J. E. (2010). Sponge-dwelling snapping shrimps of Curaçao, with descriptions of three new species. Zootaxa, 262(2372), 221–262.
Porifera	Demospongiae	Verongiida	Aplysinidae	Aiolochroia	crassa	Aiolochroia_crassa	WORMS:169632	Arthropoda	Malacostraca	Decapoda	Alpheidae	Synalpheus	bousfieldi	Synalpheus_bousfieldi	WORMS:421753	Southern Caribbean	Curacao	Westpunt	12.3761	-69.1601	Hultgren et al. 2010	Hultgren, K. M., MacDonald, K. S., Duffy, J. E. (2010). Sponge-dwelling snapping shrimps of Curaçao, with descriptions of three new species. Zootaxa, 262(2372), 221–262.
Porifera	Demospongiae	Verongiida	Aplysinidae	Aiolochroia	crassa	Aiolochroia_crassa	WORMS:169632	Arthropoda	Malacostraca	Decapoda	Alpheidae	Synalpheus	brevicarpus	Synalpheus_brevicarpus	WORMS:421754	Southern Gulf of Mexico	Mexico	Alacranes	22.38691389	-89.67908889	Ugalde 2014	Ugalde G, DM (2014) Aspectos ecologicos de los camarones Carideos asociados a espojas de la costa sureste del Golfo de Mexico. Universidad Nacional Autonoma de Mexico.
Porifera	Demospongiae	Verongiida	Aplysinidae	Aiolochroia	crassa	Aiolochroia_crassa	WORMS:169632	Arthropoda	Malacostraca	Decapoda	Alpheidae	Synalpheus	brevicarpus	Synalpheus_brevicarpus	WORMS:421754	Southern Gulf of Mexico	Mexico	Bajos de Sisal	21.44	-90.27721944	Ugalde 2014	Ugalde G, DM (2014) Aspectos ecologicos de los camarones Carideos asociados a espojas de la costa sureste del Golfo de Mexico. Universidad Nacional Autonoma de Mexico.
Porifera	Demospongiae	Verongiida	Aplysinidae	Aiolochroia	crassa	Aiolochroia_crassa	WORMS:169632	Arthropoda	Malacostraca	Decapoda	Alpheidae	Synalpheus	brevicarpus	Synalpheus_brevicarpus	WORMS:421754	Western Caribbean	Belize	Carrie Bow Cay	16.783	-88.067	Macdonald et al. 2006	Macdonald K S, Rios R, Duffy J E (2006) Biodiversity, host specificity, and dominance by eusocial species among sponge-dwelling alpheid shrimp on the Belize Barrier Reef. Divers Distrib 12:165–178
Porifera	Demospongiae	Verongiida	Aplysinidae	Aiolochroia	crassa	Aiolochroia_crassa	WORMS:169632	Arthropoda	Malacostraca	Decapoda	Alpheidae	Synalpheus	brevicarpus	Synalpheus_brevicarpus	WORMS:421754	Greater Antilles	Jamaica	Discovery Bay	18.4657	-77.405	Hultgren & Duffy 2010	Hultgren KM and Duffy JE (2010) Sponge host characteristics shape the community structure of their shrimp associates. Mar Ecol Prog Ser 407:1–12
Porifera	Demospongiae	Verongiida	Aplysinidae	Aiolochroia	crassa	Aiolochroia_crassa	WORMS:169632	Arthropoda	Malacostraca	Decapoda	Alpheidae	Synalpheus	brevicarpus	Synalpheus_brevicarpus	WORMS:421754	Greater Antilles	Jamaica	Discovery Bay	18.4724	-77.4101	Macdonald et al. 2009	Macdonald, K. S., Hultgren, K., Duffy, J. E. (2009). The sponge-dwelling snapping shrimps (Crustacea, Decapoda, Alpheidae Synalpheus) of Discovery Bay, Jamaica, with descriptions of four new species. Zootaxa, 57, 1–57.
Porifera	Demospongiae	Verongiida	Aplysinidae	Aiolochroia	crassa	Aiolochroia_crassa	WORMS:169632	Arthropoda	Malacostraca	Decapoda	Alpheidae	Synalpheus	brevifrons	Synalpheus_brevifrons	WORMS:515127	Western Caribbean	Belize	Carrie Bow Cay	16.783	-88.067	Macdonald et al. 2006	Macdonald K S, Rios R, Duffy J E (2006) Biodiversity, host specificity, and dominance by eusocial species among sponge-dwelling alpheid shrimp on the Belize Barrier Reef. Divers Distrib 12:165–178
Porifera	Demospongiae	Verongiida	Aplysinidae	Aiolochroia	crassa	Aiolochroia_crassa	WORMS:169632	Arthropoda	Malacostraca	Decapoda	Alpheidae	Synalpheus	brevifrons	Synalpheus_brevifrons	WORMS:515127	Greater Antilles	Jamaica	Discovery Bay	18.4724	-77.4101	Macdonald et al. 2009	Macdonald, K. S., Hultgren, K., Duffy, J. E. (2009). The sponge-dwelling snapping shrimps (Crustacea, Decapoda, Alpheidae Synalpheus) of Discovery Bay, Jamaica, with descriptions of four new species. Zootaxa, 57, 1–57.
Porifera	Demospongiae	Verongiida	Aplysinidae	Aiolochroia	crassa	Aiolochroia_crassa	WORMS:169632	Arthropoda	Malacostraca	Decapoda	Alpheidae	Synalpheus	dominicensis	Synalpheus_dominicensis	WORMS:515138	Southern Gulf of Mexico	Mexico	Alacranes	22.38691389	-89.67908889	Ugalde 2014	Ugalde G, DM (2014) Aspectos ecologicos de los camarones Carideos asociados a espojas de la costa sureste del Golfo de Mexico. Universidad Nacional Autonoma de Mexico.
Porifera	Demospongiae	Verongiida	Aplysinidae	Aiolochroia	crassa	Aiolochroia_crassa	WORMS:169632	Arthropoda	Malacostraca	Decapoda	Alpheidae	Synalpheus	fritzmuelleri	Synalpheus_fritzmuelleri	WORMS:240870	Southern Gulf of Mexico	Mexico	Alacranes	22.38691389	-89.67908889	Ugalde 2014	Ugalde G, DM (2014) Aspectos ecologicos de los camarones Carideos asociados a espojas de la costa sureste del Golfo de Mexico. Universidad Nacional Autonoma de Mexico.
Porifera	Demospongiae	Verongiida	Aplysinidae	Aiolochroia	crassa	Aiolochroia_crassa	WORMS:169632	Arthropoda	Malacostraca	Decapoda	Alpheidae	Synalpheus	herricki	Synalpheus_herricki	WORMS:421760	Eastern Caribbean	Barbados	Cluff Reef	13.33783333	-59.64433333	Hultgren et al. 2011	Hultgren KM, MacDonald KS, Duffy JE. (2011). Sponge-dwelling snapping shrimps (Alpheidae: Synalpheus) of Barbados West Indies, with a description of a new eusocial species. Zootaxa 16:1–16.
Porifera	Demospongiae	Verongiida	Aplysinidae	Aiolochroia	crassa	Aiolochroia_crassa	WORMS:169632	Arthropoda	Malacostraca	Decapoda	Alpheidae	Synalpheus	herricki	Synalpheus_herricki	WORMS:421760	Eastern Caribbean	Barbados	Spawnee Reef	13.23006667	-59.65038333	Hultgren et al. 2011	Hultgren KM, MacDonald KS, Duffy JE. (2011). Sponge-dwelling snapping shrimps (Alpheidae: Synalpheus) of Barbados West Indies, with a description of a new eusocial species. Zootaxa 16:1–16.
Porifera	Demospongiae	Verongiida	Aplysinidae	Aiolochroia	crassa	Aiolochroia_crassa	WORMS:169632	Arthropoda	Malacostraca	Decapoda	Alpheidae	Synalpheus	herricki	Synalpheus_herricki	WORMS:421760	Eastern Caribbean	Barbados	Thunder Bay	13.21999167	-59.64326944	Hultgren et al. 2011	Hultgren KM, MacDonald KS, Duffy JE. (2011). Sponge-dwelling snapping shrimps (Alpheidae: Synalpheus) of Barbados West Indies, with a description of a new eusocial species. Zootaxa 16:1–16.
Porifera	Demospongiae	Verongiida	Aplysinidae	Aiolochroia	crassa	Aiolochroia_crassa	WORMS:169632	Arthropoda	Malacostraca	Decapoda	Alpheidae	Synalpheus	herricki	Synalpheus_herricki	WORMS:421760	Southern Caribbean	Curacao	Caracas Baai	12.0699	-68.8621	Hultgren et al. 2010	Hultgren, K. M., MacDonald, K. S., Duffy, J. E. (2010). Sponge-dwelling snapping shrimps of Curaçao, with descriptions of three new species. Zootaxa, 262(2372), 221–262.
Porifera	Demospongiae	Verongiida	Aplysinidae	Aiolochroia	crassa	Aiolochroia_crassa	WORMS:169632	Arthropoda	Malacostraca	Decapoda	Alpheidae	Synalpheus	herricki	Synalpheus_herricki	WORMS:421760	Southern Caribbean	Curacao	Piscadera Baai	12.1226	-68.9715	Hultgren et al. 2010	Hultgren, K. M., MacDonald, K. S., Duffy, J. E. (2010). Sponge-dwelling snapping shrimps of Curaçao, with descriptions of three new species. Zootaxa, 262(2372), 221–262.
Porifera	Demospongiae	Verongiida	Aplysinidae	Aiolochroia	crassa	Aiolochroia_crassa	WORMS:169632	Arthropoda	Malacostraca	Decapoda	Alpheidae	Synalpheus	herricki	Synalpheus_herricki	WORMS:421760	Southern Caribbean	Curacao	Piscadera Baai	12.1211	-68.9699	Hultgren et al. 2010	Hultgren, K. M., MacDonald, K. S., Duffy, J. E. (2010). Sponge-dwelling snapping shrimps of Curaçao, with descriptions of three new species. Zootaxa, 262(2372), 221–262.
Porifera	Demospongiae	Verongiida	Aplysinidae	Aiolochroia	crassa	Aiolochroia_crassa	WORMS:169632	Arthropoda	Malacostraca	Decapoda	Alpheidae	Synalpheus	herricki	Synalpheus_herricki	WORMS:421760	Southern Caribbean	Curacao	St. Michiel Baai	12.1469	-68.9999	Hultgren et al. 2010	Hultgren, K. M., MacDonald, K. S., Duffy, J. E. (2010). Sponge-dwelling snapping shrimps of Curaçao, with descriptions of three new species. Zootaxa, 262(2372), 221–262.
Porifera	Demospongiae	Verongiida	Aplysinidae	Aiolochroia	crassa	Aiolochroia_crassa	WORMS:169632	Arthropoda	Malacostraca	Decapoda	Alpheidae	Synalpheus	herricki	Synalpheus_herricki	WORMS:421760	Southern Caribbean	Curacao	Westpunt	12.3761	-69.1601	Hultgren et al. 2010	Hultgren, K. M., MacDonald, K. S., Duffy, J. E. (2010). Sponge-dwelling snapping shrimps of Curaçao, with descriptions of three new species. Zootaxa, 262(2372), 221–262.
Porifera	Demospongiae	Verongiida	Aplysinidae	Aiolochroia	crassa	Aiolochroia_crassa	WORMS:169632	Arthropoda	Malacostraca	Decapoda	Alpheidae	Synalpheus	mcclendoni	Synalpheus_mcclendoni	WORMS:421762	Eastern Caribbean	Barbados	Cluff Reef	13.33783333	-59.64433333	Hultgren et al. 2011	Hultgren KM, MacDonald KS, Duffy JE. (2011). Sponge-dwelling snapping shrimps (Alpheidae: Synalpheus) of Barbados West Indies, with a description of a new eusocial species. Zootaxa 16:1–16.
Porifera	Demospongiae	Verongiida	Aplysinidae	Aiolochroia	crassa	Aiolochroia_crassa	WORMS:169632	Arthropoda	Malacostraca	Decapoda	Alpheidae	Synalpheus	mcclendoni	Synalpheus_mcclendoni	WORMS:421762	Southern Caribbean	Curacao	Piscadera Baai	12.1211	-68.9699	Hultgren et al. 2010	Hultgren, K. M., MacDonald, K. S., Duffy, J. E. (2010). Sponge-dwelling snapping shrimps of Curaçao, with descriptions of three new species. Zootaxa, 262(2372), 221–262.
Porifera	Demospongiae	Verongiida	Aplysinidae	Aiolochroia	crassa	Aiolochroia_crassa	WORMS:169632	Arthropoda	Malacostraca	Decapoda	Alpheidae	Synalpheus	mcclendoni	Synalpheus_mcclendoni	WORMS:421762	Southern Caribbean	Curacao	St. Michiel Baai	12.1469	-68.9999	Hultgren et al. 2010	Hultgren, K. M., MacDonald, K. S., Duffy, J. E. (2010). Sponge-dwelling snapping shrimps of Curaçao, with descriptions of three new species. Zootaxa, 262(2372), 221–262.
Porifera	Demospongiae	Verongiida	Aplysinidae	Aiolochroia	crassa	Aiolochroia_crassa	WORMS:169632	Arthropoda	Malacostraca	Decapoda	Alpheidae	Synalpheus	minus	Synalpheus_minus	WORMS:421763	Northern Gulf of Mexico	EE.UU.	Middle Grounds	28.53333333	-84.31666667	Dardeau 1981	Dardeau M. R. (1981). Caridea: General collections and observations. In R. Rezak y B. T.J. (Eds.), Northern Gulf of Mexico topographic features study. Final Report to the U.S. Department of Interior, Bureau of Land Management, (pp. 89-115).
Porifera	Demospongiae	Verongiida	Aplysinidae	Aiolochroia	crassa	Aiolochroia_crassa	WORMS:169632	Arthropoda	Malacostraca	Decapoda	Alpheidae	Synalpheus	minus	Synalpheus_minus	WORMS:421763	Western Caribbean	Belize	Carrie Bow Cay	16.783	-88.067	Macdonald et al. 2006	Macdonald K S, Rios R, Duffy J E (2006) Biodiversity, host specificity, and dominance by eusocial species among sponge-dwelling alpheid shrimp on the Belize Barrier Reef. Divers Distrib 12:165–178
Porifera	Demospongiae	Verongiida	Aplysinidae	Aiolochroia	crassa	Aiolochroia_crassa	WORMS:169632	Arthropoda	Malacostraca	Decapoda	Alpheidae	Synalpheus	townsendi	Synalpheus_townsendi	WORMS:421771	Northern Gulf of Mexico	EE.UU.	Middle Grounds	28.53333333	-84.31666667	Dardeau 1981	Dardeau M. R. (1981). Caridea: General collections and observations. In R. Rezak y B. T.J. (Eds.), Northern Gulf of Mexico topographic features study. Final Report to the U.S. Department of Interior, Bureau of Land Management, (pp. 89-115).
Porifera	Demospongiae	Verongiida	Aplysinidae	Aiolochroia	crassa	Aiolochroia_crassa	WORMS:169632	Arthropoda	Malacostraca	Decapoda	Alpheidae	Synalpheus	townsendi	Synalpheus_townsendi	WORMS:421771	Northern Gulf of Mexico	EE.UU.	Middle Grounds	28.6	-84.26666667	Dardeau 1981	Dardeau M. R. (1981). Caridea: General collections and observations. In R. Rezak y B. T.J. (Eds.), Northern Gulf of Mexico topographic features study. Final Report to the U.S. Department of Interior, Bureau of Land Management, (pp. 89-115).
Porifera	Demospongiae	Verongiida	Aplysinidae	Aiolochroia	crassa	Aiolochroia_crassa	WORMS:169632	Arthropoda	Malacostraca	Decapoda	Alpheidae	Synalpheus	townsendi	Synalpheus_townsendi	WORMS:421771	Northern Gulf of Mexico	EE.UU.	Middle Grounds	28.16666667	-84.16666667	Dardeau 1981	Dardeau M. R. (1981). Caridea: General collections and observations. In R. Rezak y B. T.J. (Eds.), Northern Gulf of Mexico topographic features study. Final Report to the U.S. Department of Interior, Bureau of Land Management, (pp. 89-115).
Porifera	Demospongiae	Verongiida	Aplysinidae	Aiolochroia	crassa	Aiolochroia_crassa	WORMS:169632	Arthropoda	Malacostraca	Decapoda	Alpheidae	Synalpheus	townsendi	Synalpheus_townsendi	WORMS:421771	Northern Gulf of Mexico	EE.UU.	Middle Grounds	28.45	-84.28333333	Dardeau 1981	Dardeau M. R. (1981). Caridea: General collections and observations. In R. Rezak y B. T.J. (Eds.), Northern Gulf of Mexico topographic features study. Final Report to the U.S. Department of Interior, Bureau of Land Management, (pp. 89-115).
Porifera	Demospongiae	Verongiida	Aplysinidae	Aiolochroia	crassa	Aiolochroia_crassa	WORMS:169632	Arthropoda	Malacostraca	Decapoda	Alpheidae	Synalpheus	townsendi	Synalpheus_townsendi	WORMS:421771	Southern Gulf of Mexico	Mexico	Alacranes	22.38691389	-89.67908889	Ugalde 2014	Ugalde G, DM (2014) Aspectos ecologicos de los camarones Carideos asociados a espojas de la costa sureste del Golfo de Mexico. Universidad Nacional Autonoma de Mexico.
Porifera	Demospongiae	Verongiida	Aplysinidae	Aiolochroia	crassa	Aiolochroia_crassa	WORMS:169632	Arthropoda	Malacostraca	Decapoda	Alpheidae	Synalpheus	townsendi	Synalpheus_townsendi	WORMS:421771	Southern Gulf of Mexico	Mexico	Bajos de Sisal	21.44	-90.27721944	Ugalde 2014	Ugalde G, DM (2014) Aspectos ecologicos de los camarones Carideos asociados a espojas de la costa sureste del Golfo de Mexico. Universidad Nacional Autonoma de Mexico.
Porifera	Demospongiae	Verongiida	Aplysinidae	Aiolochroia	crassa	Aiolochroia_crassa	WORMS:169632	Arthropoda	Malacostraca	Decapoda	Thoridae	Thor	manningi	Thor_manningi	WORMS:246469	Northern Gulf of Mexico	EE.UU.	Middle Grounds	28.53333333	-84.31666667	Dardeau 1981	Dardeau M. R. (1981). Caridea: General collections and observations. In R. Rezak y B. T.J. (Eds.), Northern Gulf of Mexico topographic features study. Final Report to the U.S. Department of Interior, Bureau of Land Management, (pp. 89-115).
Porifera	Demospongiae	Verongiida	Aplysinidae	Aiolochroia	crassa	Aiolochroia_crassa	WORMS:169632	Arthropoda	Malacostraca	Decapoda	Thoridae	Thor	manningi	Thor_manningi	WORMS:246469	Northern Gulf of Mexico	EE.UU.	Middle Grounds	28.6	-84.26666667	Dardeau 1981	Dardeau M. R. (1981). Caridea: General collections and observations. In R. Rezak y B. T.J. (Eds.), Northern Gulf of Mexico topographic features study. Final Report to the U.S. Department of Interior, Bureau of Land Management, (pp. 89-115).
Porifera	Demospongiae	Verongiida	Aplysinidae	Aiolochroia	crassa	Aiolochroia_crassa	WORMS:169632	Arthropoda	Malacostraca	Decapoda	Thoridae	Thor	manningi	Thor_manningi	WORMS:246469	Northern Gulf of Mexico	EE.UU.	Middle Grounds	28.16666667	-84.16666667	Dardeau 1981	Dardeau M. R. (1981). Caridea: General collections and observations. In R. Rezak y B. T.J. (Eds.), Northern Gulf of Mexico topographic features study. Final Report to the U.S. Department of Interior, Bureau of Land Management, (pp. 89-115).
Porifera	Demospongiae	Verongiida	Aplysinidae	Aiolochroia	crassa	Aiolochroia_crassa	WORMS:169632	Arthropoda	Malacostraca	Decapoda	Thoridae	Thor	manningi	Thor_manningi	WORMS:246469	Northern Gulf of Mexico	EE.UU.	Middle Grounds	28.45	-84.28333333	Dardeau 1981	Dardeau M. R. (1981). Caridea: General collections and observations. In R. Rezak y B. T.J. (Eds.), Northern Gulf of Mexico topographic features study. Final Report to the U.S. Department of Interior, Bureau of Land Management, (pp. 89-115).
Porifera	Demospongiae	Haplosclerida	Niphatidae	Amphimedon	compressa	Amphimedon_compressa	WORMS:166666	Arthropoda	Thecostraca	Balanomorpha	Balanidae	Balanus	spongicola	Balanus_spongicola	WORMS:106221	Southern Gulf of Mexico	Mexico	Isla de En medio	19.10055556	-95.93833333	Carrera-Parra & Vargas-Hernandez 1997	Carrera-Parra, L. F., and Vargas-Hernandez, J. M. (1997). Comunidad criptica de esponjas del arrecife de Isla de Enmedio, Veracruz, Mexico. Revista de Biologia Tropical, 44–45(1–3), 311–321.
Porifera	Demospongiae	Haplosclerida	Niphatidae	Amphimedon	compressa	Amphimedon_compressa	WORMS:166666	Arthropoda	Malacostraca	Amphipoda	Colomastigidae	Colomastix	halichondriae	Colomastix_halichondriae	WORMS:421457	Southern Gulf of Mexico	Mexico	Blanquilla	19.22580556	-96.09805556	Winfield & Ortiz 2010	Winfield, I., Ortiz, M., 2010. Colomastigidos (amphipoda: Gammaridea: Colomastigidae) del sistema de arrecifes de veracruzano del golfo de mexico, con la descripcion de dos especies nuevas asociadas a esponjas. Scientia Marina 74, 773–782.
Porifera	Demospongiae	Haplosclerida	Niphatidae	Amphimedon	compressa	Amphimedon_compressa	WORMS:166666	Arthropoda	Malacostraca	Amphipoda	Colomastigidae	Colomastix	janiceae	Colomastix_janiceae	WORMS:421460	Floridian	EE.UU.	Broward	26.15271667	-80.08856833	Crowe & Thomas 2002	Crowe, S.E., Thomas, J.D., 2002. Abundance and Distribution of Commensal Amphipods from Common Marine Sponges of Southeast Florida, in: Modern Approaches to the Study of Crustacea. pp. 105–110.
Porifera	Demospongiae	Haplosclerida	Niphatidae	Amphimedon	compressa	Amphimedon_compressa	WORMS:166666	Arthropoda	Malacostraca	Amphipoda	Colomastigidae	Colomastix	sarae	Colomastix_sarae	WORMS:745026	Southern Gulf of Mexico	Mexico	Blanquilla	19.22580556	-96.09805556	Winfield & Ortiz 2010	Winfield, I., Ortiz, M., 2010. Colomastigidos (amphipoda: Gammaridea: Colomastigidae) del sistema de arrecifes de veracruzano del golfo de mexico, con la descripcion de dos especies nuevas asociadas a esponjas. Scientia Marina 74, 773–782.
Porifera	Demospongiae	Haplosclerida	Niphatidae	Amphimedon	compressa	Amphimedon_compressa	WORMS:166666	Chordata	Teleostei	Gobiiformes	Gobiidae	Elacatinus	colini	Elacatinus_colini	WORMS:475010	Western Caribbean	Belize	Pelican Cays	16.6499	-88.199	Randal & Lobel 2009	Randall JE, Lobel PS. 2009. A literature review of the sponge-dwelling gobiid fishes of the genus Elacatinus from the western Atlantic, with description of two new Caribbean species. Zootaxa 2133:1–19.
Porifera	Demospongiae	Haplosclerida	Niphatidae	Amphimedon	compressa	Amphimedon_compressa	WORMS:166666	Annelida	Polychaeta	Phyllodocida	Syllidae	Haplosyllis	spongicola	Haplosyllis_spongicola	WORMS:131321	Southern Gulf of Mexico	Mexico	Isla de En medio	19.10055556	-95.93833333	Carrera-Parra & Vargas-Hernandez 1997	Carrera-Parra, L. F., and Vargas-Hernandez, J. M. (1997). Comunidad criptica de esponjas del arrecife de Isla de Enmedio, Veracruz, Mexico. Revista de Biologia Tropical, 44–45(1–3), 311–321.
Porifera	Demospongiae	Haplosclerida	Niphatidae	Amphimedon	compressa	Amphimedon_compressa	WORMS:166666	Mollusca	Bivalvia	Ostreida	Isognomonidae	Isognomon	bicolor	Isognomon_bicolor	WORMS:420737	Southern Gulf of Mexico	Mexico	Isla de En medio	19.10055556	-95.93833333	Carrera-Parra & Vargas-Hernandez 1997	Carrera-Parra, L. F., and Vargas-Hernandez, J. M. (1997). Comunidad criptica de esponjas del arrecife de Isla de Enmedio, Veracruz, Mexico. Revista de Biologia Tropical, 44–45(1–3), 311–321.
Porifera	Demospongiae	Haplosclerida	Niphatidae	Amphimedon	compressa	Amphimedon_compressa	WORMS:166666	Arthropoda	Malacostraca	Amphipoda	Leucothoidae	Leucothoe	ashleyae	Leucothoe_ashleyae	WORMS:389832	Western Caribbean	Belize	Pelican Cays	16.65878333	-88.20053333	Thomas & Klebba 2006	Thomas JD, Klebba KN. 2006. Studies of Commensal Leucothoid Amphipods: Two New Sponge-Inhabiting Species from South Florida and the Western Caribbean. Journal of Crustacean Biology 26:13–22.
Porifera	Demospongiae	Haplosclerida	Niphatidae	Amphimedon	compressa	Amphimedon_compressa	WORMS:166666	Arthropoda	Malacostraca	Amphipoda	Leucothoidae	Leucothoe	barana	Leucothoe_barana	WORMS:510247	Western Caribbean	Belize	Pelican Cays	16.65878333	-88.20053333	Thomas & Klebaa 2007	Thomas, J.D., Klebaa, K.N., 2007. New species and host associations of commensal leucothoid amphipods from coral reefs in Florida and Belize (Crustacea:Amphipoda). Zootaxa 1494, 1–44.
Porifera	Demospongiae	Haplosclerida	Niphatidae	Amphimedon	compressa	Amphimedon_compressa	WORMS:166666	Arthropoda	Malacostraca	Amphipoda	Leucothoidae	Leucothoe	barana	Leucothoe_barana	WORMS:510247	Western Caribbean	Belize	Carrie Bow Cay	16.80226667	-88.07871667	Thomas & Klebaa 2007	Thomas, J.D., Klebaa, K.N., 2007. New species and host associations of commensal leucothoid amphipods from coral reefs in Florida and Belize (Crustacea:Amphipoda). Zootaxa 1494, 1–44.
Porifera	Demospongiae	Haplosclerida	Niphatidae	Amphimedon	compressa	Amphimedon_compressa	WORMS:166666	Arthropoda	Malacostraca	Amphipoda	Leucothoidae	Leucothoe	spinicarpa	Leucothoe_spinicarpa	WORMS:102470	Floridian	EE.UU.	Broward	26.15271667	-80.08856833	Crowe & Thomas 2002	Crowe, S.E., Thomas, J.D., 2002. Abundance and Distribution of Commensal Amphipods from Common Marine Sponges of Southeast Florida, in: Modern Approaches to the Study of Crustacea. pp. 105–110.
Porifera	Demospongiae	Haplosclerida	Niphatidae	Amphimedon	compressa	Amphimedon_compressa	WORMS:166666	Echinodermata	Ophiuroidea	Amphilepidida	Ophiactidae	Ophiactis	savignyi	Ophiactis_savignyi	WORMS:125122	Southern Gulf of Mexico	Mexico	Isla de En medio	19.10055556	-95.93833333	Carrera-Parra & Vargas-Hernandez 1997	Carrera-Parra, L. F., and Vargas-Hernandez, J. M. (1997). Comunidad criptica de esponjas del arrecife de Isla de Enmedio, Veracruz, Mexico. Revista de Biologia Tropical, 44–45(1–3), 311–321.
Porifera	Demospongiae	Haplosclerida	Niphatidae	Amphimedon	compressa	Amphimedon_compressa	WORMS:166666	Echinodermata	Ophiuroidea	Ophiacanthida	Ophiocomidae	Ophiocomella	pumila	Ophiocomella_pumila	WORMS:1306698	Southern Gulf of Mexico	Mexico	Isla de En medio	19.10055556	-95.93833333	Carrera-Parra & Vargas-Hernandez 1997	Carrera-Parra, L. F., and Vargas-Hernandez, J. M. (1997). Comunidad criptica de esponjas del arrecife de Isla de Enmedio, Veracruz, Mexico. Revista de Biologia Tropical, 44–45(1–3), 311–321.
Porifera	Demospongiae	Haplosclerida	Niphatidae	Amphimedon	compressa	Amphimedon_compressa	WORMS:166666	Arthropoda	Malacostraca	Decapoda	Palaemonidae	Periclimenaeus	bredini	Periclimenaeus_bredini	WORMS:421696	Southern Gulf of Mexico	Mexico	Isla de En medio	19.10055556	-95.93833333	Carrera-Parra & Vargas-Hernandez 1997	Carrera-Parra, L. F., and Vargas-Hernandez, J. M. (1997). Comunidad criptica de esponjas del arrecife de Isla de Enmedio, Veracruz, Mexico. Revista de Biologia Tropical, 44–45(1–3), 311–321.
Porifera	Demospongiae	Haplosclerida	Niphatidae	Amphimedon	compressa	Amphimedon_compressa	WORMS:166666	Arthropoda	Malacostraca	Decapoda	Palaemonidae	Periclimenaeus	caraibicus	Periclimenaeus_caraibicus	WORMS:421697	Southern Gulf of Mexico	Mexico	Alacranes	22.38691389	-89.67908889	Ugalde 2014	Ugalde G, DM (2014) Aspectos ecologicos de los camarones Carideos asociados a espojas de la costa sureste del Golfo de Mexico. Universidad Nacional Autonoma de Mexico.
Porifera	Demospongiae	Haplosclerida	Niphatidae	Amphimedon	compressa	Amphimedon_compressa	WORMS:166666	Annelida	Polychaeta	Phyllodocida	Hesionidae	Podarke	sp.	Podarke_sp.	WORMS:173457	Southern Gulf of Mexico	Mexico	Isla de En medio	19.10055556	-95.93833333	Carrera-Parra & Vargas-Hernandez 1997	Carrera-Parra, L. F., and Vargas-Hernandez, J. M. (1997). Comunidad criptica de esponjas del arrecife de Isla de Enmedio, Veracruz, Mexico. Revista de Biologia Tropical, 44–45(1–3), 311–321.
Porifera	Demospongiae	Haplosclerida	Niphatidae	Amphimedon	compressa	Amphimedon_compressa	WORMS:166666	Arthropoda	Malacostraca	Decapoda	Alpheidae	Synalpheus	brevicarpus	Synalpheus_brevicarpus	WORMS:421754	Bermuda	Bermuda	Cayo verde	32.3207	-64.7778	Christoffersen 1972	Christoffersen M L (1972) Campagne de la Calypso au large des côtes Atlantiques de l'Amerique du Sud (1961-1962). I. Decapod Crustacea: Alpheoida. Annales de l'Institut Oceanographique, 55: 297-377.
Porifera	Demospongiae	Haplosclerida	Niphatidae	Amphimedon	compressa	Amphimedon_compressa	WORMS:166666	Arthropoda	Malacostraca	Decapoda	Alpheidae	Synalpheus	brevicarpus	Synalpheus_brevicarpus	WORMS:421754	Floridian	EE.UU.	Dry Tortugas	24.625	-82.8717	Christoffersen 1972	Christoffersen M L (1972) Campagne de la Calypso au large des côtes Atlantiques de l'Amerique du Sud (1961-1962). I. Decapod Crustacea: Alpheoida. Annales de l'Institut Oceanographique, 55: 297-377.
Porifera	Demospongiae	Haplosclerida	Niphatidae	Amphimedon	compressa	Amphimedon_compressa	WORMS:166666	Arthropoda	Malacostraca	Decapoda	Alpheidae	Synalpheus	brevicarpus	Synalpheus_brevicarpus	WORMS:421754	Bahamian	Bahamas	Grand Bahama	26.8169	-78.5901	Christoffersen 1972	Christoffersen M L (1972) Campagne de la Calypso au large des côtes Atlantiques de l'Amerique du Sud (1961-1962). I. Decapod Crustacea: Alpheoida. Annales de l'Institut Oceanographique, 55: 297-377.
Porifera	Demospongiae	Haplosclerida	Niphatidae	Amphimedon	compressa	Amphimedon_compressa	WORMS:166666	Arthropoda	Malacostraca	Decapoda	Alpheidae	Synalpheus	brevicarpus	Synalpheus_brevicarpus	WORMS:421754	Greater Antilles	Cuba	Isla de Pines	21.9431	-82.9101	Christoffersen 1972	Christoffersen M L (1972) Campagne de la Calypso au large des côtes Atlantiques de l'Amerique du Sud (1961-1962). I. Decapod Crustacea: Alpheoida. Annales de l'Institut Oceanographique, 55: 297-377.
Porifera	Demospongiae	Haplosclerida	Niphatidae	Amphimedon	compressa	Amphimedon_compressa	WORMS:166666	Arthropoda	Malacostraca	Decapoda	Alpheidae	Synalpheus	fritzmuelleri	Synalpheus_fritzmuelleri	WORMS:240870	Southern Gulf of Mexico	Mexico	Hornos	19.1995	-96.1133	Cházaro-Olvera et al. 2013	Chazaro-Olvera S, Winfield I, Barcenas-Cisneros M, y Ortiz M (2013) Species of the genus Periclimenaeus (Decapoca, Caridea, Palaemonidea) associated with sponges from the Veracruz Coral Reef System National Park, SW Gulf of Mexico. Crustaceana, 86(6), 641-650.
Porifera	Demospongiae	Haplosclerida	Niphatidae	Amphimedon	compressa	Amphimedon_compressa	WORMS:166666	Arthropoda	Malacostraca	Decapoda	Alpheidae	Synalpheus	fritzmuelleri	Synalpheus_fritzmuelleri	WORMS:240870	Southern Gulf of Mexico	Mexico	Blanquilla	19.2266	-96.0982	Cházaro-Olvera & Vázquez-López 2014	Chazaro-Olvera S, Vazquez-Lopez H (2014) Asociacion de Synalpheus (Decapoda, Alpheidae) con esponjas del parque marino naciona Sinstema Arrecifal Veracruzano, SW del Golfo de Mexico. BIOCYT 7:465–473
Porifera	Demospongiae	Haplosclerida	Niphatidae	Amphimedon	compressa	Amphimedon_compressa	WORMS:166666	Arthropoda	Malacostraca	Decapoda	Alpheidae	Synalpheus	minus	Synalpheus_minus	WORMS:421763	Southern Gulf of Mexico	Mexico	Blanquilla	19.2266	-96.0982	Cházaro-Olvera & Vázquez-López 2014	Chazaro-Olvera S, Vazquez-Lopez H (2014) Asociacion de Synalpheus (Decapoda, Alpheidae) con esponjas del parque marino naciona Sinstema Arrecifal Veracruzano, SW del Golfo de Mexico. BIOCYT 7:465–473
Porifera	Demospongiae	Haplosclerida	Niphatidae	Amphimedon	compressa	Amphimedon_compressa	WORMS:166666	Arthropoda	Malacostraca	Decapoda	Alpheidae	Synalpheus	townsendi	Synalpheus_townsendi	WORMS:421771	Southern Gulf of Mexico	Mexico	Alacranes	22.38691389	-89.67908889	Ugalde 2014	Ugalde G, DM (2014) Aspectos ecologicos de los camarones Carideos asociados a espojas de la costa sureste del Golfo de Mexico. Universidad Nacional Autonoma de Mexico.
Porifera	Demospongiae	Haplosclerida	Niphatidae	Amphimedon	compressa	Amphimedon_compressa	WORMS:166666	Arthropoda	Malacostraca	Decapoda	Alpheidae	Synalpheus	townsendi	Synalpheus_townsendi	WORMS:421771	Southern Gulf of Mexico	Mexico	Sistema Arrecifal Veracruzano	19.18317	-95.928095	Cházaro-Olvera & Vázquez-López 2014	Chazaro-Olvera S, Vazquez-Lopez H (2014) Asociacion de Synalpheus (Decapoda, Alpheidae) con esponjas del parque marino naciona Sinstema Arrecifal Veracruzano, SW del Golfo de Mexico. BIOCYT 7:465–473
Porifera	Demospongiae	Haplosclerida	Niphatidae	Amphimedon	viridis	Amphimedon_viridis	WORMS:166701	Arthropoda	Malacostraca	Amphipoda	Aoridae	Bemlos	setosus	Bemlos_setosus	WORMS:421557	Northern Gulf of Mexico	EE.UU.	Bahia Saint Joseph	29.60053333	-85.4044	Huang et al. 2008	Huang JP, McClintock JB, Amsler CD, Huang YM (2008) Mesofauna associated with the marine sponge Amphimedon viridis. Do its physical or chemical attributes provide a prospective refuge from fish predation? J Exp Mar Bio Ecol 362:95–100
Porifera	Demospongiae	Haplosclerida	Niphatidae	Amphimedon	viridis	Amphimedon_viridis	WORMS:166701	Annelida	Polychaeta	Eunicida	Onuphidae	Diopatra	cuprea	Diopatra_cuprea	WORMS:157339	Northern Gulf of Mexico	EE.UU.	Bahia Saint Joseph	29.60053333	-85.4044	Huang et al. 2008	Huang JP, McClintock JB, Amsler CD, Huang YM (2008) Mesofauna associated with the marine sponge Amphimedon viridis. Do its physical or chemical attributes provide a prospective refuge from fish predation? J Exp Mar Bio Ecol 362:95–100
Porifera	Demospongiae	Haplosclerida	Niphatidae	Amphimedon	viridis	Amphimedon_viridis	WORMS:166701	Arthropoda	Malacostraca	Amphipoda	Maeridae	Elasmopus	levis	Elasmopus_levis	WORMS:421508	Northern Gulf of Mexico	EE.UU.	Bahia Saint Joseph	29.60053333	-85.4044	Huang et al. 2008	Huang JP, McClintock JB, Amsler CD, Huang YM (2008) Mesofauna associated with the marine sponge Amphimedon viridis. Do its physical or chemical attributes provide a prospective refuge from fish predation? J Exp Mar Bio Ecol 362:95–100
Porifera	Demospongiae	Haplosclerida	Niphatidae	Amphimedon	viridis	Amphimedon_viridis	WORMS:166701	Arthropoda	Malacostraca	Amphipoda	Ischyroceridae	Ericthonius	brasiliensis	Ericthonius_brasiliensis	WORMS:102401	Northern Gulf of Mexico	EE.UU.	Bahia Saint Joseph	29.60053333	-85.4044	Huang et al. 2008	Huang JP, McClintock JB, Amsler CD, Huang YM (2008) Mesofauna associated with the marine sponge Amphimedon viridis. Do its physical or chemical attributes provide a prospective refuge from fish predation? J Exp Mar Bio Ecol 362:95–100
Porifera	Demospongiae	Haplosclerida	Niphatidae	Amphimedon	viridis	Amphimedon_viridis	WORMS:166701	Arthropoda	Malacostraca	Amphipoda	Corophiidae	Laticorophium	baconi	Laticorophium_baconi	WORMS:421577	Northern Gulf of Mexico	EE.UU.	Bahia Saint Joseph	29.60053333	-85.4044	Huang et al. 2008	Huang JP, McClintock JB, Amsler CD, Huang YM (2008) Mesofauna associated with the marine sponge Amphimedon viridis. Do its physical or chemical attributes provide a prospective refuge from fish predation? J Exp Mar Bio Ecol 362:95–100
Porifera	Demospongiae	Haplosclerida	Niphatidae	Amphimedon	viridis	Amphimedon_viridis	WORMS:166701	Arthropoda	Malacostraca	Amphipoda	Leucothoidae	Leucothoe	spinicarpa	Leucothoe_spinicarpa	WORMS:102470	Southern Gulf of Mexico	Mexico	Isla de En medio	19.10055556	-95.93833333	Carrera-Parra & Vargas-Hernandez 1997	Carrera-Parra, L. F., and Vargas-Hernandez, J. M. (1997). Comunidad criptica de esponjas del arrecife de Isla de Enmedio, Veracruz, Mexico. Revista de Biologia Tropical, 44–45(1–3), 311–321.
Porifera	Demospongiae	Haplosclerida	Niphatidae	Amphimedon	viridis	Amphimedon_viridis	WORMS:166701	Arthropoda	Malacostraca	Decapoda	Epialtidae	Libinia	dubia	Libinia_dubia	WORMS:107335	Northern Gulf of Mexico	EE.UU.	Bahia Saint Joseph	29.60053333	-85.4044	Huang et al. 2008	Huang JP, McClintock JB, Amsler CD, Huang YM (2008) Mesofauna associated with the marine sponge Amphimedon viridis. Do its physical or chemical attributes provide a prospective refuge from fish predation? J Exp Mar Bio Ecol 362:95–100
Porifera	Demospongiae	Haplosclerida	Niphatidae	Amphimedon	viridis	Amphimedon_viridis	WORMS:166701	Arthropoda	Malacostraca	Isopoda	Sphaeromatidae	Paracerceis	caudata	Paracerceis_caudata	WORMS:261817	Northern Gulf of Mexico	EE.UU.	Bahia Saint Joseph	29.60053333	-85.4044	Huang et al. 2008	Huang JP, McClintock JB, Amsler CD, Huang YM (2008) Mesofauna associated with the marine sponge Amphimedon viridis. Do its physical or chemical attributes provide a prospective refuge from fish predation? J Exp Mar Bio Ecol 362:95–100
Porifera	Demospongiae	Verongiida	Aplysinidae	Aplysina	archeri	Aplysina_archeri	WORMS:169636	Arthropoda	Malacostraca	Decapoda	Alpheidae	Alpheus	cristulifrons	Alpheus_cristulifrons	WORMS:240847	Southern Caribbean	Venezuela	Archipielago Los Roques	11.74583333	-66.545	Villamizar & Laughlin, 2011	Villamizar, E., and Laughlin, R. A. (2011). Fauna Associated with the Sponges Aplysina archeri and Aplysina lacunosa in a Coral Reef of the Archipiélago de Los Roques, National Park, Venezuela. Foss. Recent Sponges, 522–542. doi:10.1007/978-3-642-75656-6_44.
Porifera	Demospongiae	Verongiida	Aplysinidae	Aplysina	archeri	Aplysina_archeri	WORMS:169636	Arthropoda	Malacostraca	Decapoda	Palaemonidae	Cuapetes	americanus	Cuapetes_americanus	WORMS:514508	Southern Caribbean	Venezuela	Archipielago Los Roques	11.74583333	-66.545	Villamizar & Laughlin, 2011	Villamizar, E., and Laughlin, R. A. (2011). Fauna Associated with the Sponges Aplysina archeri and Aplysina lacunosa in a Coral Reef of the Archipiélago de Los Roques, National Park, Venezuela. Foss. Recent Sponges, 522–542. doi:10.1007/978-3-642-75656-6_44.
Porifera	Demospongiae	Verongiida	Aplysinidae	Aplysina	archeri	Aplysina_archeri	WORMS:169636	Chordata	Teleostei	Gobiiformes	Gobiidae	Elacatinus	chancei	Elacatinus_chancei	WORMS:280598	Bahamian	Bahamas	Samana (Atwood) Cay	23.0681	-73.7596	Tyler & Böhlke 1972	Tyler JC, Böhlke JE. 1972. Records of Sponge-Dwelling Fishes , Primarily of the Caribbean. Bulletin of Marine Science 22:601–642.
Porifera	Demospongiae	Verongiida	Aplysinidae	Aplysina	archeri	Aplysina_archeri	WORMS:169636	Chordata	Teleostei	Gobiiformes	Gobiidae	Elacatinus	horsti	Elacatinus_horsti	WORMS:280605	Southern Caribbean	Venezuela	Archipielago Los Roques	11.74583333	-66.545	Villamizar & Laughlin, 2011	Villamizar, E., and Laughlin, R. A. (2011). Fauna Associated with the Sponges Aplysina archeri and Aplysina lacunosa in a Coral Reef of the Archipiélago de Los Roques, National Park, Venezuela. Foss. Recent Sponges, 522–542. doi:10.1007/978-3-642-75656-6_44.
Porifera	Demospongiae	Verongiida	Aplysinidae	Aplysina	archeri	Aplysina_archeri	WORMS:169636	Chordata	Teleostei	Gobiiformes	Gobiidae	Elacatinus	louisae	Elacatinus_louisae	WORMS:280612	Bahamian	The Turks and Caicos Islands	Little Iguana	21.5387	-73.039	Tyler & Böhlke 1972	Tyler JC, Böhlke JE. 1972. Records of Sponge-Dwelling Fishes , Primarily of the Caribbean. Bulletin of Marine Science 22:601–642.
Porifera	Demospongiae	Verongiida	Aplysinidae	Aplysina	archeri	Aplysina_archeri	WORMS:169636	Chordata	Teleostei	Gobiiformes	Gobiidae	Elacatinus	louisae	Elacatinus_louisae	WORMS:280612	Bahamian	The Turks and Caicos Islands	Little Iguana	21.5387	-73.039	Tyler & Böhlke 1972	Tyler JC, Böhlke JE. 1972. Records of Sponge-Dwelling Fishes , Primarily of the Caribbean. Bulletin of Marine Science 22:601–642.
Porifera	Demospongiae	Verongiida	Aplysinidae	Aplysina	archeri	Aplysina_archeri	WORMS:169636	Chordata	Teleostei	Gobiiformes	Gobiidae	Elacatinus	louisae	Elacatinus_louisae	WORMS:280612	Bahamian	The Turks and Caicos Islands	Little Iguana	21.5387	-73.039	Tyler & Böhlke 1972	Tyler JC, Böhlke JE. 1972. Records of Sponge-Dwelling Fishes , Primarily of the Caribbean. Bulletin of Marine Science 22:601–642.
Porifera	Demospongiae	Verongiida	Aplysinidae	Aplysina	archeri	Aplysina_archeri	WORMS:169636	Chordata	Teleostei	Gobiiformes	Gobiidae	Elacatinus	louisae	Elacatinus_louisae	WORMS:280612	Bahamian	The Turks and Caicos Islands	Mayaguana Island	22.3449	-72.9937	Tyler & Böhlke 1972	Tyler JC, Böhlke JE. 1972. Records of Sponge-Dwelling Fishes , Primarily of the Caribbean. Bulletin of Marine Science 22:601–642.
Porifera	Demospongiae	Verongiida	Aplysinidae	Aplysina	archeri	Aplysina_archeri	WORMS:169636	Chordata	Teleostei	Gobiiformes	Gobiidae	Elacatinus	louisae	Elacatinus_louisae	WORMS:280612	Bahamian	The Turks and Caicos Islands	Mayaguana Island	22.3449	-72.9937	Tyler & Böhlke 1972	Tyler JC, Böhlke JE. 1972. Records of Sponge-Dwelling Fishes , Primarily of the Caribbean. Bulletin of Marine Science 22:601–642.
Porifera	Demospongiae	Verongiida	Aplysinidae	Aplysina	archeri	Aplysina_archeri	WORMS:169636	Chordata	Teleostei	Gobiiformes	Gobiidae	Elacatinus	louisae	Elacatinus_louisae	WORMS:280612	Bahamian	The Turks and Caicos Islands	Mayaguana Island	22.3449	-72.9937	Tyler & Böhlke 1972	Tyler JC, Böhlke JE. 1972. Records of Sponge-Dwelling Fishes , Primarily of the Caribbean. Bulletin of Marine Science 22:601–642.
Porifera	Demospongiae	Verongiida	Aplysinidae	Aplysina	archeri	Aplysina_archeri	WORMS:169636	Chordata	Teleostei	Gobiiformes	Gobiidae	Elacatinus	louisae	Elacatinus_louisae	WORMS:280612	Bahamian	Bahamas	Samana (Atwood) Cay	23.0681	-73.7596	Tyler & Böhlke 1972	Tyler JC, Böhlke JE. 1972. Records of Sponge-Dwelling Fishes , Primarily of the Caribbean. Bulletin of Marine Science 22:601–642.
Porifera	Demospongiae	Verongiida	Aplysinidae	Aplysina	archeri	Aplysina_archeri	WORMS:169636	Chordata	Teleostei	Gobiiformes	Gobiidae	Elacatinus	louisae	Elacatinus_louisae	WORMS:280612	Bahamian	Bahamas	Samana (Atwood) Cay	23.0681	-73.7596	Tyler & Böhlke 1972	Tyler JC, Böhlke JE. 1972. Records of Sponge-Dwelling Fishes , Primarily of the Caribbean. Bulletin of Marine Science 22:601–642.
Porifera	Demospongiae	Verongiida	Aplysinidae	Aplysina	archeri	Aplysina_archeri	WORMS:169636	Chordata	Teleostei	Gobiiformes	Gobiidae	Elacatinus	louisae	Elacatinus_louisae	WORMS:280612	Bahamian	Bahamas	Samana (Atwood) Cay	23.0681	-73.7596	Tyler & Böhlke 1972	Tyler JC, Böhlke JE. 1972. Records of Sponge-Dwelling Fishes , Primarily of the Caribbean. Bulletin of Marine Science 22:601–642.
Porifera	Demospongiae	Verongiida	Aplysinidae	Aplysina	archeri	Aplysina_archeri	WORMS:169636	Chordata	Teleostei	Gobiiformes	Gobiidae	Elacatinus	louisae	Elacatinus_louisae	WORMS:280612	Bahamian	Bahamas	Cat Island	24.4183	-75.5454	Tyler & Böhlke 1972	Tyler JC, Böhlke JE. 1972. Records of Sponge-Dwelling Fishes , Primarily of the Caribbean. Bulletin of Marine Science 22:601–642.
Porifera	Demospongiae	Verongiida	Aplysinidae	Aplysina	archeri	Aplysina_archeri	WORMS:169636	Chordata	Teleostei	Gobiiformes	Gobiidae	Elacatinus	louisae	Elacatinus_louisae	WORMS:280612	Bahamian	Bahamas	Cat Island	24.4183	-75.5454	Tyler & Böhlke 1972	Tyler JC, Böhlke JE. 1972. Records of Sponge-Dwelling Fishes , Primarily of the Caribbean. Bulletin of Marine Science 22:601–642.
Porifera	Demospongiae	Verongiida	Aplysinidae	Aplysina	archeri	Aplysina_archeri	WORMS:169636	Chordata	Teleostei	Gobiiformes	Gobiidae	Elacatinus	louisae	Elacatinus_louisae	WORMS:280612	Bahamian	Bahamas	Cat Island	24.4183	-75.5454	Tyler & Böhlke 1972	Tyler JC, Böhlke JE. 1972. Records of Sponge-Dwelling Fishes , Primarily of the Caribbean. Bulletin of Marine Science 22:601–642.
Porifera	Demospongiae	Verongiida	Aplysinidae	Aplysina	archeri	Aplysina_archeri	WORMS:169636	Chordata	Teleostei	Gobiiformes	Gobiidae	Elacatinus	louisae	Elacatinus_louisae	WORMS:280612	Bahamian	Bahamas	Little San Salvador, West Bay	24.5809	-75.9613	Tyler & Böhlke 1972	Tyler JC, Böhlke JE. 1972. Records of Sponge-Dwelling Fishes , Primarily of the Caribbean. Bulletin of Marine Science 22:601–642.
Porifera	Demospongiae	Verongiida	Aplysinidae	Aplysina	archeri	Aplysina_archeri	WORMS:169636	Chordata	Teleostei	Gobiiformes	Gobiidae	Elacatinus	louisae	Elacatinus_louisae	WORMS:280612	Bahamian	Bahamas	Little San Salvador, West Bay	24.5809	-75.9613	Tyler & Böhlke 1972	Tyler JC, Böhlke JE. 1972. Records of Sponge-Dwelling Fishes , Primarily of the Caribbean. Bulletin of Marine Science 22:601–642.
Porifera	Demospongiae	Verongiida	Aplysinidae	Aplysina	archeri	Aplysina_archeri	WORMS:169636	Chordata	Teleostei	Gobiiformes	Gobiidae	Elacatinus	louisae	Elacatinus_louisae	WORMS:280612	Bahamian	Bahamas	Eleuthera, Powell Point	24.8384	-76.3417	Tyler & Böhlke 1972	Tyler JC, Böhlke JE. 1972. Records of Sponge-Dwelling Fishes , Primarily of the Caribbean. Bulletin of Marine Science 22:601–642.
Porifera	Demospongiae	Verongiida	Aplysinidae	Aplysina	archeri	Aplysina_archeri	WORMS:169636	Arthropoda	Malacostraca	Decapoda	Palaemonidae	Holthuisaeus	bermudensis	Holthuisaeus_bermudensis	WORMS:587907	Southern Caribbean	Venezuela	Archipielago Los Roques	11.74583333	-66.545	Villamizar & Laughlin, 2011	Villamizar, E., and Laughlin, R. A. (2011). Fauna Associated with the Sponges Aplysina archeri and Aplysina lacunosa in a Coral Reef of the Archipiélago de Los Roques, National Park, Venezuela. Foss. Recent Sponges, 522–542. doi:10.1007/978-3-642-75656-6_44.
Porifera	Demospongiae	Verongiida	Aplysinidae	Aplysina	archeri	Aplysina_archeri	WORMS:169636	Arthropoda	Malacostraca	Tanaidacea	Leptocheliidae	Leptochelia	sp.	Leptochelia_sp.	WORMS:136235	Southern Caribbean	Venezuela	Archipielago Los Roques	11.74583333	-66.545	Villamizar & Laughlin, 2011	Villamizar, E., and Laughlin, R. A. (2011). Fauna Associated with the Sponges Aplysina archeri and Aplysina lacunosa in a Coral Reef of the Archipiélago de Los Roques, National Park, Venezuela. Foss. Recent Sponges, 522–542. doi:10.1007/978-3-642-75656-6_44.
Porifera	Demospongiae	Verongiida	Aplysinidae	Aplysina	archeri	Aplysina_archeri	WORMS:169636	Echinodermata	Ophiuroidea	Amphilepidida	Ophiotrichidae	Ophiothrix	suensoni	Ophiothrix_(Acanthophiothrix)_suensoni	WORMS:244148	Southern Caribbean	Venezuela	Archipielago Los Roques	11.74583333	-66.545	Villamizar & Laughlin, 2011	Villamizar, E., and Laughlin, R. A. (2011). Fauna Associated with the Sponges Aplysina archeri and Aplysina lacunosa in a Coral Reef of the Archipiélago de Los Roques, National Park, Venezuela. Foss. Recent Sponges, 522–542. doi:10.1007/978-3-642-75656-6_44.
Porifera	Demospongiae	Verongiida	Aplysinidae	Aplysina	archeri	Aplysina_archeri	WORMS:169636	Arthropoda	Malacostraca	Decapoda	Porcellanidae	Pachycheles	sp.	Pachycheles_sp.	WORMS:205958	Southern Caribbean	Venezuela	Archipielago Los Roques	11.74583333	-66.545	Villamizar & Laughlin, 2011	Villamizar, E., and Laughlin, R. A. (2011). Fauna Associated with the Sponges Aplysina archeri and Aplysina lacunosa in a Coral Reef of the Archipiélago de Los Roques, National Park, Venezuela. Foss. Recent Sponges, 522–542. doi:10.1007/978-3-642-75656-6_44.
Porifera	Demospongiae	Verongiida	Aplysinidae	Aplysina	archeri	Aplysina_archeri	WORMS:169636	Arthropoda	Malacostraca	Decapoda	Paguridae	Pagurus	brevidactylus	Pagurus_brevidactylus	WORMS:366662	Southern Caribbean	Venezuela	Archipielago Los Roques	11.74583333	-66.545	Villamizar & Laughlin, 2011	Villamizar, E., and Laughlin, R. A. (2011). Fauna Associated with the Sponges Aplysina archeri and Aplysina lacunosa in a Coral Reef of the Archipiélago de Los Roques, National Park, Venezuela. Foss. Recent Sponges, 522–542. doi:10.1007/978-3-642-75656-6_44.
Porifera	Demospongiae	Verongiida	Aplysinidae	Aplysina	archeri	Aplysina_archeri	WORMS:169636	Arthropoda	Malacostraca	Decapoda	Palaemonidae	Periclimenaeus	bredini	Periclimenaeus_bredini	WORMS:421696	Southern Caribbean	Venezuela	Archipielago Los Roques	11.74583333	-66.545	Villamizar & Laughlin, 2011	Villamizar, E., and Laughlin, R. A. (2011). Fauna Associated with the Sponges Aplysina archeri and Aplysina lacunosa in a Coral Reef of the Archipiélago de Los Roques, National Park, Venezuela. Foss. Recent Sponges, 522–542. doi:10.1007/978-3-642-75656-6_44.
Porifera	Demospongiae	Verongiida	Aplysinidae	Aplysina	archeri	Aplysina_archeri	WORMS:169636	Arthropoda	Malacostraca	Decapoda	Palaemonidae	Periclimenaeus	perlatus	Periclimenaeus_perlatus	WORMS:421701	Southern Caribbean	Venezuela	Archipielago Los Roques	11.74583333	-66.545	Villamizar & Laughlin, 2011	Villamizar, E., and Laughlin, R. A. (2011). Fauna Associated with the Sponges Aplysina archeri and Aplysina lacunosa in a Coral Reef of the Archipiélago de Los Roques, National Park, Venezuela. Foss. Recent Sponges, 522–542. doi:10.1007/978-3-642-75656-6_44.
Porifera	Demospongiae	Verongiida	Aplysinidae	Aplysina	archeri	Aplysina_archeri	WORMS:169636	Chordata	Teleostei	Kurtiformes	Apogonidae	Phaeoptyx	pigmentaria	Phaeoptyx_pigmentaria	WORMS:282227	Southern Caribbean	Venezuela	Archipielago Los Roques	11.74583333	-66.545	Villamizar & Laughlin, 2011	Villamizar, E., and Laughlin, R. A. (2011). Fauna Associated with the Sponges Aplysina archeri and Aplysina lacunosa in a Coral Reef of the Archipiélago de Los Roques, National Park, Venezuela. Foss. Recent Sponges, 522–542. doi:10.1007/978-3-642-75656-6_44.
Porifera	Demospongiae	Verongiida	Aplysinidae	Aplysina	archeri	Aplysina_archeri	WORMS:169636	Chordata	Teleostei	Kurtiformes	Apogonidae	Phaeoptyx	xenus	Phaeoptyx_xenus	WORMS:282228	Bahamian	The Turks and Caicos Islands	Mayaguana Island	22.3449	-72.9937	Tyler & Böhlke 1972	Tyler JC, Böhlke JE. 1972. Records of Sponge-Dwelling Fishes , Primarily of the Caribbean. Bulletin of Marine Science 22:601–642.
Porifera	Demospongiae	Verongiida	Aplysinidae	Aplysina	archeri	Aplysina_archeri	WORMS:169636	Chordata	Teleostei	Kurtiformes	Apogonidae	Phaeoptyx	xenus	Phaeoptyx_xenus	WORMS:282228	Bahamian	Bahamas	Samana (Atwood) Cay	23.0681	-73.7596	Tyler & Böhlke 1972	Tyler JC, Böhlke JE. 1972. Records of Sponge-Dwelling Fishes , Primarily of the Caribbean. Bulletin of Marine Science 22:601–642.
Porifera	Demospongiae	Verongiida	Aplysinidae	Aplysina	archeri	Aplysina_archeri	WORMS:169636	Chordata	Teleostei	Kurtiformes	Apogonidae	Phaeoptyx	xenus	Phaeoptyx_xenus	WORMS:282228	Bahamian	Bahamas	Eleuthera, Powell Point	24.8384	-76.3417	Tyler & Böhlke 1972	Tyler JC, Böhlke JE. 1972. Records of Sponge-Dwelling Fishes , Primarily of the Caribbean. Bulletin of Marine Science 22:601–642.
Porifera	Demospongiae	Verongiida	Aplysinidae	Aplysina	archeri	Aplysina_archeri	WORMS:169636	Arthropoda	Malacostraca	Decapoda	Pilumnidae	Pilumnus	sp.	Pilumnus_sp.	WORMS:106941	Southern Caribbean	Venezuela	Archipielago Los Roques	11.74583333	-66.545	Villamizar & Laughlin, 2011	Villamizar, E., and Laughlin, R. A. (2011). Fauna Associated with the Sponges Aplysina archeri and Aplysina lacunosa in a Coral Reef of the Archipiélago de Los Roques, National Park, Venezuela. Foss. Recent Sponges, 522–542. doi:10.1007/978-3-642-75656-6_44.
Porifera	Demospongiae	Verongiida	Aplysinidae	Aplysina	archeri	Aplysina_archeri	WORMS:169636	Arthropoda	Malacostraca	Decapoda	Xanthidae	Platypodiella	spectabilis	Platypodiella_spectabilis	WORMS:422143	Southern Caribbean	Venezuela	Archipielago Los Roques	11.74583333	-66.545	Villamizar & Laughlin, 2011	Villamizar, E., and Laughlin, R. A. (2011). Fauna Associated with the Sponges Aplysina archeri and Aplysina lacunosa in a Coral Reef of the Archipiélago de Los Roques, National Park, Venezuela. Foss. Recent Sponges, 522–542. doi:10.1007/978-3-642-75656-6_44.
Porifera	Demospongiae	Verongiida	Aplysinidae	Aplysina	archeri	Aplysina_archeri	WORMS:169636	Arthropoda	Malacostraca	Decapoda	Stenopodidae	Stenopus	scutellatus	Stenopus_scutellatus	WORMS:421664	Southern Caribbean	Venezuela	Archipielago Los Roques	11.74583333	-66.545	Villamizar & Laughlin, 2011	Villamizar, E., and Laughlin, R. A. (2011). Fauna Associated with the Sponges Aplysina archeri and Aplysina lacunosa in a Coral Reef of the Archipiélago de Los Roques, National Park, Venezuela. Foss. Recent Sponges, 522–542. doi:10.1007/978-3-642-75656-6_44.
Porifera	Demospongiae	Verongiida	Aplysinidae	Aplysina	archeri	Aplysina_archeri	WORMS:169636	Arthropoda	Malacostraca	Decapoda	Alpheidae	Synalpheus	minus	Synalpheus_minus	WORMS:421763	Southern Caribbean	Venezuela	Archipielago Los Roques	11.74583333	-66.545	Villamizar & Laughlin, 2011	Villamizar, E., and Laughlin, R. A. (2011). Fauna Associated with the Sponges Aplysina archeri and Aplysina lacunosa in a Coral Reef of the Archipiélago de Los Roques, National Park, Venezuela. Foss. Recent Sponges, 522–542. doi:10.1007/978-3-642-75656-6_44.
Porifera	Demospongiae	Verongiida	Aplysinidae	Aplysina	archeri	Aplysina_archeri	WORMS:169636	Arthropoda	Malacostraca	Decapoda	Alpheidae	Synalpheus	townsendi	Synalpheus_townsendi	WORMS:421771	Southern Caribbean	Venezuela	Archipielago Los Roques	11.74583333	-66.545	Villamizar & Laughlin, 2011	Villamizar, E., and Laughlin, R. A. (2011). Fauna Associated with the Sponges Aplysina archeri and Aplysina lacunosa in a Coral Reef of the Archipiélago de Los Roques, National Park, Venezuela. Foss. Recent Sponges, 522–542. doi:10.1007/978-3-642-75656-6_44.
Porifera	Demospongiae	Verongiida	Aplysinidae	Aplysina	archeri	Aplysina_archeri	WORMS:169636	Arthropoda	Malacostraca	Decapoda	Thoridae	Thor	manningi	Thor_manningi	WORMS:246469	Southern Caribbean	Venezuela	Archipielago Los Roques	11.74583333	-66.545	Villamizar & Laughlin, 2011	Villamizar, E., and Laughlin, R. A. (2011). Fauna Associated with the Sponges Aplysina archeri and Aplysina lacunosa in a Coral Reef of the Archipiélago de Los Roques, National Park, Venezuela. Foss. Recent Sponges, 522–542. doi:10.1007/978-3-642-75656-6_44.
Porifera	Demospongiae	Verongiida	Aplysinidae	Aplysina	bathyphila	Aplysina_bathyphila	WORMS:169638	Annelida	Polychaeta	Phyllodocida	Syllidae	Haplosyllis	aplysinicola	Haplosyllis_aplysinicola	WORMS:760474	Bahamian	Bahamas	Grand Bahama	26.5536	-78.3215	Lating & Martin 2011	Lattig P, Martin D (2011). Sponge-associated Haplosyllis (Polychaeta: Syllidae: Syllinae) from the Caribbean Sea, with the description of four new species. Scientia Marina 75:733–758.
Porifera	Demospongiae	Verongiida	Aplysinidae	Aplysina	cauliformis	Aplysina_cauliformis	WORMS:169642	Annelida	Polychaeta	Phyllodocida	Syllidae	Haplosyllis	aplysinicola	Haplosyllis_aplysinicola	WORMS:760474	Southwestern Caribbean	Colombia	Punta de Betin	11.249	-74.2204	Lating & Martin 2011	Lattig P, Martin D (2011). Sponge-associated Haplosyllis (Polychaeta: Syllidae: Syllinae) from the Caribbean Sea, with the description of four new species. Scientia Marina 75:733–758.
Porifera	Demospongiae	Verongiida	Aplysinidae	Aplysina	cauliformis	Aplysina_cauliformis	WORMS:169642	Echinodermata	Ophiuroidea	Amphilepidida	Ophiotrichidae	Ophiothrix	oerstedii	Ophiothrix_(Ophiothrix)_oerstedii	WORMS:244182	Southwestern Caribbean	Colombia	Archipielago de San Bernardo	9.7846	-75.8471	Chavarro el al. 2004	Chavarro SB, Zea S, Diaz JM. (2004). Sponges and other ophiuroid microhabitats (Ophiuroidea: Echinodermata) at reef environments of San Bernardo Archipelago (Colombian Caribbean). Boletin de Investigaciones Marinas y Costeras 33:29–47.
Porifera	Demospongiae	Verongiida	Aplysinidae	Aplysina	fistularis	Aplysina_fistularis	WORMS:169648	Arthropoda	Malacostraca	Decapoda	Palaemonidae	Anchistioides	antiguensis	Anchistioides_antiguensis	WORMS:421678	Southern Gulf of Mexico	Mexico	Alacranes	22.38691389	-89.67908889	Ugalde 2014	Ugalde G, DM (2014) Aspectos ecologicos de los camarones Carideos asociados a espojas de la costa sureste del Golfo de Mexico. Universidad Nacional Autonoma de Mexico.
Porifera	Demospongiae	Verongiida	Aplysinidae	Aplysina	fistularis	Aplysina_fistularis	WORMS:169648	Arthropoda	Malacostraca	Decapoda	Palaemonidae	Anchistioides	antiguensis	Anchistioides_antiguensis	WORMS:421678	Southern Gulf of Mexico	Mexico	Bajos de Sisal	21.44	-90.27721944	Ugalde 2014	Ugalde G, DM (2014) Aspectos ecologicos de los camarones Carideos asociados a espojas de la costa sureste del Golfo de Mexico. Universidad Nacional Autonoma de Mexico.
Porifera	Demospongiae	Verongiida	Aplysinidae	Aplysina	fistularis	Aplysina_fistularis	WORMS:169648	Arthropoda	Thecostraca	Balanomorpha	Balanidae	Balanus	spongicola	Balanus_spongicola	WORMS:106221	Southern Gulf of Mexico	Mexico	Isla de En medio	19.10055556	-95.93833333	Carrera-Parra & Vargas-Hernandez 1997	Carrera-Parra, L. F., and Vargas-Hernandez, J. M. (1997). Comunidad criptica de esponjas del arrecife de Isla de Enmedio, Veracruz, Mexico. Revista de Biologia Tropical, 44–45(1–3), 311–321.
Porifera	Demospongiae	Verongiida	Aplysinidae	Aplysina	fistularis	Aplysina_fistularis	WORMS:169648	Annelida	Polychaeta	Phyllodocida	Syllidae	Branchiosyllis	oculata	Branchiosyllis_oculata	WORMS:231877	Southern Gulf of Mexico	Mexico	Isla de En medio	19.10055556	-95.93833333	Carrera-Parra & Vargas-Hernandez 1997	Carrera-Parra, L. F., and Vargas-Hernandez, J. M. (1997). Comunidad criptica de esponjas del arrecife de Isla de Enmedio, Veracruz, Mexico. Revista de Biologia Tropical, 44–45(1–3), 311–321.
Porifera	Demospongiae	Verongiida	Aplysinidae	Aplysina	fistularis	Aplysina_fistularis	WORMS:169648	Arthropoda	Malacostraca	Amphipoda	Colomastigidae	Colomastix	cornuticauda	Colomastix_cornuticauda	WORMS:421453	Northern Gulf of Mexico	EE.UU.	Middle Grounds	28.6	-84.26666667	LeCroy 1995	LeCroy SE. 1995. Memoirs of the Hourglass Cruises. St. Petersbburg, Florida: Florida Marine Research Institute Department of Environmental Protection.
Porifera	Demospongiae	Verongiida	Aplysinidae	Aplysina	fistularis	Aplysina_fistularis	WORMS:169648	Arthropoda	Malacostraca	Amphipoda	Colomastigidae	Colomastix	cornuticauda	Colomastix_cornuticauda	WORMS:421453	Northern Gulf of Mexico	EE.UU.	Middle Grounds	28.6	-84.26666667	LeCroy 1995	LeCroy SE. 1995. Memoirs of the Hourglass Cruises. St. Petersbburg, Florida: Florida Marine Research Institute Department of Environmental Protection.
Porifera	Demospongiae	Verongiida	Aplysinidae	Aplysina	fistularis	Aplysina_fistularis	WORMS:169648	Arthropoda	Malacostraca	Amphipoda	Colomastigidae	Colomastix	heardi	Colomastix_heardi	WORMS:421458	Northern Gulf of Mexico	EE.UU.	Middle Grounds	28.53333333	-84.31666667	LeCroy 1995	LeCroy SE. 1995. Memoirs of the Hourglass Cruises. St. Petersbburg, Florida: Florida Marine Research Institute Department of Environmental Protection.
Porifera	Demospongiae	Verongiida	Aplysinidae	Aplysina	fistularis	Aplysina_fistularis	WORMS:169648	Arthropoda	Malacostraca	Amphipoda	Colomastigidae	Colomastix	heardi	Colomastix_heardi	WORMS:421458	Northern Gulf of Mexico	EE.UU.	Middle Grounds	28.6	-84.26666667	LeCroy 1995	LeCroy SE. 1995. Memoirs of the Hourglass Cruises. St. Petersbburg, Florida: Florida Marine Research Institute Department of Environmental Protection.
Porifera	Demospongiae	Verongiida	Aplysinidae	Aplysina	fistularis	Aplysina_fistularis	WORMS:169648	Arthropoda	Malacostraca	Amphipoda	Colomastigidae	Colomastix	irciniae	Colomastix_irciniae	WORMS:421459	Southern Gulf of Mexico	Mexico	Isla verde	19.2	-96.06788889	Winfield & Ortiz 2010	Winfield, I., Ortiz, M., 2010. Colomastigidos (amphipoda: Gammaridea: Colomastigidae) del sistema de arrecifes de veracruzano del golfo de mexico, con la descripcion de dos especies nuevas asociadas a esponjas. Scientia Marina 74, 773–782.
Porifera	Demospongiae	Verongiida	Aplysinidae	Aplysina	fistularis	Aplysina_fistularis	WORMS:169648	Arthropoda	Malacostraca	Amphipoda	Colomastigidae	Colomastix	tridentata	Colomastix_tridentata	WORMS:421461	Southern Gulf of Mexico	Mexico	Isla verde	19.2	-96.06788889	Winfield & Ortiz 2010	Winfield, I., Ortiz, M., 2010. Colomastigidos (amphipoda: Gammaridea: Colomastigidae) del sistema de arrecifes de veracruzano del golfo de mexico, con la descripcion de dos especies nuevas asociadas a esponjas. Scientia Marina 74, 773–782.
Porifera	Demospongiae	Verongiida	Aplysinidae	Aplysina	fistularis	Aplysina_fistularis	WORMS:169648	Chordata	Teleostei	Gobiiformes	Gobiidae	Elacatinus	chancei	Elacatinus_chancei	WORMS:280598	Bahamian	Bahamas	Long Island	23.2148	-75.1417	Tyler & Böhlke 1972	Tyler JC, Böhlke JE. 1972. Records of Sponge-Dwelling Fishes , Primarily of the Caribbean. Bulletin of Marine Science 22:601–642.
Porifera	Demospongiae	Verongiida	Aplysinidae	Aplysina	fistularis	Aplysina_fistularis	WORMS:169648	Chordata	Teleostei	Gobiiformes	Gobiidae	Elacatinus	chancei	Elacatinus_chancei	WORMS:280598	Bahamian	Bahamas	Long Island	23.2148	-75.1417	Tyler & Böhlke 1972	Tyler JC, Böhlke JE. 1972. Records of Sponge-Dwelling Fishes , Primarily of the Caribbean. Bulletin of Marine Science 22:601–642.
Porifera	Demospongiae	Verongiida	Aplysinidae	Aplysina	fistularis	Aplysina_fistularis	WORMS:169648	Chordata	Teleostei	Gobiiformes	Gobiidae	Elacatinus	chancei	Elacatinus_chancei	WORMS:280598	Bahamian	Bahamas	Long Island	23.2148	-75.1417	Tyler & Böhlke 1972	Tyler JC, Böhlke JE. 1972. Records of Sponge-Dwelling Fishes , Primarily of the Caribbean. Bulletin of Marine Science 22:601–642.
Porifera	Demospongiae	Verongiida	Aplysinidae	Aplysina	fistularis	Aplysina_fistularis	WORMS:169648	Chordata	Teleostei	Gobiiformes	Gobiidae	Elacatinus	chancei	Elacatinus_chancei	WORMS:280598	Bahamian	Bahamas	Man of War Bay	26.5981	-77.0012	Tyler & Böhlke 1972	Tyler JC, Böhlke JE. 1972. Records of Sponge-Dwelling Fishes , Primarily of the Caribbean. Bulletin of Marine Science 22:601–642.
Porifera	Demospongiae	Verongiida	Aplysinidae	Aplysina	fistularis	Aplysina_fistularis	WORMS:169648	Chordata	Teleostei	Gobiiformes	Gobiidae	Elacatinus	chancei	Elacatinus_chancei	WORMS:280598	Bahamian	Bahamas	Man of War Bay	26.5981	-77.0012	Tyler & Böhlke 1972	Tyler JC, Böhlke JE. 1972. Records of Sponge-Dwelling Fishes , Primarily of the Caribbean. Bulletin of Marine Science 22:601–642.
Porifera	Demospongiae	Verongiida	Aplysinidae	Aplysina	fistularis	Aplysina_fistularis	WORMS:169648	Chordata	Teleostei	Gobiiformes	Gobiidae	Elacatinus	chancei	Elacatinus_chancei	WORMS:280598	Bahamian	Bahamas	Man of War Bay	26.5981	-77.0012	Tyler & Böhlke 1972	Tyler JC, Böhlke JE. 1972. Records of Sponge-Dwelling Fishes , Primarily of the Caribbean. Bulletin of Marine Science 22:601–642.
Porifera	Demospongiae	Verongiida	Aplysinidae	Aplysina	fistularis	Aplysina_fistularis	WORMS:169648	Chordata	Teleostei	Gobiiformes	Gobiidae	Elacatinus	chancei	Elacatinus_chancei	WORMS:280598	Bahamian	Bahamas	Man of War Bay	26.5981	-77.0012	Tyler & Böhlke 1972	Tyler JC, Böhlke JE. 1972. Records of Sponge-Dwelling Fishes , Primarily of the Caribbean. Bulletin of Marine Science 22:601–642.
Porifera	Demospongiae	Verongiida	Aplysinidae	Aplysina	fistularis	Aplysina_fistularis	WORMS:169648	Chordata	Teleostei	Gobiiformes	Gobiidae	Elacatinus	chancei	Elacatinus_chancei	WORMS:280598	Bahamian	Bahamas	Man of War Bay	26.5981	-77.0012	Tyler & Böhlke 1972	Tyler JC, Böhlke JE. 1972. Records of Sponge-Dwelling Fishes , Primarily of the Caribbean. Bulletin of Marine Science 22:601–642.
Porifera	Demospongiae	Verongiida	Aplysinidae	Aplysina	fistularis	Aplysina_fistularis	WORMS:169648	Chordata	Teleostei	Gobiiformes	Gobiidae	Elacatinus	chancei	Elacatinus_chancei	WORMS:280598	Bahamian	Bahamas	Man of War Bay	26.5981	-77.0012	Tyler & Böhlke 1972	Tyler JC, Böhlke JE. 1972. Records of Sponge-Dwelling Fishes , Primarily of the Caribbean. Bulletin of Marine Science 22:601–642.
Porifera	Demospongiae	Verongiida	Aplysinidae	Aplysina	fistularis	Aplysina_fistularis	WORMS:169648	Chordata	Teleostei	Gobiiformes	Gobiidae	Elacatinus	chancei	Elacatinus_chancei	WORMS:280598	Bahamian	Bahamas	Man of War Bay	26.5981	-77.0012	Tyler & Böhlke 1972	Tyler JC, Böhlke JE. 1972. Records of Sponge-Dwelling Fishes , Primarily of the Caribbean. Bulletin of Marine Science 22:601–642.
Porifera	Demospongiae	Verongiida	Aplysinidae	Aplysina	fistularis	Aplysina_fistularis	WORMS:169648	Chordata	Teleostei	Gobiiformes	Gobiidae	Elacatinus	chancei	Elacatinus_chancei	WORMS:280598	Bahamian	The Turks and Caicos Islands	Little Iguana	21.5387	-73.039	Tyler & Böhlke 1972	Tyler JC, Böhlke JE. 1972. Records of Sponge-Dwelling Fishes , Primarily of the Caribbean. Bulletin of Marine Science 22:601–642.
Porifera	Demospongiae	Verongiida	Aplysinidae	Aplysina	fistularis	Aplysina_fistularis	WORMS:169648	Chordata	Teleostei	Gobiiformes	Gobiidae	Elacatinus	chancei	Elacatinus_chancei	WORMS:280598	Bahamian	The Turks and Caicos Islands	Little Iguana	21.5387	-73.039	Tyler & Böhlke 1972	Tyler JC, Böhlke JE. 1972. Records of Sponge-Dwelling Fishes , Primarily of the Caribbean. Bulletin of Marine Science 22:601–642.
Porifera	Demospongiae	Verongiida	Aplysinidae	Aplysina	fistularis	Aplysina_fistularis	WORMS:169648	Chordata	Teleostei	Gobiiformes	Gobiidae	Elacatinus	chancei	Elacatinus_chancei	WORMS:280598	Bahamian	Bahamas	East Plana Cay	22.6007	-73.5157	Tyler & Böhlke 1972	Tyler JC, Böhlke JE. 1972. Records of Sponge-Dwelling Fishes , Primarily of the Caribbean. Bulletin of Marine Science 22:601–642.
Porifera	Demospongiae	Verongiida	Aplysinidae	Aplysina	fistularis	Aplysina_fistularis	WORMS:169648	Chordata	Teleostei	Gobiiformes	Gobiidae	Elacatinus	chancei	Elacatinus_chancei	WORMS:280598	Bahamian	Bahamas	Samana (Atwood) Cay	23.0681	-73.7596	Tyler & Böhlke 1972	Tyler JC, Böhlke JE. 1972. Records of Sponge-Dwelling Fishes , Primarily of the Caribbean. Bulletin of Marine Science 22:601–642.
Porifera	Demospongiae	Verongiida	Aplysinidae	Aplysina	fistularis	Aplysina_fistularis	WORMS:169648	Chordata	Teleostei	Gobiiformes	Gobiidae	Elacatinus	lori	Elacatinus_lori	WORMS:280611	Western Caribbean	Belize	Carrie Bow Cay	16.80277778	-88.09583333	D'Aloia et al 2011	D’Aloia, C. C., Majoris, J. E., Buston, P. M. (2011). Predictors of the distribution and abundance of a tube sponge and its resident goby. Coral Reefs, 30(3), 777–786.
Porifera	Demospongiae	Verongiida	Aplysinidae	Aplysina	fistularis	Aplysina_fistularis	WORMS:169648	Chordata	Teleostei	Gobiiformes	Gobiidae	Elacatinus	louisae	Elacatinus_louisae	WORMS:280612	Bahamian	Bahamas	Man of War Bay	26.5981	-77.0012	Tyler & Böhlke 1972	Tyler JC, Böhlke JE. 1972. Records of Sponge-Dwelling Fishes , Primarily of the Caribbean. Bulletin of Marine Science 22:601–642.
Porifera	Demospongiae	Verongiida	Aplysinidae	Aplysina	fistularis	Aplysina_fistularis	WORMS:169648	Chordata	Teleostei	Gobiiformes	Gobiidae	Elacatinus	louisae	Elacatinus_louisae	WORMS:280612	Bahamian	Bahamas	Man of War Bay	26.5981	-77.0012	Tyler & Böhlke 1972	Tyler JC, Böhlke JE. 1972. Records of Sponge-Dwelling Fishes , Primarily of the Caribbean. Bulletin of Marine Science 22:601–642.
Porifera	Demospongiae	Verongiida	Aplysinidae	Aplysina	fistularis	Aplysina_fistularis	WORMS:169648	Chordata	Teleostei	Gobiiformes	Gobiidae	Elacatinus	xanthiprora	Elacatinus_xanthiprora	WORMS:280625	Northern Gulf of Mexico	EE.UU.	Middle Grounds	28.53333333	-84.31666667	Dardeau 1981	Dardeau M. R. (1981). Caridea: General collections and observations. In R. Rezak y B. T.J. (Eds.), Northern Gulf of Mexico topographic features study. Final Report to the U.S. Department of Interior, Bureau of Land Management, (pp. 89-115).
Porifera	Demospongiae	Verongiida	Aplysinidae	Aplysina	fistularis	Aplysina_fistularis	WORMS:169648	Annelida	Polychaeta	Terebellida	Terebellidae	Eupolymnia	nebulosa	Eupolymnia_nebulosa	WORMS:131489	Southern Gulf of Mexico	Mexico	Isla de En medio	19.10055556	-95.93833333	Carrera-Parra & Vargas-Hernandez 1997	Carrera-Parra, L. F., and Vargas-Hernandez, J. M. (1997). Comunidad criptica de esponjas del arrecife de Isla de Enmedio, Veracruz, Mexico. Revista de Biologia Tropical, 44–45(1–3), 311–321.
Porifera	Demospongiae	Verongiida	Aplysinidae	Aplysina	fistularis	Aplysina_fistularis	WORMS:169648	Annelida	Polychaeta	Phyllodocida	Syllidae	Haplosyllis	aplysinicola	Haplosyllis_aplysinicola	WORMS:760474	Bahamian	Bahamas	Grand Bahama	26.5536	-78.3215	Lating & Martin 2011	Lattig P, Martin D (2011). Sponge-associated Haplosyllis (Polychaeta: Syllidae: Syllinae) from the Caribbean Sea, with the description of four new species. Scientia Marina 75:733–758.
Porifera	Demospongiae	Verongiida	Aplysinidae	Aplysina	fistularis	Aplysina_fistularis	WORMS:169648	Annelida	Polychaeta	Phyllodocida	Syllidae	Haplosyllis	spongicola	Haplosyllis_spongicola	WORMS:131321	Southern Gulf of Mexico	Mexico	Isla de En medio	19.10055556	-95.93833333	Carrera-Parra & Vargas-Hernandez 1997	Carrera-Parra, L. F., and Vargas-Hernandez, J. M. (1997). Comunidad criptica de esponjas del arrecife de Isla de Enmedio, Veracruz, Mexico. Revista de Biologia Tropical, 44–45(1–3), 311–321.
Porifera	Demospongiae	Verongiida	Aplysinidae	Aplysina	fistularis	Aplysina_fistularis	WORMS:169648	Arthropoda	Malacostraca	Decapoda	Palaemonidae	Holthuisaeus	bermudensis	Holthuisaeus_bermudensis	WORMS:587907	Southern Gulf of Mexico	Mexico	Alacranes	22.38691389	-89.67908889	Ugalde 2014	Ugalde G, DM (2014) Aspectos ecologicos de los camarones Carideos asociados a espojas de la costa sureste del Golfo de Mexico. Universidad Nacional Autonoma de Mexico.
Porifera	Demospongiae	Verongiida	Aplysinidae	Aplysina	fistularis	Aplysina_fistularis	WORMS:169648	Arthropoda	Malacostraca	Decapoda	Palaemonidae	Holthuisaeus	bermudensis	Holthuisaeus_bermudensis	WORMS:587907	Southern Gulf of Mexico	Mexico	Bajos de Sisal	21.44	-90.27721944	Ugalde 2014	Ugalde G, DM (2014) Aspectos ecologicos de los camarones Carideos asociados a espojas de la costa sureste del Golfo de Mexico. Universidad Nacional Autonoma de Mexico.
Porifera	Demospongiae	Verongiida	Aplysinidae	Aplysina	fistularis	Aplysina_fistularis	WORMS:169648	Arthropoda	Malacostraca	Decapoda	Palaemonidae	Holthuisaeus	bermudensis	Holthuisaeus_bermudensis	WORMS:587907	Southern Gulf of Mexico	Mexico	Isla de En medio	19.10055556	-95.93833333	Carrera-Parra & Vargas-Hernandez 1997	Carrera-Parra, L. F., and Vargas-Hernandez, J. M. (1997). Comunidad criptica de esponjas del arrecife de Isla de Enmedio, Veracruz, Mexico. Revista de Biologia Tropical, 44–45(1–3), 311–321.
Porifera	Demospongiae	Verongiida	Aplysinidae	Aplysina	fistularis	Aplysina_fistularis	WORMS:169648	Annelida	Polychaeta	Terebellida	Terebellidae	Loimia	medusa	Loimia_medusa	WORMS:131499	Southern Gulf of Mexico	Mexico	Isla de En medio	19.10055556	-95.93833333	Carrera-Parra & Vargas-Hernandez 1997	Carrera-Parra, L. F., and Vargas-Hernandez, J. M. (1997). Comunidad criptica de esponjas del arrecife de Isla de Enmedio, Veracruz, Mexico. Revista de Biologia Tropical, 44–45(1–3), 311–321.
Porifera	Demospongiae	Verongiida	Aplysinidae	Aplysina	fistularis	Aplysina_fistularis	WORMS:169648	Arthropoda	Malacostraca	Amphipoda	Haustoriidae	Parahaustorius	attenuatus	Parahaustorius_attenuatus	WORMS:491531	Southern Gulf of Mexico	Mexico	Isla de En medio	19.10055556	-95.93833333	Carrera-Parra & Vargas-Hernandez 1997	Carrera-Parra, L. F., and Vargas-Hernandez, J. M. (1997). Comunidad criptica de esponjas del arrecife de Isla de Enmedio, Veracruz, Mexico. Revista de Biologia Tropical, 44–45(1–3), 311–321.
Porifera	Demospongiae	Verongiida	Aplysinidae	Aplysina	fistularis	Aplysina_fistularis	WORMS:169648	Arthropoda	Malacostraca	Decapoda	Palaemonidae	Periclimenaeus	bredini	Periclimenaeus_bredini	WORMS:421696	Southern Gulf of Mexico	Mexico	Bajos de Sisal	21.44	-90.27721944	Ugalde 2014	Ugalde G, DM (2014) Aspectos ecologicos de los camarones Carideos asociados a espojas de la costa sureste del Golfo de Mexico. Universidad Nacional Autonoma de Mexico.
Porifera	Demospongiae	Verongiida	Aplysinidae	Aplysina	fistularis	Aplysina_fistularis	WORMS:169648	Arthropoda	Malacostraca	Decapoda	Palaemonidae	Periclimenaeus	bredini	Periclimenaeus_bredini	WORMS:421696	Southern Gulf of Mexico	Mexico	Isla de En medio	19.10055556	-95.93833333	Carrera-Parra & Vargas-Hernandez 1997	Carrera-Parra, L. F., and Vargas-Hernandez, J. M. (1997). Comunidad criptica de esponjas del arrecife de Isla de Enmedio, Veracruz, Mexico. Revista de Biologia Tropical, 44–45(1–3), 311–321.
Porifera	Demospongiae	Verongiida	Aplysinidae	Aplysina	fistularis	Aplysina_fistularis	WORMS:169648	Arthropoda	Malacostraca	Decapoda	Palaemonidae	Periclimenaeus	caraibicus	Periclimenaeus_caraibicus	WORMS:421697	Southern Gulf of Mexico	Mexico	Alacranes	22.38691389	-89.67908889	Ugalde 2014	Ugalde G, DM (2014) Aspectos ecologicos de los camarones Carideos asociados a espojas de la costa sureste del Golfo de Mexico. Universidad Nacional Autonoma de Mexico.
Porifera	Demospongiae	Verongiida	Aplysinidae	Aplysina	fistularis	Aplysina_fistularis	WORMS:169648	Arthropoda	Malacostraca	Decapoda	Palaemonidae	Periclimenaeus	perlatus	Periclimenaeus_perlatus	WORMS:421701	Southern Gulf of Mexico	Mexico	Alacranes	22.38691389	-89.67908889	Ugalde 2014	Ugalde G, DM (2014) Aspectos ecologicos de los camarones Carideos asociados a espojas de la costa sureste del Golfo de Mexico. Universidad Nacional Autonoma de Mexico.
Porifera	Demospongiae	Verongiida	Aplysinidae	Aplysina	fistularis	Aplysina_fistularis	WORMS:169648	Arthropoda	Malacostraca	Decapoda	Palaemonidae	Periclimenaeus	perlatus	Periclimenaeus_perlatus	WORMS:421701	Southern Gulf of Mexico	Mexico	Bajos de Sisal	21.44	-90.27721944	Ugalde 2014	Ugalde G, DM (2014) Aspectos ecologicos de los camarones Carideos asociados a espojas de la costa sureste del Golfo de Mexico. Universidad Nacional Autonoma de Mexico.
Porifera	Demospongiae	Verongiida	Aplysinidae	Aplysina	fistularis	Aplysina_fistularis	WORMS:169648	Arthropoda	Malacostraca	Decapoda	Palaemonidae	Periclimenaeus	perlatus	Periclimenaeus_perlatus	WORMS:421701	Southern Gulf of Mexico	Mexico	Blanquilla	19.2266	-96.0982	Cházaro-Olvera et al. 2013	Chazaro-Olvera S, Winfield I, Barcenas-Cisneros M, y Ortiz M (2013) Species of the genus Periclimenaeus (Decapoca, Caridea, Palaemonidea) associated with sponges from the Veracruz Coral Reef System National Park, SW Gulf of Mexico. Crustaceana, 86(6), 641-650.
Porifera	Demospongiae	Verongiida	Aplysinidae	Aplysina	fistularis	Aplysina_fistularis	WORMS:169648	Arthropoda	Malacostraca	Decapoda	Palaemonidae	Periclimenaeus	perlatus	Periclimenaeus_perlatus	WORMS:421701	Southern Gulf of Mexico	Mexico	Isla verde	19.201	-96.0663	Cházaro-Olvera et al. 2013	Chazaro-Olvera S, Winfield I, Barcenas-Cisneros M, y Ortiz M (2013) Species of the genus Periclimenaeus (Decapoca, Caridea, Palaemonidea) associated with sponges from the Veracruz Coral Reef System National Park, SW Gulf of Mexico. Crustaceana, 86(6), 641-650.
Porifera	Demospongiae	Verongiida	Aplysinidae	Aplysina	fistularis	Aplysina_fistularis	WORMS:169648	Arthropoda	Malacostraca	Decapoda	Palaemonidae	Periclimenaeus	perlatus	Periclimenaeus_perlatus	WORMS:421701	Southern Gulf of Mexico	Mexico	Isla de en medio	19.1056	-95.9378	Cházaro-Olvera et al. 2013	Chazaro-Olvera S, Winfield I, Barcenas-Cisneros M, y Ortiz M (2013) Species of the genus Periclimenaeus (Decapoca, Caridea, Palaemonidea) associated with sponges from the Veracruz Coral Reef System National Park, SW Gulf of Mexico. Crustaceana, 86(6), 641-650.
Porifera	Demospongiae	Verongiida	Aplysinidae	Aplysina	fistularis	Aplysina_fistularis	WORMS:169648	Arthropoda	Malacostraca	Decapoda	Palaemonidae	Periclimenaeus	perlatus	Periclimenaeus_perlatus	WORMS:421701	Southern Gulf of Mexico	Mexico	Blanca	19.0833	-96	Cházaro-Olvera et al. 2013	Chazaro-Olvera S, Winfield I, Barcenas-Cisneros M, y Ortiz M (2013) Species of the genus Periclimenaeus (Decapoca, Caridea, Palaemonidea) associated with sponges from the Veracruz Coral Reef System National Park, SW Gulf of Mexico. Crustaceana, 86(6), 641-650.
Porifera	Demospongiae	Verongiida	Aplysinidae	Aplysina	fistularis	Aplysina_fistularis	WORMS:169648	Arthropoda	Malacostraca	Decapoda	Palaemonidae	Periclimenaeus	perlatus	Periclimenaeus_perlatus	WORMS:421701	Southern Caribbean	Venezuela	Archipielago Los Roques	11.74583333	-66.545	Villamizar & Laughlin, 2011	Villamizar, E., and Laughlin, R. A. (2011). Fauna Associated with the Sponges Aplysina archeri and Aplysina lacunosa in a Coral Reef of the Archipiélago de Los Roques, National Park, Venezuela. Foss. Recent Sponges, 522–542. doi:10.1007/978-3-642-75656-6_44.
Porifera	Demospongiae	Verongiida	Aplysinidae	Aplysina	fistularis	Aplysina_fistularis	WORMS:169648	Arthropoda	Malacostraca	Decapoda	Palaemonidae	Periclimenaeus	schmitti	Periclimenaeus_schmitti	WORMS:421702	Southern Gulf of Mexico	Mexico	Bajos de Sisal	21.44	-90.27721944	Ugalde 2014	Ugalde G, DM (2014) Aspectos ecologicos de los camarones Carideos asociados a espojas de la costa sureste del Golfo de Mexico. Universidad Nacional Autonoma de Mexico.
Porifera	Demospongiae	Verongiida	Aplysinidae	Aplysina	fistularis	Aplysina_fistularis	WORMS:169648	Arthropoda	Malacostraca	Decapoda	Palaemonidae	Periclimenaeus	schmitti	Periclimenaeus_schmitti	WORMS:421702	Southern Gulf of Mexico	Mexico	Madagascar	21.43805556	-90.27727778	Santana-Moreno et al. 2013	Santana-moreno LD, Grave S De, Simões N (2013) New records of caridean shrimps ( Decapoda?: Caridea ) from shallow water along the northern Yucatan peninsula coasts of Mexico. Nauplius 21:225–238.
Porifera	Demospongiae	Verongiida	Aplysinidae	Aplysina	fistularis	Aplysina_fistularis	WORMS:169648	Arthropoda	Malacostraca	Decapoda	Palaemonidae	Periclimenes	sandyi	Periclimenes_sandyi	WORMS:514731	Southern Gulf of Mexico	Mexico	Bajos de Sisal	21.44	-90.27721944	Ugalde 2014	Ugalde G, DM (2014) Aspectos ecologicos de los camarones Carideos asociados a espojas de la costa sureste del Golfo de Mexico. Universidad Nacional Autonoma de Mexico.
Porifera	Demospongiae	Verongiida	Aplysinidae	Aplysina	fistularis	Aplysina_fistularis	WORMS:169648	Chordata	Teleostei	Kurtiformes	Apogonidae	Phaeoptyx	xenus	Phaeoptyx_xenus	WORMS:282228	Bahamian	Bahamas	Man of War Bay	26.5981	-77.0012	Tyler & Böhlke 1972	Tyler JC, Böhlke JE. 1972. Records of Sponge-Dwelling Fishes , Primarily of the Caribbean. Bulletin of Marine Science 22:601–642.
Porifera	Demospongiae	Verongiida	Aplysinidae	Aplysina	fistularis	Aplysina_fistularis	WORMS:169648	Chordata	Teleostei	Kurtiformes	Apogonidae	Phaeoptyx	xenus	Phaeoptyx_xenus	WORMS:282228	Bahamian	Bahamas	Man of War Bay	26.5981	-77.0012	Tyler & Böhlke 1972	Tyler JC, Böhlke JE. 1972. Records of Sponge-Dwelling Fishes , Primarily of the Caribbean. Bulletin of Marine Science 22:601–642.
Porifera	Demospongiae	Verongiida	Aplysinidae	Aplysina	fistularis	Aplysina_fistularis	WORMS:169648	Annelida	Polychaeta	Phyllodocida	Hesionidae	Podarke	sp.	Podarke_sp.	WORMS:173457	Southern Gulf of Mexico	Mexico	Isla de En medio	19.10055556	-95.93833333	Carrera-Parra & Vargas-Hernandez 1997	Carrera-Parra, L. F., and Vargas-Hernandez, J. M. (1997). Comunidad criptica de esponjas del arrecife de Isla de Enmedio, Veracruz, Mexico. Revista de Biologia Tropical, 44–45(1–3), 311–321.
Porifera	Demospongiae	Verongiida	Aplysinidae	Aplysina	fistularis	Aplysina_fistularis	WORMS:169648	Chordata	Teleostei	Gobiiformes	Gobiidae	Risor	ruber	Risor_ruber	WORMS:282620	Bahamian	Bahamas	Man of War Bay	26.5981	-77.0012	Tyler & Böhlke 1972	Tyler JC, Böhlke JE. 1972. Records of Sponge-Dwelling Fishes , Primarily of the Caribbean. Bulletin of Marine Science 22:601–642.
Porifera	Demospongiae	Verongiida	Aplysinidae	Aplysina	fistularis	Aplysina_fistularis	WORMS:169648	Chordata	Teleostei	Gobiiformes	Gobiidae	Risor	ruber	Risor_ruber	WORMS:282620	Bahamian	Bahamas	Samana (Atwood) Cay	23.0681	-73.7596	Tyler & Böhlke 1972	Tyler JC, Böhlke JE. 1972. Records of Sponge-Dwelling Fishes , Primarily of the Caribbean. Bulletin of Marine Science 22:601–642.
Porifera	Demospongiae	Verongiida	Aplysinidae	Aplysina	fistularis	Aplysina_fistularis	WORMS:169648	Annelida	Polychaeta	Phyllodocida	Syllidae	Syllis	alternata	Syllis_alternata	WORMS:131413	Southern Gulf of Mexico	Mexico	Isla de En medio	19.10055556	-95.93833333	Carrera-Parra & Vargas-Hernandez 1997	Carrera-Parra, L. F., and Vargas-Hernandez, J. M. (1997). Comunidad criptica de esponjas del arrecife de Isla de Enmedio, Veracruz, Mexico. Revista de Biologia Tropical, 44–45(1–3), 311–321.
Porifera	Demospongiae	Verongiida	Aplysinidae	Aplysina	fistularis	Aplysina_fistularis	WORMS:169648	Arthropoda	Malacostraca	Decapoda	Alpheidae	Synalpheus	brevicarpus	Synalpheus_brevicarpus	WORMS:421754	Southern Gulf of Mexico	Mexico	Alacranes	22.38691389	-89.67908889	Ugalde 2014	Ugalde G, DM (2014) Aspectos ecologicos de los camarones Carideos asociados a espojas de la costa sureste del Golfo de Mexico. Universidad Nacional Autonoma de Mexico.
Porifera	Demospongiae	Verongiida	Aplysinidae	Aplysina	fistularis	Aplysina_fistularis	WORMS:169648	Arthropoda	Malacostraca	Decapoda	Alpheidae	Synalpheus	fritzmuelleri	Synalpheus_fritzmuelleri	WORMS:240870	Southern Gulf of Mexico	Mexico	Alacranes	22.38691389	-89.67908889	Ugalde 2014	Ugalde G, DM (2014) Aspectos ecologicos de los camarones Carideos asociados a espojas de la costa sureste del Golfo de Mexico. Universidad Nacional Autonoma de Mexico.
Porifera	Demospongiae	Verongiida	Aplysinidae	Aplysina	fistularis	Aplysina_fistularis	WORMS:169648	Arthropoda	Malacostraca	Decapoda	Alpheidae	Synalpheus	fritzmuelleri	Synalpheus_fritzmuelleri	WORMS:240870	Southern Gulf of Mexico	Mexico	Isla verde	19.201	-96.0663	Cházaro-Olvera & Vázquez-López 2014	Chazaro-Olvera S, Vazquez-Lopez H (2014) Asociacion de Synalpheus (Decapoda, Alpheidae) con esponjas del parque marino naciona Sinstema Arrecifal Veracruzano, SW del Golfo de Mexico. BIOCYT 7:465–473
Porifera	Demospongiae	Verongiida	Aplysinidae	Aplysina	fistularis	Aplysina_fistularis	WORMS:169648	Arthropoda	Malacostraca	Decapoda	Alpheidae	Synalpheus	minus	Synalpheus_minus	WORMS:421763	Southern Gulf of Mexico	Mexico	Isla verde	19.201	-96.0663	Cházaro-Olvera & Vázquez-López 2014	Chazaro-Olvera S, Vazquez-Lopez H (2014) Asociacion de Synalpheus (Decapoda, Alpheidae) con esponjas del parque marino naciona Sinstema Arrecifal Veracruzano, SW del Golfo de Mexico. BIOCYT 7:465–473
Porifera	Demospongiae	Verongiida	Aplysinidae	Aplysina	fistularis	Aplysina_fistularis	WORMS:169648	Chordata	Teleostei	Eupercaria incertae sedis	Labridae	Thalassoma	bifasciatum	Thalassoma_bifasciatum	WORMS:159786	Bahamian	Bahamas	Long Island	23.2148	-75.1417	Tyler & Böhlke 1972	Tyler JC, Böhlke JE. 1972. Records of Sponge-Dwelling Fishes , Primarily of the Caribbean. Bulletin of Marine Science 22:601–642.
Porifera	Demospongiae	Verongiida	Aplysinidae	Aplysina	fulva	Aplysina_fulva	WORMS:169649	Chordata	Teleostei	Gobiiformes	Gobiidae	Elacatinus	colini	Elacatinus_colini	WORMS:475010	Western Caribbean	Belize	Wee Wee Cay	16.766	-88.1434	Randal & Lobel 2009	Randall JE, Lobel PS. 2009. A literature review of the sponge-dwelling gobiid fishes of the genus Elacatinus from the western Atlantic, with description of two new Caribbean species. Zootaxa 2133:1–19.
Porifera	Demospongiae	Verongiida	Aplysinidae	Aplysina	fulva	Aplysina_fulva	WORMS:169649	Annelida	Polychaeta	Phyllodocida	Syllidae	Haplosyllis	aplysinicola	Haplosyllis_aplysinicola	WORMS:760474	Bahamian	Bahamas	Grand Bahama	26.5536	-78.3215	Lating & Martin 2011	Lattig P, Martin D (2011). Sponge-associated Haplosyllis (Polychaeta: Syllidae: Syllinae) from the Caribbean Sea, with the description of four new species. Scientia Marina 75:733–758.
Porifera	Demospongiae	Verongiida	Aplysinidae	Aplysina	fulva	Aplysina_fulva	WORMS:169649	Echinodermata	Ophiuroidea	Amphilepidida	Ophiotrichidae	Ophiothrix	oerstedii	Ophiothrix_(Ophiothrix)_oerstedii	WORMS:244182	Southwestern Caribbean	Colombia	Archipielago de San Bernardo	9.7846	-75.8471	Chavarro el al. 2004	Chavarro SB, Zea S, Diaz JM. (2004). Sponges and other ophiuroid microhabitats (Ophiuroidea: Echinodermata) at reef environments of San Bernardo Archipelago (Colombian Caribbean). Boletin de Investigaciones Marinas y Costeras 33:29–47.
Porifera	Demospongiae	Verongiida	Aplysinidae	Aplysina	fulva	Aplysina_fulva	WORMS:169649	Arthropoda	Malacostraca	Decapoda	Alpheidae	Synalpheus	townsendi	Synalpheus_townsendi	WORMS:421771	Southern Gulf of Mexico	Mexico	Bajos de Sisal	21.44	-90.27721944	Ugalde 2014	Ugalde G, DM (2014) Aspectos ecologicos de los camarones Carideos asociados a espojas de la costa sureste del Golfo de Mexico. Universidad Nacional Autonoma de Mexico.
Porifera	Demospongiae	Verongiida	Aplysinidae	Aplysina	insularis	Aplysina_insularis	WORMS:169655	Arthropoda	Malacostraca	Isopoda	Corallanidae	Alcirona	krebsii	Alcirona_krebsii	WORMS:258757	Northern Gulf of Mexico	EE.UU.	Middle Grounds	28.53333333	-84.31666667	Dardeau 1981	Dardeau M. R. (1981). Caridea: General collections and observations. In R. Rezak y B. T.J. (Eds.), Northern Gulf of Mexico topographic features study. Final Report to the U.S. Department of Interior, Bureau of Land Management, (pp. 89-115).
Porifera	Demospongiae	Verongiida	Aplysinidae	Aplysina	insularis	Aplysina_insularis	WORMS:169655	Arthropoda	Malacostraca	Isopoda	Corallanidae	Alcirona	krebsii	Alcirona_krebsii	WORMS:258757	Northern Gulf of Mexico	EE.UU.	Middle Grounds	28.6	-84.26666667	Dardeau 1981	Dardeau M. R. (1981). Caridea: General collections and observations. In R. Rezak y B. T.J. (Eds.), Northern Gulf of Mexico topographic features study. Final Report to the U.S. Department of Interior, Bureau of Land Management, (pp. 89-115).
Porifera	Demospongiae	Verongiida	Aplysinidae	Aplysina	insularis	Aplysina_insularis	WORMS:169655	Arthropoda	Malacostraca	Isopoda	Corallanidae	Alcirona	krebsii	Alcirona_krebsii	WORMS:258757	Northern Gulf of Mexico	EE.UU.	Middle Grounds	28.45	-84.28333333	Dardeau 1981	Dardeau M. R. (1981). Caridea: General collections and observations. In R. Rezak y B. T.J. (Eds.), Northern Gulf of Mexico topographic features study. Final Report to the U.S. Department of Interior, Bureau of Land Management, (pp. 89-115).
Porifera	Demospongiae	Verongiida	Aplysinidae	Aplysina	insularis	Aplysina_insularis	WORMS:169655	Arthropoda	Malacostraca	Isopoda	Janiridae	Carpias	bermudensis	Carpias_bermudensis	WORMS:255963	Northern Gulf of Mexico	EE.UU.	Middle Grounds	28.53333333	-84.31666667	Dardeau 1981	Dardeau M. R. (1981). Caridea: General collections and observations. In R. Rezak y B. T.J. (Eds.), Northern Gulf of Mexico topographic features study. Final Report to the U.S. Department of Interior, Bureau of Land Management, (pp. 89-115).
Porifera	Demospongiae	Verongiida	Aplysinidae	Aplysina	insularis	Aplysina_insularis	WORMS:169655	Arthropoda	Malacostraca	Isopoda	Janiridae	Carpias	bermudensis	Carpias_bermudensis	WORMS:255963	Northern Gulf of Mexico	EE.UU.	Middle Grounds	28.6	-84.26666667	Dardeau 1981	Dardeau M. R. (1981). Caridea: General collections and observations. In R. Rezak y B. T.J. (Eds.), Northern Gulf of Mexico topographic features study. Final Report to the U.S. Department of Interior, Bureau of Land Management, (pp. 89-115).
Porifera	Demospongiae	Verongiida	Aplysinidae	Aplysina	insularis	Aplysina_insularis	WORMS:169655	Arthropoda	Malacostraca	Isopoda	Janiridae	Carpias	bermudensis	Carpias_bermudensis	WORMS:255963	Northern Gulf of Mexico	EE.UU.	Middle Grounds	28.16666667	-84.16666667	Dardeau 1981	Dardeau M. R. (1981). Caridea: General collections and observations. In R. Rezak y B. T.J. (Eds.), Northern Gulf of Mexico topographic features study. Final Report to the U.S. Department of Interior, Bureau of Land Management, (pp. 89-115).
Porifera	Demospongiae	Verongiida	Aplysinidae	Aplysina	insularis	Aplysina_insularis	WORMS:169655	Arthropoda	Malacostraca	Decapoda	Palaemonidae	Cuapetes	americanus	Cuapetes_americanus	WORMS:514508	Northern Gulf of Mexico	EE.UU.	Middle Grounds	28.53333333	-84.31666667	Dardeau 1981	Dardeau M. R. (1981). Caridea: General collections and observations. In R. Rezak y B. T.J. (Eds.), Northern Gulf of Mexico topographic features study. Final Report to the U.S. Department of Interior, Bureau of Land Management, (pp. 89-115).
Porifera	Demospongiae	Verongiida	Aplysinidae	Aplysina	insularis	Aplysina_insularis	WORMS:169655	Arthropoda	Malacostraca	Decapoda	Palaemonidae	Cuapetes	americanus	Cuapetes_americanus	WORMS:514508	Northern Gulf of Mexico	EE.UU.	Middle Grounds	28.6	-84.26666667	Dardeau 1981	Dardeau M. R. (1981). Caridea: General collections and observations. In R. Rezak y B. T.J. (Eds.), Northern Gulf of Mexico topographic features study. Final Report to the U.S. Department of Interior, Bureau of Land Management, (pp. 89-115).
Porifera	Demospongiae	Verongiida	Aplysinidae	Aplysina	insularis	Aplysina_insularis	WORMS:169655	Arthropoda	Malacostraca	Decapoda	Palaemonidae	Cuapetes	americanus	Cuapetes_americanus	WORMS:514508	Northern Gulf of Mexico	EE.UU.	Middle Grounds	28.16666667	-84.16666667	Dardeau 1981	Dardeau M. R. (1981). Caridea: General collections and observations. In R. Rezak y B. T.J. (Eds.), Northern Gulf of Mexico topographic features study. Final Report to the U.S. Department of Interior, Bureau of Land Management, (pp. 89-115).
Porifera	Demospongiae	Verongiida	Aplysinidae	Aplysina	insularis	Aplysina_insularis	WORMS:169655	Arthropoda	Malacostraca	Decapoda	Palaemonidae	Cuapetes	americanus	Cuapetes_americanus	WORMS:514508	Northern Gulf of Mexico	EE.UU.	Middle Grounds	28.45	-84.28333333	Dardeau 1981	Dardeau M. R. (1981). Caridea: General collections and observations. In R. Rezak y B. T.J. (Eds.), Northern Gulf of Mexico topographic features study. Final Report to the U.S. Department of Interior, Bureau of Land Management, (pp. 89-115).
Porifera	Demospongiae	Verongiida	Aplysinidae	Aplysina	insularis	Aplysina_insularis	WORMS:169655	Annelida	Polychaeta	Phyllodocida	Syllidae	Haplosyllis	aplysinicola	Haplosyllis_aplysinicola	WORMS:760474	Southwestern Caribbean	Colombia	Punta de Betin	11.249	-74.2204	Lating & Martin 2011	Lattig P, Martin D (2011). Sponge-associated Haplosyllis (Polychaeta: Syllidae: Syllinae) from the Caribbean Sea, with the description of four new species. Scientia Marina 75:733–758.
Porifera	Demospongiae	Verongiida	Aplysinidae	Aplysina	insularis	Aplysina_insularis	WORMS:169655	Arthropoda	Malacostraca	Isopoda	Sphaeromatidae	Paracerceis	caudata	Paracerceis_caudata	WORMS:261817	Northern Gulf of Mexico	EE.UU.	Middle Grounds	28.53333333	-84.31666667	Dardeau 1981	Dardeau M. R. (1981). Caridea: General collections and observations. In R. Rezak y B. T.J. (Eds.), Northern Gulf of Mexico topographic features study. Final Report to the U.S. Department of Interior, Bureau of Land Management, (pp. 89-115).
Porifera	Demospongiae	Verongiida	Aplysinidae	Aplysina	insularis	Aplysina_insularis	WORMS:169655	Arthropoda	Malacostraca	Isopoda	Sphaeromatidae	Paracerceis	caudata	Paracerceis_caudata	WORMS:261817	Northern Gulf of Mexico	EE.UU.	Middle Grounds	28.6	-84.26666667	Dardeau 1981	Dardeau M. R. (1981). Caridea: General collections and observations. In R. Rezak y B. T.J. (Eds.), Northern Gulf of Mexico topographic features study. Final Report to the U.S. Department of Interior, Bureau of Land Management, (pp. 89-115).
Porifera	Demospongiae	Verongiida	Aplysinidae	Aplysina	insularis	Aplysina_insularis	WORMS:169655	Arthropoda	Malacostraca	Isopoda	Sphaeromatidae	Paracerceis	caudata	Paracerceis_caudata	WORMS:261817	Northern Gulf of Mexico	EE.UU.	Middle Grounds	28.16666667	-84.16666667	Dardeau 1981	Dardeau M. R. (1981). Caridea: General collections and observations. In R. Rezak y B. T.J. (Eds.), Northern Gulf of Mexico topographic features study. Final Report to the U.S. Department of Interior, Bureau of Land Management, (pp. 89-115).
Porifera	Demospongiae	Verongiida	Aplysinidae	Aplysina	insularis	Aplysina_insularis	WORMS:169655	Arthropoda	Malacostraca	Decapoda	Palaemonidae	Periclimenaeus	perlatus	Periclimenaeus_perlatus	WORMS:421701	Northern Gulf of Mexico	EE.UU.	Middle Grounds	28.53333333	-84.31666667	Dardeau 1981	Dardeau M. R. (1981). Caridea: General collections and observations. In R. Rezak y B. T.J. (Eds.), Northern Gulf of Mexico topographic features study. Final Report to the U.S. Department of Interior, Bureau of Land Management, (pp. 89-115).
Porifera	Demospongiae	Verongiida	Aplysinidae	Aplysina	insularis	Aplysina_insularis	WORMS:169655	Arthropoda	Malacostraca	Decapoda	Palaemonidae	Periclimenaeus	perlatus	Periclimenaeus_perlatus	WORMS:421701	Northern Gulf of Mexico	EE.UU.	Middle Grounds	28.6	-84.26666667	Dardeau 1981	Dardeau M. R. (1981). Caridea: General collections and observations. In R. Rezak y B. T.J. (Eds.), Northern Gulf of Mexico topographic features study. Final Report to the U.S. Department of Interior, Bureau of Land Management, (pp. 89-115).
Porifera	Demospongiae	Verongiida	Aplysinidae	Aplysina	insularis	Aplysina_insularis	WORMS:169655	Arthropoda	Malacostraca	Decapoda	Palaemonidae	Periclimenaeus	perlatus	Periclimenaeus_perlatus	WORMS:421701	Northern Gulf of Mexico	EE.UU.	Middle Grounds	28.16666667	-84.16666667	Dardeau 1981	Dardeau M. R. (1981). Caridea: General collections and observations. In R. Rezak y B. T.J. (Eds.), Northern Gulf of Mexico topographic features study. Final Report to the U.S. Department of Interior, Bureau of Land Management, (pp. 89-115).
Porifera	Demospongiae	Verongiida	Aplysinidae	Aplysina	insularis	Aplysina_insularis	WORMS:169655	Arthropoda	Malacostraca	Decapoda	Palaemonidae	Periclimenaeus	perlatus	Periclimenaeus_perlatus	WORMS:421701	Northern Gulf of Mexico	EE.UU.	Middle Grounds	28.45	-84.28333333	Dardeau 1981	Dardeau M. R. (1981). Caridea: General collections and observations. In R. Rezak y B. T.J. (Eds.), Northern Gulf of Mexico topographic features study. Final Report to the U.S. Department of Interior, Bureau of Land Management, (pp. 89-115).
Porifera	Demospongiae	Verongiida	Aplysinidae	Aplysina	insularis	Aplysina_insularis	WORMS:169655	Arthropoda	Malacostraca	Decapoda	Alpheidae	Synalpheus	townsendi	Synalpheus_townsendi	WORMS:421771	Northern Gulf of Mexico	EE.UU.	Middle Grounds	28.53333333	-84.31666667	Dardeau 1981	Dardeau M. R. (1981). Caridea: General collections and observations. In R. Rezak y B. T.J. (Eds.), Northern Gulf of Mexico topographic features study. Final Report to the U.S. Department of Interior, Bureau of Land Management, (pp. 89-115).
Porifera	Demospongiae	Verongiida	Aplysinidae	Aplysina	insularis	Aplysina_insularis	WORMS:169655	Arthropoda	Malacostraca	Decapoda	Alpheidae	Synalpheus	townsendi	Synalpheus_townsendi	WORMS:421771	Northern Gulf of Mexico	EE.UU.	Middle Grounds	28.6	-84.26666667	Dardeau 1981	Dardeau M. R. (1981). Caridea: General collections and observations. In R. Rezak y B. T.J. (Eds.), Northern Gulf of Mexico topographic features study. Final Report to the U.S. Department of Interior, Bureau of Land Management, (pp. 89-115).
Porifera	Demospongiae	Verongiida	Aplysinidae	Aplysina	insularis	Aplysina_insularis	WORMS:169655	Arthropoda	Malacostraca	Decapoda	Alpheidae	Synalpheus	townsendi	Synalpheus_townsendi	WORMS:421771	Northern Gulf of Mexico	EE.UU.	Middle Grounds	28.16666667	-84.16666667	Dardeau 1981	Dardeau M. R. (1981). Caridea: General collections and observations. In R. Rezak y B. T.J. (Eds.), Northern Gulf of Mexico topographic features study. Final Report to the U.S. Department of Interior, Bureau of Land Management, (pp. 89-115).
Porifera	Demospongiae	Verongiida	Aplysinidae	Aplysina	insularis	Aplysina_insularis	WORMS:169655	Arthropoda	Malacostraca	Decapoda	Alpheidae	Synalpheus	townsendi	Synalpheus_townsendi	WORMS:421771	Northern Gulf of Mexico	EE.UU.	Middle Grounds	28.45	-84.28333333	Dardeau 1981	Dardeau M. R. (1981). Caridea: General collections and observations. In R. Rezak y B. T.J. (Eds.), Northern Gulf of Mexico topographic features study. Final Report to the U.S. Department of Interior, Bureau of Land Management, (pp. 89-115).
Porifera	Demospongiae	Verongiida	Aplysinidae	Aplysina	lacunosa	Aplysina_lacunosa	WORMS:169656	Arthropoda	Malacostraca	Decapoda	Alpheidae	Alpheus	cristulifrons	Alpheus_cristulifrons	WORMS:240847	Southern Caribbean	Venezuela	Archipielago Los Roques	11.74583333	-66.545	Villamizar & Laughlin, 2011	Villamizar, E., and Laughlin, R. A. (2011). Fauna Associated with the Sponges Aplysina archeri and Aplysina lacunosa in a Coral Reef of the Archipiélago de Los Roques, National Park, Venezuela. Foss. Recent Sponges, 522–542. doi:10.1007/978-3-642-75656-6_44.
Porifera	Demospongiae	Verongiida	Aplysinidae	Aplysina	lacunosa	Aplysina_lacunosa	WORMS:169656	Arthropoda	Malacostraca	Decapoda	Palaemonidae	Anchistioides	antiguensis	Anchistioides_antiguensis	WORMS:421678	Southern Gulf of Mexico	Mexico	Alacranes	22.38691389	-89.67908889	Ugalde 2014	Ugalde G, DM (2014) Aspectos ecologicos de los camarones Carideos asociados a espojas de la costa sureste del Golfo de Mexico. Universidad Nacional Autonoma de Mexico.
Porifera	Demospongiae	Verongiida	Aplysinidae	Aplysina	lacunosa	Aplysina_lacunosa	WORMS:169656	Chordata	Teleostei	Gobiiformes	Gobiidae	Elacatinus	chancei	Elacatinus_chancei	WORMS:280598	Bahamian	Bahamas	Samana (Atwood) Cay	23.0681	-73.7596	Tyler & Böhlke 1972	Tyler JC, Böhlke JE. 1972. Records of Sponge-Dwelling Fishes , Primarily of the Caribbean. Bulletin of Marine Science 22:601–642.
Porifera	Demospongiae	Verongiida	Aplysinidae	Aplysina	lacunosa	Aplysina_lacunosa	WORMS:169656	Chordata	Teleostei	Gobiiformes	Gobiidae	Elacatinus	horsti	Elacatinus_horsti	WORMS:280605	Southern Caribbean	Venezuela	Archipielago Los Roques	11.74583333	-66.545	Villamizar & Laughlin, 2011	Villamizar, E., and Laughlin, R. A. (2011). Fauna Associated with the Sponges Aplysina archeri and Aplysina lacunosa in a Coral Reef of the Archipiélago de Los Roques, National Park, Venezuela. Foss. Recent Sponges, 522–542. doi:10.1007/978-3-642-75656-6_44.
Porifera	Demospongiae	Verongiida	Aplysinidae	Aplysina	lacunosa	Aplysina_lacunosa	WORMS:169656	Chordata	Teleostei	Gobiiformes	Gobiidae	Elacatinus	louisae	Elacatinus_louisae	WORMS:280612	Bahamian	Bahamas	New Providence	25.0856	-77.3929	Tyler & Böhlke 1972	Tyler JC, Böhlke JE. 1972. Records of Sponge-Dwelling Fishes , Primarily of the Caribbean. Bulletin of Marine Science 22:601–642.
Porifera	Demospongiae	Verongiida	Aplysinidae	Aplysina	lacunosa	Aplysina_lacunosa	WORMS:169656	Arthropoda	Malacostraca	Stomatopoda	Gonodactylidae	Gonodactylus	sp.	Gonodactylus_sp.	WORMS:205612	Southern Caribbean	Venezuela	Archipielago Los Roques	11.74583333	-66.545	Villamizar & Laughlin, 2011	Villamizar, E., and Laughlin, R. A. (2011). Fauna Associated with the Sponges Aplysina archeri and Aplysina lacunosa in a Coral Reef of the Archipiélago de Los Roques, National Park, Venezuela. Foss. Recent Sponges, 522–542. doi:10.1007/978-3-642-75656-6_44.
Porifera	Demospongiae	Verongiida	Aplysinidae	Aplysina	lacunosa	Aplysina_lacunosa	WORMS:169656	Annelida	Polychaeta	Phyllodocida	Syllidae	Haplosyllis	aplysinicola	Haplosyllis_aplysinicola	WORMS:760474	Southwestern Caribbean	Colombia	Punta de Betin	11.249	-74.2204	Lating & Martin 2011	Lattig P, Martin D (2011). Sponge-associated Haplosyllis (Polychaeta: Syllidae: Syllinae) from the Caribbean Sea, with the description of four new species. Scientia Marina 75:733–758.
Porifera	Demospongiae	Verongiida	Aplysinidae	Aplysina	lacunosa	Aplysina_lacunosa	WORMS:169656	Arthropoda	Malacostraca	Decapoda	Palaemonidae	Holthuisaeus	bermudensis	Holthuisaeus_bermudensis	WORMS:587907	Southern Gulf of Mexico	Mexico	Alacranes	22.38691389	-89.67908889	Ugalde 2014	Ugalde G, DM (2014) Aspectos ecologicos de los camarones Carideos asociados a espojas de la costa sureste del Golfo de Mexico. Universidad Nacional Autonoma de Mexico.
Porifera	Demospongiae	Verongiida	Aplysinidae	Aplysina	lacunosa	Aplysina_lacunosa	WORMS:169656	Arthropoda	Malacostraca	Decapoda	Palaemonidae	Holthuisaeus	bermudensis	Holthuisaeus_bermudensis	WORMS:587907	Southern Caribbean	Venezuela	Archipielago Los Roques	11.74583333	-66.545	Villamizar & Laughlin, 2011	Villamizar, E., and Laughlin, R. A. (2011). Fauna Associated with the Sponges Aplysina archeri and Aplysina lacunosa in a Coral Reef of the Archipiélago de Los Roques, National Park, Venezuela. Foss. Recent Sponges, 522–542. doi:10.1007/978-3-642-75656-6_44.
Porifera	Demospongiae	Verongiida	Aplysinidae	Aplysina	lacunosa	Aplysina_lacunosa	WORMS:169656	Mollusca	Gastropoda	[unassigned] Caenogastropoda	Batillariidae	Lampanella	minima	Lampanella_minima	WORMS:446438	Southern Caribbean	Venezuela	Archipielago Los Roques	11.74583333	-66.545	Villamizar & Laughlin, 2011	Villamizar, E., and Laughlin, R. A. (2011). Fauna Associated with the Sponges Aplysina archeri and Aplysina lacunosa in a Coral Reef of the Archipiélago de Los Roques, National Park, Venezuela. Foss. Recent Sponges, 522–542. doi:10.1007/978-3-642-75656-6_44.
Porifera	Demospongiae	Verongiida	Aplysinidae	Aplysina	lacunosa	Aplysina_lacunosa	WORMS:169656	Arthropoda	Malacostraca	Tanaidacea	Leptocheliidae	Leptochelia	sp.	Leptochelia_sp.	WORMS:136235	Southern Caribbean	Venezuela	Archipielago Los Roques	11.74583333	-66.545	Villamizar & Laughlin, 2011	Villamizar, E., and Laughlin, R. A. (2011). Fauna Associated with the Sponges Aplysina archeri and Aplysina lacunosa in a Coral Reef of the Archipiélago de Los Roques, National Park, Venezuela. Foss. Recent Sponges, 522–542. doi:10.1007/978-3-642-75656-6_44.
Porifera	Demospongiae	Verongiida	Aplysinidae	Aplysina	lacunosa	Aplysina_lacunosa	WORMS:169656	Mollusca	Gastropoda	Littorinimorpha	Caecidae	Meioceras	nitidum	Meioceras_nitidum	WORMS:419602	Southern Caribbean	Venezuela	Archipielago Los Roques	11.74583333	-66.545	Villamizar & Laughlin, 2011	Villamizar, E., and Laughlin, R. A. (2011). Fauna Associated with the Sponges Aplysina archeri and Aplysina lacunosa in a Coral Reef of the Archipiélago de Los Roques, National Park, Venezuela. Foss. Recent Sponges, 522–542. doi:10.1007/978-3-642-75656-6_44.
Porifera	Demospongiae	Verongiida	Aplysinidae	Aplysina	lacunosa	Aplysina_lacunosa	WORMS:169656	Arthropoda	Malacostraca	Decapoda	Linnaeoxanthidae	Melybia	thalamita	Melybia_thalamita	WORMS:422133	Southern Caribbean	Venezuela	Archipielago Los Roques	11.74583333	-66.545	Villamizar & Laughlin, 2011	Villamizar, E., and Laughlin, R. A. (2011). Fauna Associated with the Sponges Aplysina archeri and Aplysina lacunosa in a Coral Reef of the Archipiélago de Los Roques, National Park, Venezuela. Foss. Recent Sponges, 522–542. doi:10.1007/978-3-642-75656-6_44.
Porifera	Demospongiae	Verongiida	Aplysinidae	Aplysina	lacunosa	Aplysina_lacunosa	WORMS:169656	Arthropoda	Malacostraca	Decapoda	Munididae	Munida	irrasa	Munida_irrasa	WORMS:392360	Southern Caribbean	Venezuela	Archipielago Los Roques	11.74583333	-66.545	Villamizar & Laughlin, 2011	Villamizar, E., and Laughlin, R. A. (2011). Fauna Associated with the Sponges Aplysina archeri and Aplysina lacunosa in a Coral Reef of the Archipiélago de Los Roques, National Park, Venezuela. Foss. Recent Sponges, 522–542. doi:10.1007/978-3-642-75656-6_44.
Porifera	Demospongiae	Verongiida	Aplysinidae	Aplysina	lacunosa	Aplysina_lacunosa	WORMS:169656	Echinodermata	Ophiuroidea	Amphilepidida	Ophiactidae	Ophiactis	savignyi	Ophiactis_savignyi	WORMS:125122	Southern Caribbean	Venezuela	Archipielago Los Roques	11.74583333	-66.545	Villamizar & Laughlin, 2011	Villamizar, E., and Laughlin, R. A. (2011). Fauna Associated with the Sponges Aplysina archeri and Aplysina lacunosa in a Coral Reef of the Archipiélago de Los Roques, National Park, Venezuela. Foss. Recent Sponges, 522–542. doi:10.1007/978-3-642-75656-6_44.
Porifera	Demospongiae	Verongiida	Aplysinidae	Aplysina	lacunosa	Aplysina_lacunosa	WORMS:169656	Arthropoda	Malacostraca	Decapoda	Porcellanidae	Pachycheles	sp.	Pachycheles_sp.	WORMS:205958	Southern Caribbean	Venezuela	Archipielago Los Roques	11.74583333	-66.545	Villamizar & Laughlin, 2011	Villamizar, E., and Laughlin, R. A. (2011). Fauna Associated with the Sponges Aplysina archeri and Aplysina lacunosa in a Coral Reef of the Archipiélago de Los Roques, National Park, Venezuela. Foss. Recent Sponges, 522–542. doi:10.1007/978-3-642-75656-6_44.
Porifera	Demospongiae	Verongiida	Aplysinidae	Aplysina	lacunosa	Aplysina_lacunosa	WORMS:169656	Arthropoda	Malacostraca	Decapoda	Paguridae	Pagurus	brevidactylus	Pagurus_brevidactylus	WORMS:366662	Southern Caribbean	Venezuela	Archipielago Los Roques	11.74583333	-66.545	Villamizar & Laughlin, 2011	Villamizar, E., and Laughlin, R. A. (2011). Fauna Associated with the Sponges Aplysina archeri and Aplysina lacunosa in a Coral Reef of the Archipiélago de Los Roques, National Park, Venezuela. Foss. Recent Sponges, 522–542. doi:10.1007/978-3-642-75656-6_44.
Porifera	Demospongiae	Verongiida	Aplysinidae	Aplysina	lacunosa	Aplysina_lacunosa	WORMS:169656	Arthropoda	Malacostraca	Decapoda	Xanthidae	Paraliomera	longimana	Paraliomera_longimana	WORMS:422141	Southern Caribbean	Venezuela	Archipielago Los Roques	11.74583333	-66.545	Villamizar & Laughlin, 2011	Villamizar, E., and Laughlin, R. A. (2011). Fauna Associated with the Sponges Aplysina archeri and Aplysina lacunosa in a Coral Reef of the Archipiélago de Los Roques, National Park, Venezuela. Foss. Recent Sponges, 522–542. doi:10.1007/978-3-642-75656-6_44.
Porifera	Demospongiae	Verongiida	Aplysinidae	Aplysina	lacunosa	Aplysina_lacunosa	WORMS:169656	Arthropoda	Malacostraca	Decapoda	Palaemonidae	Periclimenaeus	bredini	Periclimenaeus_bredini	WORMS:421696	Southern Caribbean	Venezuela	Archipielago Los Roques	11.74583333	-66.545	Villamizar & Laughlin, 2011	Villamizar, E., and Laughlin, R. A. (2011). Fauna Associated with the Sponges Aplysina archeri and Aplysina lacunosa in a Coral Reef of the Archipiélago de Los Roques, National Park, Venezuela. Foss. Recent Sponges, 522–542. doi:10.1007/978-3-642-75656-6_44.
Porifera	Demospongiae	Verongiida	Aplysinidae	Aplysina	lacunosa	Aplysina_lacunosa	WORMS:169656	Arthropoda	Malacostraca	Decapoda	Palaemonidae	Periclimenaeus	caraibicus	Periclimenaeus_caraibicus	WORMS:421697	Southern Gulf of Mexico	Mexico	Alacranes	22.38691389	-89.67908889	Ugalde 2014	Ugalde G, DM (2014) Aspectos ecologicos de los camarones Carideos asociados a espojas de la costa sureste del Golfo de Mexico. Universidad Nacional Autonoma de Mexico.
Porifera	Demospongiae	Verongiida	Aplysinidae	Aplysina	lacunosa	Aplysina_lacunosa	WORMS:169656	Arthropoda	Malacostraca	Decapoda	Palaemonidae	Periclimenaeus	perlatus	Periclimenaeus_perlatus	WORMS:421701	Southern Gulf of Mexico	Mexico	Alacranes	22.38691389	-89.67908889	Ugalde 2014	Ugalde G, DM (2014) Aspectos ecologicos de los camarones Carideos asociados a espojas de la costa sureste del Golfo de Mexico. Universidad Nacional Autonoma de Mexico.
Porifera	Demospongiae	Verongiida	Aplysinidae	Aplysina	lacunosa	Aplysina_lacunosa	WORMS:169656	Arthropoda	Malacostraca	Decapoda	Palaemonidae	Periclimenaeus	perlatus	Periclimenaeus_perlatus	WORMS:421701	Southern Caribbean	Venezuela	Archipielago Los Roques	11.74583333	-66.545	Villamizar & Laughlin, 2011	Villamizar, E., and Laughlin, R. A. (2011). Fauna Associated with the Sponges Aplysina archeri and Aplysina lacunosa in a Coral Reef of the Archipiélago de Los Roques, National Park, Venezuela. Foss. Recent Sponges, 522–542. doi:10.1007/978-3-642-75656-6_44.
Porifera	Demospongiae	Verongiida	Aplysinidae	Aplysina	lacunosa	Aplysina_lacunosa	WORMS:169656	Arthropoda	Malacostraca	Decapoda	Palaemonidae	Periclimenaeus	perlatus	Periclimenaeus_perlatus	WORMS:421701	Southern Caribbean	Venezuela	Archipielago Los Roques	11.74583333	-66.545	Villamizar & Laughlin, 2011	Villamizar, E., and Laughlin, R. A. (2011). Fauna Associated with the Sponges Aplysina archeri and Aplysina lacunosa in a Coral Reef of the Archipiélago de Los Roques, National Park, Venezuela. Foss. Recent Sponges, 522–542. doi:10.1007/978-3-642-75656-6_44.
Porifera	Demospongiae	Verongiida	Aplysinidae	Aplysina	lacunosa	Aplysina_lacunosa	WORMS:169656	Arthropoda	Malacostraca	Decapoda	Pilumnidae	Pilumnus	sp.	Pilumnus_sp.	WORMS:106941	Southern Caribbean	Venezuela	Archipielago Los Roques	11.74583333	-66.545	Villamizar & Laughlin, 2011	Villamizar, E., and Laughlin, R. A. (2011). Fauna Associated with the Sponges Aplysina archeri and Aplysina lacunosa in a Coral Reef of the Archipiélago de Los Roques, National Park, Venezuela. Foss. Recent Sponges, 522–542. doi:10.1007/978-3-642-75656-6_44.
Porifera	Demospongiae	Verongiida	Aplysinidae	Aplysina	lacunosa	Aplysina_lacunosa	WORMS:169656	Mollusca	Gastropoda	Neogastropoda	Pisaniidae	Pisania	pusio	Pisania_pusio	WORMS:419978	Southern Caribbean	Venezuela	Archipielago Los Roques	11.74583333	-66.545	Villamizar & Laughlin, 2011	Villamizar, E., and Laughlin, R. A. (2011). Fauna Associated with the Sponges Aplysina archeri and Aplysina lacunosa in a Coral Reef of the Archipiélago de Los Roques, National Park, Venezuela. Foss. Recent Sponges, 522–542. doi:10.1007/978-3-642-75656-6_44.
Porifera	Demospongiae	Verongiida	Aplysinidae	Aplysina	lacunosa	Aplysina_lacunosa	WORMS:169656	Chordata	Teleostei	Blenniiformes	Labrisomidae	Starksia	hassi	Starksia_hassi	WORMS:276372	Southern Caribbean	Venezuela	Archipielago Los Roques	11.74583333	-66.545	Villamizar & Laughlin, 2011	Villamizar, E., and Laughlin, R. A. (2011). Fauna Associated with the Sponges Aplysina archeri and Aplysina lacunosa in a Coral Reef of the Archipiélago de Los Roques, National Park, Venezuela. Foss. Recent Sponges, 522–542. doi:10.1007/978-3-642-75656-6_44.
Porifera	Demospongiae	Verongiida	Aplysinidae	Aplysina	lacunosa	Aplysina_lacunosa	WORMS:169656	Arthropoda	Malacostraca	Decapoda	Alpheidae	Synalpheus	fritzmuelleri	Synalpheus_fritzmuelleri	WORMS:240870	Southern Gulf of Mexico	Mexico	Alacranes	22.38691389	-89.67908889	Ugalde 2014	Ugalde G, DM (2014) Aspectos ecologicos de los camarones Carideos asociados a espojas de la costa sureste del Golfo de Mexico. Universidad Nacional Autonoma de Mexico.
Porifera	Demospongiae	Verongiida	Aplysinidae	Aplysina	lacunosa	Aplysina_lacunosa	WORMS:169656	Arthropoda	Malacostraca	Decapoda	Alpheidae	Synalpheus	minus	Synalpheus_minus	WORMS:421763	Southern Caribbean	Venezuela	Archipielago Los Roques	11.74583333	-66.545	Villamizar & Laughlin, 2011	Villamizar, E., and Laughlin, R. A. (2011). Fauna Associated with the Sponges Aplysina archeri and Aplysina lacunosa in a Coral Reef of the Archipiélago de Los Roques, National Park, Venezuela. Foss. Recent Sponges, 522–542. doi:10.1007/978-3-642-75656-6_44.
Porifera	Demospongiae	Verongiida	Aplysinidae	Aplysina	lacunosa	Aplysina_lacunosa	WORMS:169656	Arthropoda	Malacostraca	Decapoda	Alpheidae	Synalpheus	townsendi	Synalpheus_townsendi	WORMS:421771	Southern Gulf of Mexico	Mexico	Alacranes	22.38691389	-89.67908889	Ugalde 2014	Ugalde G, DM (2014) Aspectos ecologicos de los camarones Carideos asociados a espojas de la costa sureste del Golfo de Mexico. Universidad Nacional Autonoma de Mexico.
Porifera	Demospongiae	Verongiida	Aplysinidae	Aplysina	lacunosa	Aplysina_lacunosa	WORMS:169656	Arthropoda	Malacostraca	Decapoda	Alpheidae	Synalpheus	townsendi	Synalpheus_townsendi	WORMS:421771	Southern Caribbean	Venezuela	Archipielago Los Roques	11.74583333	-66.545	Villamizar & Laughlin, 2011	Villamizar, E., and Laughlin, R. A. (2011). Fauna Associated with the Sponges Aplysina archeri and Aplysina lacunosa in a Coral Reef of the Archipiélago de Los Roques, National Park, Venezuela. Foss. Recent Sponges, 522–542. doi:10.1007/978-3-642-75656-6_44.
Porifera	Demospongiae	Verongiida	Aplysinidae	Aplysina	lacunosa	Aplysina_lacunosa	WORMS:169656	Arthropoda	Malacostraca	Decapoda	Thoridae	Thor	manningi	Thor_manningi	WORMS:246469	Southern Caribbean	Venezuela	Archipielago Los Roques	11.74583333	-66.545	Villamizar & Laughlin, 2011	Villamizar, E., and Laughlin, R. A. (2011). Fauna Associated with the Sponges Aplysina archeri and Aplysina lacunosa in a Coral Reef of the Archipiélago de Los Roques, National Park, Venezuela. Foss. Recent Sponges, 522–542. doi:10.1007/978-3-642-75656-6_44.
Porifera	Demospongiae	Verongiida	Aplysinidae	Aplysina	lacunosa	Aplysina_lacunosa	WORMS:169656	Arthropoda	Malacostraca	Decapoda	Palaemonidae	Typton	distinctus	Typton_distinctus	WORMS:421719	Southern Caribbean	Venezuela	Archipielago Los Roques	11.74583333	-66.545	Villamizar & Laughlin, 2011	Villamizar, E., and Laughlin, R. A. (2011). Fauna Associated with the Sponges Aplysina archeri and Aplysina lacunosa in a Coral Reef of the Archipiélago de Los Roques, National Park, Venezuela. Foss. Recent Sponges, 522–542. doi:10.1007/978-3-642-75656-6_44.
Porifera	Porifera	Demospongiae	Axinellida	Auletta	sycinularia	Auletta_sycinularia	WORMS:132463	Arthropoda	Malacostraca	Decapoda	Alpheidae	Synalpheus	irie	Synalpheus_irie	WORMS:515152	Greater Antilles	Jamaica	Discovery Bay	18.4657	-77.405	Hultgren & Duffy 2010	Hultgren KM and Duffy JE (2010) Sponge host characteristics shape the community structure of their shrimp associates. Mar Ecol Prog Ser 407:1–12
Porifera	Porifera	Demospongiae	Axinellida	Auletta	sycinularia	Auletta_sycinularia	WORMS:132463	Arthropoda	Malacostraca	Decapoda	Alpheidae	Synalpheus	irie	Synalpheus_irie	WORMS:515152	Greater Antilles	Jamaica	Dairy Bull Reef	18.47222222	-77.41	Macdonald et al. 2009	Macdonald, K. S., Hultgren, K., Duffy, J. E. (2009). The sponge-dwelling snapping shrimps (Crustacea, Decapoda, Alpheidae Synalpheus) of Discovery Bay, Jamaica, with descriptions of four new species. Zootaxa, 57, 1–57.
Porifera	Porifera	Demospongiae	Axinellida	Auletta	sycinularia	Auletta_sycinularia	WORMS:132463	Arthropoda	Malacostraca	Decapoda	Alpheidae	Synalpheus	mcclendoni	Synalpheus_mcclendoni	WORMS:421762	Greater Antilles	Jamaica	Dairy Bull Reef	18.463	-77.36071667	Macdonald et al. 2009	Macdonald, K. S., Hultgren, K., Duffy, J. E. (2009). The sponge-dwelling snapping shrimps (Crustacea, Decapoda, Alpheidae Synalpheus) of Discovery Bay, Jamaica, with descriptions of four new species. Zootaxa, 57, 1–57.
Porifera	Porifera	Demospongiae	Axinellida	Auletta	sycinularia	Auletta_sycinularia	WORMS:132463	Arthropoda	Malacostraca	Decapoda	Alpheidae	Synalpheus	plumosetosus	Synalpheus_plumosetosus	WORMS:515174	Greater Antilles	Jamaica	Discovery Bay	18.4657	-77.405	Hultgren & Duffy 2010	Hultgren KM and Duffy JE (2010) Sponge host characteristics shape the community structure of their shrimp associates. Mar Ecol Prog Ser 407:1–12
Porifera	Porifera	Demospongiae	Axinellida	Auletta	sycinularia	Auletta_sycinularia	WORMS:132463	Arthropoda	Malacostraca	Decapoda	Alpheidae	Synalpheus	plumosetosus	Synalpheus_plumosetosus	WORMS:515174	Greater Antilles	Jamaica	Dairy Bull Reef	18.4680513	-77.3886972	Macdonald et al. 2009	Macdonald, K. S., Hultgren, K., Duffy, J. E. (2009). The sponge-dwelling snapping shrimps (Crustacea, Decapoda, Alpheidae Synalpheus) of Discovery Bay, Jamaica, with descriptions of four new species. Zootaxa, 57, 1–57.
Porifera	Porifera	Demospongiae	Axinellida	Auletta	sycinularia	Auletta_sycinularia	WORMS:132463	Arthropoda	Malacostraca	Decapoda	Alpheidae	Synalpheus	sanctithomae	Synalpheus_sanctithomae	WORMS:421769	Greater Antilles	Jamaica	Discovery Bay	18.4657	-77.405	Hultgren & Duffy 2010	Hultgren KM and Duffy JE (2010) Sponge host characteristics shape the community structure of their shrimp associates. Mar Ecol Prog Ser 407:1–12
Porifera	Porifera	Demospongiae	Axinellida	Auletta	sycinularia	Auletta_sycinularia	WORMS:132463	Arthropoda	Malacostraca	Decapoda	Alpheidae	Synalpheus	sanctithomae	Synalpheus_sanctithomae	WORMS:421769	Greater Antilles	Jamaica	Discovery Bay	18.4724	-77.4101	Macdonald et al. 2009	Macdonald, K. S., Hultgren, K., Duffy, J. E. (2009). The sponge-dwelling snapping shrimps (Crustacea, Decapoda, Alpheidae Synalpheus) of Discovery Bay, Jamaica, with descriptions of four new species. Zootaxa, 57, 1–57.
Porifera	Demospongiae	Haplosclerida	Callyspongiidae	Callyspongia	fallax	Callyspongia_(Callyspongia)_fallax	WORMS:166185	Arthropoda	Malacostraca	Isopoda	Corallanidae	Alcirona	krebsii	Alcirona_krebsii	WORMS:258757	Northern Gulf of Mexico	EE.UU.	Middle Grounds	28.45	-84.28333333	Dardeau 1981	Dardeau M. R. (1981). Caridea: General collections and observations. In R. Rezak y B. T.J. (Eds.), Northern Gulf of Mexico topographic features study. Final Report to the U.S. Department of Interior, Bureau of Land Management, (pp. 89-115).
Porifera	Demospongiae	Haplosclerida	Callyspongiidae	Callyspongia	fallax	Callyspongia_(Callyspongia)_fallax	WORMS:166185	Arthropoda	Malacostraca	Amphipoda	Ampithoidae	Ampithoe	sp.	Ampithoe_sp.	WORMS:101459	Southern Gulf of Mexico	Mexico	Isla de En medio	19.10055556	-95.93833333	Carrera-Parra & Vargas-Hernandez 1997	Carrera-Parra, L. F., and Vargas-Hernandez, J. M. (1997). Comunidad criptica de esponjas del arrecife de Isla de Enmedio, Veracruz, Mexico. Revista de Biologia Tropical, 44–45(1–3), 311–321.
Porifera	Demospongiae	Haplosclerida	Callyspongiidae	Callyspongia	fallax	Callyspongia_(Callyspongia)_fallax	WORMS:166185	Arthropoda	Malacostraca	Decapoda	Palaemonidae	Anchistioides	antiguensis	Anchistioides_antiguensis	WORMS:421678	Northern Gulf of Mexico	EE.UU.	Middle Grounds	28.53333333	-84.31666667	Dardeau 1981	Dardeau M. R. (1981). Caridea: General collections and observations. In R. Rezak y B. T.J. (Eds.), Northern Gulf of Mexico topographic features study. Final Report to the U.S. Department of Interior, Bureau of Land Management, (pp. 89-115).
Porifera	Demospongiae	Haplosclerida	Callyspongiidae	Callyspongia	fallax	Callyspongia_(Callyspongia)_fallax	WORMS:166185	Arthropoda	Malacostraca	Decapoda	Palaemonidae	Anchistioides	antiguensis	Anchistioides_antiguensis	WORMS:421678	Northern Gulf of Mexico	EE.UU.	Middle Grounds	28.6	-84.26666667	Dardeau 1981	Dardeau M. R. (1981). Caridea: General collections and observations. In R. Rezak y B. T.J. (Eds.), Northern Gulf of Mexico topographic features study. Final Report to the U.S. Department of Interior, Bureau of Land Management, (pp. 89-115).
Porifera	Demospongiae	Haplosclerida	Callyspongiidae	Callyspongia	fallax	Callyspongia_(Callyspongia)_fallax	WORMS:166185	Arthropoda	Malacostraca	Decapoda	Palaemonidae	Anchistioides	antiguensis	Anchistioides_antiguensis	WORMS:421678	Northern Gulf of Mexico	EE.UU.	Middle Grounds	28.16666667	-84.16666667	Dardeau 1981	Dardeau M. R. (1981). Caridea: General collections and observations. In R. Rezak y B. T.J. (Eds.), Northern Gulf of Mexico topographic features study. Final Report to the U.S. Department of Interior, Bureau of Land Management, (pp. 89-115).
Porifera	Demospongiae	Haplosclerida	Callyspongiidae	Callyspongia	fallax	Callyspongia_(Callyspongia)_fallax	WORMS:166185	Arthropoda	Malacostraca	Decapoda	Palaemonidae	Anchistioides	antiguensis	Anchistioides_antiguensis	WORMS:421678	Northern Gulf of Mexico	EE.UU.	Middle Grounds	28.45	-84.28333333	Dardeau 1981	Dardeau M. R. (1981). Caridea: General collections and observations. In R. Rezak y B. T.J. (Eds.), Northern Gulf of Mexico topographic features study. Final Report to the U.S. Department of Interior, Bureau of Land Management, (pp. 89-115).
Porifera	Demospongiae	Haplosclerida	Callyspongiidae	Callyspongia	fallax	Callyspongia_(Callyspongia)_fallax	WORMS:166185	Arthropoda	Malacostraca	Isopoda	Anthuridae	Apanthura	sp.	Apanthura_sp.	WORMS:118289	Southern Gulf of Mexico	Mexico	Isla de En medio	19.10055556	-95.93833333	Carrera-Parra & Vargas-Hernandez 1997	Carrera-Parra, L. F., and Vargas-Hernandez, J. M. (1997). Comunidad criptica de esponjas del arrecife de Isla de Enmedio, Veracruz, Mexico. Revista de Biologia Tropical, 44–45(1–3), 311–321.
Porifera	Demospongiae	Haplosclerida	Callyspongiidae	Callyspongia	fallax	Callyspongia_(Callyspongia)_fallax	WORMS:166185	Arthropoda	Thecostraca	Balanomorpha	Balanidae	Balanus	spongicola	Balanus_spongicola	WORMS:106221	Southern Gulf of Mexico	Mexico	Isla de En medio	19.10055556	-95.93833333	Carrera-Parra & Vargas-Hernandez 1997	Carrera-Parra, L. F., and Vargas-Hernandez, J. M. (1997). Comunidad criptica de esponjas del arrecife de Isla de Enmedio, Veracruz, Mexico. Revista de Biologia Tropical, 44–45(1–3), 311–321.
Porifera	Demospongiae	Haplosclerida	Callyspongiidae	Callyspongia	fallax	Callyspongia_(Callyspongia)_fallax	WORMS:166185	Mollusca	Bivalvia	Arcida	Arcidae	Barbatia	candida	Barbatia_candida	WORMS:504386	Southern Gulf of Mexico	Mexico	Isla de En medio	19.10055556	-95.93833333	Carrera-Parra & Vargas-Hernandez 1997	Carrera-Parra, L. F., and Vargas-Hernandez, J. M. (1997). Comunidad criptica de esponjas del arrecife de Isla de Enmedio, Veracruz, Mexico. Revista de Biologia Tropical, 44–45(1–3), 311–321.
Porifera	Demospongiae	Haplosclerida	Callyspongiidae	Callyspongia	fallax	Callyspongia_(Callyspongia)_fallax	WORMS:166185	Arthropoda	Malacostraca	Decapoda	Diogenidae	Calcinus	tibicen	Calcinus_tibicen	WORMS:367457	Southern Gulf of Mexico	Mexico	Isla de En medio	19.10055556	-95.93833333	Carrera-Parra & Vargas-Hernandez 1997	Carrera-Parra, L. F., and Vargas-Hernandez, J. M. (1997). Comunidad criptica de esponjas del arrecife de Isla de Enmedio, Veracruz, Mexico. Revista de Biologia Tropical, 44–45(1–3), 311–321.
Porifera	Demospongiae	Haplosclerida	Callyspongiidae	Callyspongia	fallax	Callyspongia_(Callyspongia)_fallax	WORMS:166185	Arthropoda	Malacostraca	Isopoda	Janiridae	Carpias	bermudensis	Carpias_bermudensis	WORMS:255963	Northern Gulf of Mexico	EE.UU.	Middle Grounds	28.53333333	-84.31666667	Dardeau 1981	Dardeau M. R. (1981). Caridea: General collections and observations. In R. Rezak y B. T.J. (Eds.), Northern Gulf of Mexico topographic features study. Final Report to the U.S. Department of Interior, Bureau of Land Management, (pp. 89-115).
Porifera	Demospongiae	Haplosclerida	Callyspongiidae	Callyspongia	fallax	Callyspongia_(Callyspongia)_fallax	WORMS:166185	Arthropoda	Malacostraca	Isopoda	Janiridae	Carpias	bermudensis	Carpias_bermudensis	WORMS:255963	Northern Gulf of Mexico	EE.UU.	Middle Grounds	28.6	-84.26666667	Dardeau 1981	Dardeau M. R. (1981). Caridea: General collections and observations. In R. Rezak y B. T.J. (Eds.), Northern Gulf of Mexico topographic features study. Final Report to the U.S. Department of Interior, Bureau of Land Management, (pp. 89-115).
Porifera	Demospongiae	Haplosclerida	Callyspongiidae	Callyspongia	fallax	Callyspongia_(Callyspongia)_fallax	WORMS:166185	Arthropoda	Malacostraca	Decapoda	Palaemonidae	Cuapetes	americanus	Cuapetes_americanus	WORMS:514508	Northern Gulf of Mexico	EE.UU.	Middle Grounds	28.53333333	-84.31666667	Dardeau 1981	Dardeau M. R. (1981). Caridea: General collections and observations. In R. Rezak y B. T.J. (Eds.), Northern Gulf of Mexico topographic features study. Final Report to the U.S. Department of Interior, Bureau of Land Management, (pp. 89-115).
Porifera	Demospongiae	Haplosclerida	Callyspongiidae	Callyspongia	fallax	Callyspongia_(Callyspongia)_fallax	WORMS:166185	Arthropoda	Malacostraca	Decapoda	Palaemonidae	Cuapetes	americanus	Cuapetes_americanus	WORMS:514508	Northern Gulf of Mexico	EE.UU.	Middle Grounds	28.6	-84.26666667	Dardeau 1981	Dardeau M. R. (1981). Caridea: General collections and observations. In R. Rezak y B. T.J. (Eds.), Northern Gulf of Mexico topographic features study. Final Report to the U.S. Department of Interior, Bureau of Land Management, (pp. 89-115).
Porifera	Demospongiae	Haplosclerida	Callyspongiidae	Callyspongia	fallax	Callyspongia_(Callyspongia)_fallax	WORMS:166185	Arthropoda	Malacostraca	Decapoda	Palaemonidae	Cuapetes	americanus	Cuapetes_americanus	WORMS:514508	Northern Gulf of Mexico	EE.UU.	Middle Grounds	28.16666667	-84.16666667	Dardeau 1981	Dardeau M. R. (1981). Caridea: General collections and observations. In R. Rezak y B. T.J. (Eds.), Northern Gulf of Mexico topographic features study. Final Report to the U.S. Department of Interior, Bureau of Land Management, (pp. 89-115).
Porifera	Demospongiae	Haplosclerida	Callyspongiidae	Callyspongia	fallax	Callyspongia_(Callyspongia)_fallax	WORMS:166185	Arthropoda	Malacostraca	Decapoda	Palaemonidae	Cuapetes	americanus	Cuapetes_americanus	WORMS:514508	Northern Gulf of Mexico	EE.UU.	Middle Grounds	28.45	-84.28333333	Dardeau 1981	Dardeau M. R. (1981). Caridea: General collections and observations. In R. Rezak y B. T.J. (Eds.), Northern Gulf of Mexico topographic features study. Final Report to the U.S. Department of Interior, Bureau of Land Management, (pp. 89-115).
Porifera	Demospongiae	Haplosclerida	Callyspongiidae	Callyspongia	fallax	Callyspongia_(Callyspongia)_fallax	WORMS:166185	Arthropoda	Malacostraca	Decapoda	Disciadidae	Discias	serratirostris	Discias_serratirostris	WORMS:421669	Northern Gulf of Mexico	EE.UU.	Middle Grounds	28.16666667	-84.16666667	Dardeau 1981	Dardeau M. R. (1981). Caridea: General collections and observations. In R. Rezak y B. T.J. (Eds.), Northern Gulf of Mexico topographic features study. Final Report to the U.S. Department of Interior, Bureau of Land Management, (pp. 89-115).
Porifera	Demospongiae	Haplosclerida	Callyspongiidae	Callyspongia	fallax	Callyspongia_(Callyspongia)_fallax	WORMS:166185	Chordata	Teleostei	Gobiiformes	Gobiidae	Elacatinus	xanthiprora	Elacatinus_xanthiprora	WORMS:280625	Northern Gulf of Mexico	EE.UU.	Middle Grounds	28.53333333	-84.31666667	Dardeau 1981	Dardeau M. R. (1981). Caridea: General collections and observations. In R. Rezak y B. T.J. (Eds.), Northern Gulf of Mexico topographic features study. Final Report to the U.S. Department of Interior, Bureau of Land Management, (pp. 89-115).
Porifera	Demospongiae	Haplosclerida	Callyspongiidae	Callyspongia	fallax	Callyspongia_(Callyspongia)_fallax	WORMS:166185	Mollusca	Gastropoda		Eoacmaeidae	Eoacmaea	pustulata	Eoacmaea_pustulata	WORMS:458655	Southern Gulf of Mexico	Mexico	Isla de En medio	19.10055556	-95.93833333	Carrera-Parra & Vargas-Hernandez 1997	Carrera-Parra, L. F., and Vargas-Hernandez, J. M. (1997). Comunidad criptica de esponjas del arrecife de Isla de Enmedio, Veracruz, Mexico. Revista de Biologia Tropical, 44–45(1–3), 311–321.
Porifera	Demospongiae	Haplosclerida	Callyspongiidae	Callyspongia	fallax	Callyspongia_(Callyspongia)_fallax	WORMS:166185	Annelida	Polychaeta	Amphinomida	Amphinomidae	Eurythoe	complanata	Eurythoe_complanata	WORMS:129829	Southern Gulf of Mexico	Mexico	Isla de En medio	19.10055556	-95.93833333	Carrera-Parra & Vargas-Hernandez 1997	Carrera-Parra, L. F., and Vargas-Hernandez, J. M. (1997). Comunidad criptica de esponjas del arrecife de Isla de Enmedio, Veracruz, Mexico. Revista de Biologia Tropical, 44–45(1–3), 311–321.
Porifera	Demospongiae	Haplosclerida	Callyspongiidae	Callyspongia	fallax	Callyspongia_(Callyspongia)_fallax	WORMS:166185	Arthropoda	Malacostraca	Amphipoda	Leucothoidae	Leucothoe	spinicarpa	Leucothoe_spinicarpa	WORMS:102470	Southern Gulf of Mexico	Mexico	Isla de En medio	19.10055556	-95.93833333	Carrera-Parra & Vargas-Hernandez 1997	Carrera-Parra, L. F., and Vargas-Hernandez, J. M. (1997). Comunidad criptica de esponjas del arrecife de Isla de Enmedio, Veracruz, Mexico. Revista de Biologia Tropical, 44–45(1–3), 311–321.
Porifera	Demospongiae	Haplosclerida	Callyspongiidae	Callyspongia	fallax	Callyspongia_(Callyspongia)_fallax	WORMS:166185	Annelida	Polychaeta	Terebellida	Terebellidae	Loimia	medusa	Loimia_medusa	WORMS:131499	Southern Gulf of Mexico	Mexico	Isla de En medio	19.10055556	-95.93833333	Carrera-Parra & Vargas-Hernandez 1997	Carrera-Parra, L. F., and Vargas-Hernandez, J. M. (1997). Comunidad criptica de esponjas del arrecife de Isla de Enmedio, Veracruz, Mexico. Revista de Biologia Tropical, 44–45(1–3), 311–321.
Porifera	Demospongiae	Haplosclerida	Callyspongiidae	Callyspongia	fallax	Callyspongia_(Callyspongia)_fallax	WORMS:166185	Arthropoda	Malacostraca	Decapoda	Mithracidae	Mithrax	forceps	Mithrax_forceps	WORMS:158428	Southern Gulf of Mexico	Mexico	Isla de En medio	19.10055556	-95.93833333	Carrera-Parra & Vargas-Hernandez 1997	Carrera-Parra, L. F., and Vargas-Hernandez, J. M. (1997). Comunidad criptica de esponjas del arrecife de Isla de Enmedio, Veracruz, Mexico. Revista de Biologia Tropical, 44–45(1–3), 311–321.
Porifera	Demospongiae	Haplosclerida	Callyspongiidae	Callyspongia	fallax	Callyspongia_(Callyspongia)_fallax	WORMS:166185	Annelida	Polychaeta	Phyllodocida	Nereididae	Nereis	splendida	Nereis_splendida	WORMS:334198	Southern Gulf of Mexico	Mexico	Isla de En medio	19.10055556	-95.93833333	Carrera-Parra & Vargas-Hernandez 1997	Carrera-Parra, L. F., and Vargas-Hernandez, J. M. (1997). Comunidad criptica de esponjas del arrecife de Isla de Enmedio, Veracruz, Mexico. Revista de Biologia Tropical, 44–45(1–3), 311–321.
Porifera	Demospongiae	Haplosclerida	Callyspongiidae	Callyspongia	fallax	Callyspongia_(Callyspongia)_fallax	WORMS:166185	Echinodermata	Ophiuroidea	Amphilepidida	Ophiactidae	Ophiactis	quinqueradia	Ophiactis_quinqueradia	WORMS:243464	Southern Gulf of Mexico	Mexico	Isla de En medio	19.10055556	-95.93833333	Carrera-Parra & Vargas-Hernandez 1997	Carrera-Parra, L. F., and Vargas-Hernandez, J. M. (1997). Comunidad criptica de esponjas del arrecife de Isla de Enmedio, Veracruz, Mexico. Revista de Biologia Tropical, 44–45(1–3), 311–321.
Porifera	Demospongiae	Haplosclerida	Callyspongiidae	Callyspongia	fallax	Callyspongia_(Callyspongia)_fallax	WORMS:166185	Echinodermata	Ophiuroidea	Amphilepidida	Ophiactidae	Ophiactis	savignyi	Ophiactis_savignyi	WORMS:125122	Southern Gulf of Mexico	Mexico	Isla de En medio	19.10055556	-95.93833333	Carrera-Parra & Vargas-Hernandez 1997	Carrera-Parra, L. F., and Vargas-Hernandez, J. M. (1997). Comunidad criptica de esponjas del arrecife de Isla de Enmedio, Veracruz, Mexico. Revista de Biologia Tropical, 44–45(1–3), 311–321.
Porifera	Demospongiae	Haplosclerida	Callyspongiidae	Callyspongia	fallax	Callyspongia_(Callyspongia)_fallax	WORMS:166185	Echinodermata	Ophiuroidea	Ophiacanthida	Ophiocomidae	Ophiocomella	pumila	Ophiocomella_pumila	WORMS:1306698	Southern Gulf of Mexico	Mexico	Isla de En medio	19.10055556	-95.93833333	Carrera-Parra & Vargas-Hernandez 1997	Carrera-Parra, L. F., and Vargas-Hernandez, J. M. (1997). Comunidad criptica de esponjas del arrecife de Isla de Enmedio, Veracruz, Mexico. Revista de Biologia Tropical, 44–45(1–3), 311–321.
Porifera	Demospongiae	Haplosclerida	Callyspongiidae	Callyspongia	fallax	Callyspongia_(Callyspongia)_fallax	WORMS:166185	Arthropoda	Malacostraca	Decapoda	Palaemonidae	Periclimenaeus	bredini	Periclimenaeus_bredini	WORMS:421696	Southern Gulf of Mexico	Mexico	Isla de En medio	19.10055556	-95.93833333	Carrera-Parra & Vargas-Hernandez 1997	Carrera-Parra, L. F., and Vargas-Hernandez, J. M. (1997). Comunidad criptica de esponjas del arrecife de Isla de Enmedio, Veracruz, Mexico. Revista de Biologia Tropical, 44–45(1–3), 311–321.
Porifera	Demospongiae	Haplosclerida	Callyspongiidae	Callyspongia	fallax	Callyspongia_(Callyspongia)_fallax	WORMS:166185	Arthropoda	Malacostraca	Decapoda	Palaemonidae	Periclimenaeus	caraibicus	Periclimenaeus_caraibicus	WORMS:421697	Northern Gulf of Mexico	EE.UU.	Middle Grounds	28.53333333	-84.31666667	Dardeau 1981	Dardeau M. R. (1981). Caridea: General collections and observations. In R. Rezak y B. T.J. (Eds.), Northern Gulf of Mexico topographic features study. Final Report to the U.S. Department of Interior, Bureau of Land Management, (pp. 89-115).
Porifera	Demospongiae	Haplosclerida	Callyspongiidae	Callyspongia	fallax	Callyspongia_(Callyspongia)_fallax	WORMS:166185	Arthropoda	Malacostraca	Decapoda	Palaemonidae	Periclimenaeus	caraibicus	Periclimenaeus_caraibicus	WORMS:421697	Northern Gulf of Mexico	EE.UU.	Middle Grounds	28.6	-84.26666667	Dardeau 1981	Dardeau M. R. (1981). Caridea: General collections and observations. In R. Rezak y B. T.J. (Eds.), Northern Gulf of Mexico topographic features study. Final Report to the U.S. Department of Interior, Bureau of Land Management, (pp. 89-115).
Porifera	Demospongiae	Haplosclerida	Callyspongiidae	Callyspongia	fallax	Callyspongia_(Callyspongia)_fallax	WORMS:166185	Arthropoda	Malacostraca	Decapoda	Palaemonidae	Periclimenaeus	caraibicus	Periclimenaeus_caraibicus	WORMS:421697	Northern Gulf of Mexico	EE.UU.	Middle Grounds	28.16666667	-84.16666667	Dardeau 1981	Dardeau M. R. (1981). Caridea: General collections and observations. In R. Rezak y B. T.J. (Eds.), Northern Gulf of Mexico topographic features study. Final Report to the U.S. Department of Interior, Bureau of Land Management, (pp. 89-115).
Porifera	Demospongiae	Haplosclerida	Callyspongiidae	Callyspongia	fallax	Callyspongia_(Callyspongia)_fallax	WORMS:166185	Arthropoda	Malacostraca	Decapoda	Palaemonidae	Periclimenaeus	caraibicus	Periclimenaeus_caraibicus	WORMS:421697	Northern Gulf of Mexico	EE.UU.	Middle Grounds	28.45	-84.28333333	Dardeau 1981	Dardeau M. R. (1981). Caridea: General collections and observations. In R. Rezak y B. T.J. (Eds.), Northern Gulf of Mexico topographic features study. Final Report to the U.S. Department of Interior, Bureau of Land Management, (pp. 89-115).
Porifera	Demospongiae	Haplosclerida	Callyspongiidae	Callyspongia	fallax	Callyspongia_(Callyspongia)_fallax	WORMS:166185	Arthropoda	Malacostraca	Decapoda	Palaemonidae	Periclimenaeus	caraibicus	Periclimenaeus_caraibicus	WORMS:421697	Southern Gulf of Mexico	Mexico	Alacranes	22.38691389	-89.67908889	Ugalde 2014	Ugalde G, DM (2014) Aspectos ecologicos de los camarones Carideos asociados a espojas de la costa sureste del Golfo de Mexico. Universidad Nacional Autonoma de Mexico.
Porifera	Demospongiae	Haplosclerida	Callyspongiidae	Callyspongia	fallax	Callyspongia_(Callyspongia)_fallax	WORMS:166185	Arthropoda	Malacostraca	Decapoda	Palaemonidae	Periclimenes	iridescens	Periclimenes_iridescens	WORMS:421705	Northern Gulf of Mexico	EE.UU.	Middle Grounds	28.53333333	-84.31666667	Dardeau 1981	Dardeau M. R. (1981). Caridea: General collections and observations. In R. Rezak y B. T.J. (Eds.), Northern Gulf of Mexico topographic features study. Final Report to the U.S. Department of Interior, Bureau of Land Management, (pp. 89-115).
Porifera	Demospongiae	Haplosclerida	Callyspongiidae	Callyspongia	fallax	Callyspongia_(Callyspongia)_fallax	WORMS:166185	Arthropoda	Malacostraca	Decapoda	Palaemonidae	Periclimenes	iridescens	Periclimenes_iridescens	WORMS:421705	Northern Gulf of Mexico	EE.UU.	Middle Grounds	28.6	-84.26666667	Dardeau 1981	Dardeau M. R. (1981). Caridea: General collections and observations. In R. Rezak y B. T.J. (Eds.), Northern Gulf of Mexico topographic features study. Final Report to the U.S. Department of Interior, Bureau of Land Management, (pp. 89-115).
Porifera	Demospongiae	Haplosclerida	Callyspongiidae	Callyspongia	fallax	Callyspongia_(Callyspongia)_fallax	WORMS:166185	Arthropoda	Malacostraca	Decapoda	Palaemonidae	Periclimenes	iridescens	Periclimenes_iridescens	WORMS:421705	Northern Gulf of Mexico	EE.UU.	Middle Grounds	28.16666667	-84.16666667	Dardeau 1981	Dardeau M. R. (1981). Caridea: General collections and observations. In R. Rezak y B. T.J. (Eds.), Northern Gulf of Mexico topographic features study. Final Report to the U.S. Department of Interior, Bureau of Land Management, (pp. 89-115).
Porifera	Demospongiae	Haplosclerida	Callyspongiidae	Callyspongia	fallax	Callyspongia_(Callyspongia)_fallax	WORMS:166185	Arthropoda	Malacostraca	Decapoda	Palaemonidae	Periclimenes	iridescens	Periclimenes_iridescens	WORMS:421705	Northern Gulf of Mexico	EE.UU.	Middle Grounds	28.45	-84.28333333	Dardeau 1981	Dardeau M. R. (1981). Caridea: General collections and observations. In R. Rezak y B. T.J. (Eds.), Northern Gulf of Mexico topographic features study. Final Report to the U.S. Department of Interior, Bureau of Land Management, (pp. 89-115).
Porifera	Demospongiae	Haplosclerida	Callyspongiidae	Callyspongia	fallax	Callyspongia_(Callyspongia)_fallax	WORMS:166185	Arthropoda	Malacostraca	Decapoda	Porcellanidae	Petrolisthes	politus	Petrolisthes_politus	WORMS:421877	Southern Gulf of Mexico	Mexico	Isla de En medio	19.10055556	-95.93833333	Carrera-Parra & Vargas-Hernandez 1997	Carrera-Parra, L. F., and Vargas-Hernandez, J. M. (1997). Comunidad criptica de esponjas del arrecife de Isla de Enmedio, Veracruz, Mexico. Revista de Biologia Tropical, 44–45(1–3), 311–321.
Porifera	Demospongiae	Haplosclerida	Callyspongiidae	Callyspongia	fallax	Callyspongia_(Callyspongia)_fallax	WORMS:166185	Chordata	Teleostei	Gobiiformes	Gobiidae	Risor	ruber	Risor_ruber	WORMS:282620	Northern Gulf of Mexico	EE.UU.	Middle Grounds	28.53333333	-84.31666667	Dardeau 1981	Dardeau M. R. (1981). Caridea: General collections and observations. In R. Rezak y B. T.J. (Eds.), Northern Gulf of Mexico topographic features study. Final Report to the U.S. Department of Interior, Bureau of Land Management, (pp. 89-115).
Porifera	Demospongiae	Haplosclerida	Callyspongiidae	Callyspongia	fallax	Callyspongia_(Callyspongia)_fallax	WORMS:166185	Annelida	Polychaeta	Phyllodocida	Syllidae	Syllis	alternata	Syllis_alternata	WORMS:131413	Southern Gulf of Mexico	Mexico	Isla de En medio	19.10055556	-95.93833333	Carrera-Parra & Vargas-Hernandez 1997	Carrera-Parra, L. F., and Vargas-Hernandez, J. M. (1997). Comunidad criptica de esponjas del arrecife de Isla de Enmedio, Veracruz, Mexico. Revista de Biologia Tropical, 44–45(1–3), 311–321.
Porifera	Demospongiae	Haplosclerida	Callyspongiidae	Callyspongia	fallax	Callyspongia_(Callyspongia)_fallax	WORMS:166185	Arthropoda	Malacostraca	Decapoda	Alpheidae	Synalpheus	townsendi	Synalpheus_townsendi	WORMS:421771	Northern Gulf of Mexico	EE.UU.	Middle Grounds	28.53333333	-84.31666667	Dardeau 1981	Dardeau M. R. (1981). Caridea: General collections and observations. In R. Rezak y B. T.J. (Eds.), Northern Gulf of Mexico topographic features study. Final Report to the U.S. Department of Interior, Bureau of Land Management, (pp. 89-115).
Porifera	Demospongiae	Haplosclerida	Callyspongiidae	Callyspongia	fallax	Callyspongia_(Callyspongia)_fallax	WORMS:166185	Arthropoda	Malacostraca	Decapoda	Alpheidae	Synalpheus	townsendi	Synalpheus_townsendi	WORMS:421771	Northern Gulf of Mexico	EE.UU.	Middle Grounds	28.6	-84.26666667	Dardeau 1981	Dardeau M. R. (1981). Caridea: General collections and observations. In R. Rezak y B. T.J. (Eds.), Northern Gulf of Mexico topographic features study. Final Report to the U.S. Department of Interior, Bureau of Land Management, (pp. 89-115).
Porifera	Demospongiae	Haplosclerida	Callyspongiidae	Callyspongia	fallax	Callyspongia_(Callyspongia)_fallax	WORMS:166185	Arthropoda	Malacostraca	Decapoda	Alpheidae	Synalpheus	townsendi	Synalpheus_townsendi	WORMS:421771	Northern Gulf of Mexico	EE.UU.	Middle Grounds	28.16666667	-84.16666667	Dardeau 1981	Dardeau M. R. (1981). Caridea: General collections and observations. In R. Rezak y B. T.J. (Eds.), Northern Gulf of Mexico topographic features study. Final Report to the U.S. Department of Interior, Bureau of Land Management, (pp. 89-115).
Porifera	Demospongiae	Haplosclerida	Callyspongiidae	Callyspongia	fallax	Callyspongia_(Callyspongia)_fallax	WORMS:166185	Arthropoda	Malacostraca	Decapoda	Alpheidae	Synalpheus	townsendi	Synalpheus_townsendi	WORMS:421771	Northern Gulf of Mexico	EE.UU.	Middle Grounds	28.45	-84.28333333	Dardeau 1981	Dardeau M. R. (1981). Caridea: General collections and observations. In R. Rezak y B. T.J. (Eds.), Northern Gulf of Mexico topographic features study. Final Report to the U.S. Department of Interior, Bureau of Land Management, (pp. 89-115).
Porifera	Demospongiae	Haplosclerida	Callyspongiidae	Callyspongia	fallax	Callyspongia_(Callyspongia)_fallax	WORMS:166185	Arthropoda	Malacostraca	Decapoda	Alpheidae	Synalpheus	townsendi	Synalpheus_townsendi	WORMS:421771	Southern Gulf of Mexico	Mexico	Isla de En medio	19.10055556	-95.93833333	Carrera-Parra & Vargas-Hernandez 1997	Carrera-Parra, L. F., and Vargas-Hernandez, J. M. (1997). Comunidad criptica de esponjas del arrecife de Isla de Enmedio, Veracruz, Mexico. Revista de Biologia Tropical, 44–45(1–3), 311–321.
Porifera	Demospongiae	Haplosclerida	Callyspongiidae	Callyspongia	fallax	Callyspongia_(Callyspongia)_fallax	WORMS:166185	Arthropoda	Malacostraca	Decapoda	Thoridae	Thor	manningi	Thor_manningi	WORMS:246469	Northern Gulf of Mexico	EE.UU.	Middle Grounds	28.53333333	-84.31666667	Dardeau 1981	Dardeau M. R. (1981). Caridea: General collections and observations. In R. Rezak y B. T.J. (Eds.), Northern Gulf of Mexico topographic features study. Final Report to the U.S. Department of Interior, Bureau of Land Management, (pp. 89-115).
Porifera	Demospongiae	Haplosclerida	Callyspongiidae	Callyspongia	fallax	Callyspongia_(Callyspongia)_fallax	WORMS:166185	Arthropoda	Malacostraca	Decapoda	Thoridae	Thor	manningi	Thor_manningi	WORMS:246469	Northern Gulf of Mexico	EE.UU.	Middle Grounds	28.6	-84.26666667	Dardeau 1981	Dardeau M. R. (1981). Caridea: General collections and observations. In R. Rezak y B. T.J. (Eds.), Northern Gulf of Mexico topographic features study. Final Report to the U.S. Department of Interior, Bureau of Land Management, (pp. 89-115).
Porifera	Demospongiae	Haplosclerida	Callyspongiidae	Callyspongia	fallax	Callyspongia_(Callyspongia)_fallax	WORMS:166185	Arthropoda	Malacostraca	Decapoda	Thoridae	Thor	manningi	Thor_manningi	WORMS:246469	Northern Gulf of Mexico	EE.UU.	Middle Grounds	28.16666667	-84.16666667	Dardeau 1981	Dardeau M. R. (1981). Caridea: General collections and observations. In R. Rezak y B. T.J. (Eds.), Northern Gulf of Mexico topographic features study. Final Report to the U.S. Department of Interior, Bureau of Land Management, (pp. 89-115).
Porifera	Demospongiae	Haplosclerida	Callyspongiidae	Callyspongia	fallax	Callyspongia_(Callyspongia)_fallax	WORMS:166185	Arthropoda	Malacostraca	Decapoda	Thoridae	Thor	manningi	Thor_manningi	WORMS:246469	Northern Gulf of Mexico	EE.UU.	Middle Grounds	28.45	-84.28333333	Dardeau 1981	Dardeau M. R. (1981). Caridea: General collections and observations. In R. Rezak y B. T.J. (Eds.), Northern Gulf of Mexico topographic features study. Final Report to the U.S. Department of Interior, Bureau of Land Management, (pp. 89-115).
Porifera	Demospongiae	Haplosclerida	Callyspongiidae	Callyspongia	fallax	Callyspongia_(Callyspongia)_fallax	WORMS:166185	Arthropoda	Malacostraca	Decapoda	Palaemonidae	Typton	prionurus	Typton_prionurus	WORMS:421720	Northern Gulf of Mexico	EE.UU.	Middle Grounds	28.16666667	-84.16666667	Dardeau 1981	Dardeau M. R. (1981). Caridea: General collections and observations. In R. Rezak y B. T.J. (Eds.), Northern Gulf of Mexico topographic features study. Final Report to the U.S. Department of Interior, Bureau of Land Management, (pp. 89-115).
Porifera	Demospongiae	Haplosclerida	Callyspongiidae	Callyspongia	aculeata	Callyspongia_(Cladochalina)_aculeata	WORMS:166205	Echinodermata	Ophiuroidea	Amphilepidida	Amphiuridae	Amphipholis	squamata	Amphipholis_squamata	WORMS:125064	Southern Gulf of Mexico	Mexico	Alacranes	22.50133	-89.78775	Pérez-Botello 2019	Perez-Botello AM. 2019. Cambios de diversidad de fauna asociados a Callyspongia vaginalis, en arrecifes coralinos del Banco de Campeche. Unidad Academica-Sisal, Universidad Nacional Autonoma de Mexico. Tesis de Maestria.
Porifera	Demospongiae	Haplosclerida	Callyspongiidae	Callyspongia	aculeata	Callyspongia_(Cladochalina)_aculeata	WORMS:166205	Arthropoda	Malacostraca	Amphipoda	Ampithoidae	Ampithoe	ramondi	Ampithoe_ramondi	WORMS:102000	Southern Gulf of Mexico	Mexico	Cayo Arcas	20.19147222	-91.99086111	Pérez-Botello 2019	Perez-Botello AM. 2019. Cambios de diversidad de fauna asociados a Callyspongia vaginalis, en arrecifes coralinos del Banco de Campeche. Unidad Academica-Sisal, Universidad Nacional Autonoma de Mexico. Tesis de Maestria.
Porifera	Demospongiae	Haplosclerida	Callyspongiidae	Callyspongia	aculeata	Callyspongia_(Cladochalina)_aculeata	WORMS:166205	Arthropoda	Malacostraca	Amphipoda	Ampithoidae	Ampithoe	ramondi	Ampithoe_ramondi	WORMS:102000	Southern Gulf of Mexico	Mexico	Alacranes	22.50133	-89.78775	Pérez-Botello 2019	Perez-Botello AM. 2019. Cambios de diversidad de fauna asociados a Callyspongia vaginalis, en arrecifes coralinos del Banco de Campeche. Unidad Academica-Sisal, Universidad Nacional Autonoma de Mexico. Tesis de Maestria.
Porifera	Demospongiae	Haplosclerida	Callyspongiidae	Callyspongia	aculeata	Callyspongia_(Cladochalina)_aculeata	WORMS:166205	Chordata	Teleostei	Kurtiformes	Apogonidae	Apogon	quadrisquamatus	Apogon_quadrisquamatus	WORMS:273078	Southwestern Caribbean	Colombia	Three Brothers Islands	13.3382	-81.3738	Tyler & Böhlke 1972	Tyler JC, Böhlke JE. 1972. Records of Sponge-Dwelling Fishes , Primarily of the Caribbean. Bulletin of Marine Science 22:601–642.
Porifera	Demospongiae	Haplosclerida	Callyspongiidae	Callyspongia	aculeata	Callyspongia_(Cladochalina)_aculeata	WORMS:166205	Arthropoda	Malacostraca	Amphipoda	Amphilochidae	Apolochus	delacaya	Apolochus_delacaya	WORMS:421442	Southern Gulf of Mexico	Mexico	Alacranes	22.42994	-89.71623	Pérez-Botello 2019	Perez-Botello AM. 2019. Cambios de diversidad de fauna asociados a Callyspongia vaginalis, en arrecifes coralinos del Banco de Campeche. Unidad Academica-Sisal, Universidad Nacional Autonoma de Mexico. Tesis de Maestria.
Porifera	Demospongiae	Haplosclerida	Callyspongiidae	Callyspongia	aculeata	Callyspongia_(Cladochalina)_aculeata	WORMS:166205	Arthropoda	Malacostraca	Amphipoda	Bateidae	Batea	cuspidata	Batea_cuspidata	WORMS:410429	Southern Gulf of Mexico	Mexico	Alacranes	22.42324	-89.69527	Pérez-Botello 2019	Perez-Botello AM. 2019. Cambios de diversidad de fauna asociados a Callyspongia vaginalis, en arrecifes coralinos del Banco de Campeche. Unidad Academica-Sisal, Universidad Nacional Autonoma de Mexico. Tesis de Maestria.
Porifera	Demospongiae	Haplosclerida	Callyspongiidae	Callyspongia	aculeata	Callyspongia_(Cladochalina)_aculeata	WORMS:166205	Arthropoda	Malacostraca	Decapoda	Palaemonidae	Brachycarpus	biunguiculatus	Brachycarpus_biunguiculatus	WORMS:107611	Southern Gulf of Mexico	Mexico	Cayo Arenas	22.11352778	-91.396	Pérez-Botello 2019	Perez-Botello AM. 2019. Cambios de diversidad de fauna asociados a Callyspongia vaginalis, en arrecifes coralinos del Banco de Campeche. Unidad Academica-Sisal, Universidad Nacional Autonoma de Mexico. Tesis de Maestria.
Porifera	Demospongiae	Haplosclerida	Callyspongiidae	Callyspongia	aculeata	Callyspongia_(Cladochalina)_aculeata	WORMS:166205	Arthropoda	Malacostraca	Amphipoda	Colomastigidae	Colomastix	falcirama	Colomastix_falcirama	WORMS:421455	Northern Gulf of Mexico	EE.UU.	Middle Grounds	28.53333333	-84.31666667	LeCroy 1995	LeCroy SE. 1995. Memoirs of the Hourglass Cruises. St. Petersbburg, Florida: Florida Marine Research Institute Department of Environmental Protection.
Porifera	Demospongiae	Haplosclerida	Callyspongiidae	Callyspongia	aculeata	Callyspongia_(Cladochalina)_aculeata	WORMS:166205	Arthropoda	Malacostraca	Amphipoda	Colomastigidae	Colomastix	heardi	Colomastix_heardi	WORMS:421458	Southern Gulf of Mexico	Mexico	Triangulos	20.89765	-92.24218	Pérez-Botello 2019	Perez-Botello AM. 2019. Cambios de diversidad de fauna asociados a Callyspongia vaginalis, en arrecifes coralinos del Banco de Campeche. Unidad Academica-Sisal, Universidad Nacional Autonoma de Mexico. Tesis de Maestria.
Porifera	Demospongiae	Haplosclerida	Callyspongiidae	Callyspongia	aculeata	Callyspongia_(Cladochalina)_aculeata	WORMS:166205	Arthropoda	Malacostraca	Amphipoda	Colomastigidae	Colomastix	heardi	Colomastix_heardi	WORMS:421458	Southern Gulf of Mexico	Mexico	Triangulos	20.95528	-92.31086	Pérez-Botello 2019	Perez-Botello AM. 2019. Cambios de diversidad de fauna asociados a Callyspongia vaginalis, en arrecifes coralinos del Banco de Campeche. Unidad Academica-Sisal, Universidad Nacional Autonoma de Mexico. Tesis de Maestria.
Porifera	Demospongiae	Haplosclerida	Callyspongiidae	Callyspongia	aculeata	Callyspongia_(Cladochalina)_aculeata	WORMS:166205	Arthropoda	Malacostraca	Amphipoda	Colomastigidae	Colomastix	heardi	Colomastix_heardi	WORMS:421458	Southern Gulf of Mexico	Mexico	Triangulos	20.95528	-92.31086	Pérez-Botello 2019	Perez-Botello AM. 2019. Cambios de diversidad de fauna asociados a Callyspongia vaginalis, en arrecifes coralinos del Banco de Campeche. Unidad Academica-Sisal, Universidad Nacional Autonoma de Mexico. Tesis de Maestria.
Porifera	Demospongiae	Haplosclerida	Callyspongiidae	Callyspongia	aculeata	Callyspongia_(Cladochalina)_aculeata	WORMS:166205	Arthropoda	Malacostraca	Amphipoda	Colomastigidae	Colomastix	heardi	Colomastix_heardi	WORMS:421458	Southern Gulf of Mexico	Mexico	Obispos Sur	20.43229	-92.216905	Pérez-Botello 2019	Perez-Botello AM. 2019. Cambios de diversidad de fauna asociados a Callyspongia vaginalis, en arrecifes coralinos del Banco de Campeche. Unidad Academica-Sisal, Universidad Nacional Autonoma de Mexico. Tesis de Maestria.
Porifera	Demospongiae	Haplosclerida	Callyspongiidae	Callyspongia	aculeata	Callyspongia_(Cladochalina)_aculeata	WORMS:166205	Arthropoda	Malacostraca	Amphipoda	Colomastigidae	Colomastix	heardi	Colomastix_heardi	WORMS:421458	Southern Gulf of Mexico	Mexico	Obispos Sur	20.42343	-92.22603	Pérez-Botello 2019	Perez-Botello AM. 2019. Cambios de diversidad de fauna asociados a Callyspongia vaginalis, en arrecifes coralinos del Banco de Campeche. Unidad Academica-Sisal, Universidad Nacional Autonoma de Mexico. Tesis de Maestria.
Porifera	Demospongiae	Haplosclerida	Callyspongiidae	Callyspongia	aculeata	Callyspongia_(Cladochalina)_aculeata	WORMS:166205	Arthropoda	Malacostraca	Amphipoda	Colomastigidae	Colomastix	heardi	Colomastix_heardi	WORMS:421458	Southern Gulf of Mexico	Mexico	Alacranes	22.42994	-89.71623	Pérez-Botello 2019	Perez-Botello AM. 2019. Cambios de diversidad de fauna asociados a Callyspongia vaginalis, en arrecifes coralinos del Banco de Campeche. Unidad Academica-Sisal, Universidad Nacional Autonoma de Mexico. Tesis de Maestria.
Porifera	Demospongiae	Haplosclerida	Callyspongiidae	Callyspongia	aculeata	Callyspongia_(Cladochalina)_aculeata	WORMS:166205	Arthropoda	Malacostraca	Amphipoda	Colomastigidae	Colomastix	irciniae	Colomastix_irciniae	WORMS:421459	Southern Gulf of Mexico	Mexico	Cayo Arcas	20.20438889	-91.95863889	Pérez-Botello 2019	Perez-Botello AM. 2019. Cambios de diversidad de fauna asociados a Callyspongia vaginalis, en arrecifes coralinos del Banco de Campeche. Unidad Academica-Sisal, Universidad Nacional Autonoma de Mexico. Tesis de Maestria.
Porifera	Demospongiae	Haplosclerida	Callyspongiidae	Callyspongia	aculeata	Callyspongia_(Cladochalina)_aculeata	WORMS:166205	Arthropoda	Malacostraca	Amphipoda	Colomastigidae	Colomastix	irciniae	Colomastix_irciniae	WORMS:421459	Southern Gulf of Mexico	Mexico	Cayo Arcas	20.19472222	-91.95972222	Pérez-Botello 2019	Perez-Botello AM. 2019. Cambios de diversidad de fauna asociados a Callyspongia vaginalis, en arrecifes coralinos del Banco de Campeche. Unidad Academica-Sisal, Universidad Nacional Autonoma de Mexico. Tesis de Maestria.
Porifera	Demospongiae	Haplosclerida	Callyspongiidae	Callyspongia	aculeata	Callyspongia_(Cladochalina)_aculeata	WORMS:166205	Arthropoda	Malacostraca	Amphipoda	Colomastigidae	Colomastix	tridentata	Colomastix_tridentata	WORMS:421461	Southern Gulf of Mexico	Mexico	Cayo Arenas	22.44333333	-91.37838889	Pérez-Botello 2019	Perez-Botello AM. 2019. Cambios de diversidad de fauna asociados a Callyspongia vaginalis, en arrecifes coralinos del Banco de Campeche. Unidad Academica-Sisal, Universidad Nacional Autonoma de Mexico. Tesis de Maestria.
Porifera	Demospongiae	Haplosclerida	Callyspongiidae	Callyspongia	aculeata	Callyspongia_(Cladochalina)_aculeata	WORMS:166205	Arthropoda	Malacostraca	Amphipoda	Colomastigidae	Colomastix	tridentata	Colomastix_tridentata	WORMS:421461	Southern Gulf of Mexico	Mexico	Cayo Arcas	20.19147222	-91.99086111	Pérez-Botello 2019	Perez-Botello AM. 2019. Cambios de diversidad de fauna asociados a Callyspongia vaginalis, en arrecifes coralinos del Banco de Campeche. Unidad Academica-Sisal, Universidad Nacional Autonoma de Mexico. Tesis de Maestria.
Porifera	Demospongiae	Haplosclerida	Callyspongiidae	Callyspongia	aculeata	Callyspongia_(Cladochalina)_aculeata	WORMS:166205	Arthropoda	Malacostraca	Amphipoda	Colomastigidae	Colomastix	tridentata	Colomastix_tridentata	WORMS:421461	Southern Gulf of Mexico	Mexico	Cayo Arenas	22.44333333	-91.37838889	Pérez-Botello 2019	Perez-Botello AM. 2019. Cambios de diversidad de fauna asociados a Callyspongia vaginalis, en arrecifes coralinos del Banco de Campeche. Unidad Academica-Sisal, Universidad Nacional Autonoma de Mexico. Tesis de Maestria.
Porifera	Demospongiae	Haplosclerida	Callyspongiidae	Callyspongia	aculeata	Callyspongia_(Cladochalina)_aculeata	WORMS:166205	Arthropoda	Malacostraca	Amphipoda	Colomastigidae	Colomastix	tridentata	Colomastix_tridentata	WORMS:421461	Southern Gulf of Mexico	Mexico	Cayo Arenas	22.11352778	-91.396	Pérez-Botello 2019	Perez-Botello AM. 2019. Cambios de diversidad de fauna asociados a Callyspongia vaginalis, en arrecifes coralinos del Banco de Campeche. Unidad Academica-Sisal, Universidad Nacional Autonoma de Mexico. Tesis de Maestria.
Porifera	Demospongiae	Haplosclerida	Callyspongiidae	Callyspongia	aculeata	Callyspongia_(Cladochalina)_aculeata	WORMS:166205	Arthropoda	Malacostraca	Amphipoda	Colomastigidae	Colomastix	tridentata	Colomastix_tridentata	WORMS:421461	Southern Gulf of Mexico	Mexico	Cayo Arenas	22.11086111	-91.37644444	Pérez-Botello 2019	Perez-Botello AM. 2019. Cambios de diversidad de fauna asociados a Callyspongia vaginalis, en arrecifes coralinos del Banco de Campeche. Unidad Academica-Sisal, Universidad Nacional Autonoma de Mexico. Tesis de Maestria.
Porifera	Demospongiae	Haplosclerida	Callyspongiidae	Callyspongia	aculeata	Callyspongia_(Cladochalina)_aculeata	WORMS:166205	Arthropoda	Malacostraca	Amphipoda	Colomastigidae	Colomastix	tridentata	Colomastix_tridentata	WORMS:421461	Southern Gulf of Mexico	Mexico	Cayo Arenas	22.11352778	-91.396	Pérez-Botello 2019	Perez-Botello AM. 2019. Cambios de diversidad de fauna asociados a Callyspongia vaginalis, en arrecifes coralinos del Banco de Campeche. Unidad Academica-Sisal, Universidad Nacional Autonoma de Mexico. Tesis de Maestria.
Porifera	Demospongiae	Haplosclerida	Callyspongiidae	Callyspongia	aculeata	Callyspongia_(Cladochalina)_aculeata	WORMS:166205	Arthropoda	Malacostraca	Amphipoda	Colomastigidae	Colomastix	tridentata	Colomastix_tridentata	WORMS:421461	Southern Gulf of Mexico	Mexico	Cayo Arenas	22.11668333	-91.39875556	Pérez-Botello 2019	Perez-Botello AM. 2019. Cambios de diversidad de fauna asociados a Callyspongia vaginalis, en arrecifes coralinos del Banco de Campeche. Unidad Academica-Sisal, Universidad Nacional Autonoma de Mexico. Tesis de Maestria.
Porifera	Demospongiae	Haplosclerida	Callyspongiidae	Callyspongia	aculeata	Callyspongia_(Cladochalina)_aculeata	WORMS:166205	Arthropoda	Malacostraca	Amphipoda	Colomastigidae	Colomastix	tridentata	Colomastix_tridentata	WORMS:421461	Southern Gulf of Mexico	Mexico	Cayo Arenas	22.11352778	-91.396	Pérez-Botello 2019	Perez-Botello AM. 2019. Cambios de diversidad de fauna asociados a Callyspongia vaginalis, en arrecifes coralinos del Banco de Campeche. Unidad Academica-Sisal, Universidad Nacional Autonoma de Mexico. Tesis de Maestria.
Porifera	Demospongiae	Haplosclerida	Callyspongiidae	Callyspongia	aculeata	Callyspongia_(Cladochalina)_aculeata	WORMS:166205	Arthropoda	Malacostraca	Amphipoda	Colomastigidae	Colomastix	tridentata	Colomastix_tridentata	WORMS:421461	Southern Gulf of Mexico	Mexico	Triangulos	20.89765	-92.24218	Pérez-Botello 2019	Perez-Botello AM. 2019. Cambios de diversidad de fauna asociados a Callyspongia vaginalis, en arrecifes coralinos del Banco de Campeche. Unidad Academica-Sisal, Universidad Nacional Autonoma de Mexico. Tesis de Maestria.
Porifera	Demospongiae	Haplosclerida	Callyspongiidae	Callyspongia	aculeata	Callyspongia_(Cladochalina)_aculeata	WORMS:166205	Arthropoda	Malacostraca	Amphipoda	Colomastigidae	Colomastix	tridentata	Colomastix_tridentata	WORMS:421461	Southern Gulf of Mexico	Mexico	Triangulos	20.89765	-92.24218	Pérez-Botello 2019	Perez-Botello AM. 2019. Cambios de diversidad de fauna asociados a Callyspongia vaginalis, en arrecifes coralinos del Banco de Campeche. Unidad Academica-Sisal, Universidad Nacional Autonoma de Mexico. Tesis de Maestria.
Porifera	Demospongiae	Haplosclerida	Callyspongiidae	Callyspongia	aculeata	Callyspongia_(Cladochalina)_aculeata	WORMS:166205	Arthropoda	Malacostraca	Amphipoda	Colomastigidae	Colomastix	tridentata	Colomastix_tridentata	WORMS:421461	Southern Gulf of Mexico	Mexico	Triangulos	20.907	-92.2176	Pérez-Botello 2019	Perez-Botello AM. 2019. Cambios de diversidad de fauna asociados a Callyspongia vaginalis, en arrecifes coralinos del Banco de Campeche. Unidad Academica-Sisal, Universidad Nacional Autonoma de Mexico. Tesis de Maestria.
Porifera	Demospongiae	Haplosclerida	Callyspongiidae	Callyspongia	aculeata	Callyspongia_(Cladochalina)_aculeata	WORMS:166205	Arthropoda	Malacostraca	Amphipoda	Colomastigidae	Colomastix	tridentata	Colomastix_tridentata	WORMS:421461	Southern Gulf of Mexico	Mexico	Triangulos	20.89765	-92.24218	Pérez-Botello 2019	Perez-Botello AM. 2019. Cambios de diversidad de fauna asociados a Callyspongia vaginalis, en arrecifes coralinos del Banco de Campeche. Unidad Academica-Sisal, Universidad Nacional Autonoma de Mexico. Tesis de Maestria.
Porifera	Demospongiae	Haplosclerida	Callyspongiidae	Callyspongia	aculeata	Callyspongia_(Cladochalina)_aculeata	WORMS:166205	Arthropoda	Malacostraca	Amphipoda	Colomastigidae	Colomastix	tridentata	Colomastix_tridentata	WORMS:421461	Southern Gulf of Mexico	Mexico	Triangulos	20.95528	-92.31086	Pérez-Botello 2019	Perez-Botello AM. 2019. Cambios de diversidad de fauna asociados a Callyspongia vaginalis, en arrecifes coralinos del Banco de Campeche. Unidad Academica-Sisal, Universidad Nacional Autonoma de Mexico. Tesis de Maestria.
Porifera	Demospongiae	Haplosclerida	Callyspongiidae	Callyspongia	aculeata	Callyspongia_(Cladochalina)_aculeata	WORMS:166205	Arthropoda	Malacostraca	Amphipoda	Colomastigidae	Colomastix	tridentata	Colomastix_tridentata	WORMS:421461	Southern Gulf of Mexico	Mexico	Triangulos	20.95528	-92.31086	Pérez-Botello 2019	Perez-Botello AM. 2019. Cambios de diversidad de fauna asociados a Callyspongia vaginalis, en arrecifes coralinos del Banco de Campeche. Unidad Academica-Sisal, Universidad Nacional Autonoma de Mexico. Tesis de Maestria.
Porifera	Demospongiae	Haplosclerida	Callyspongiidae	Callyspongia	aculeata	Callyspongia_(Cladochalina)_aculeata	WORMS:166205	Arthropoda	Malacostraca	Amphipoda	Colomastigidae	Colomastix	tridentata	Colomastix_tridentata	WORMS:421461	Southern Gulf of Mexico	Mexico	Triangulos	20.95528	-92.31086	Pérez-Botello 2019	Perez-Botello AM. 2019. Cambios de diversidad de fauna asociados a Callyspongia vaginalis, en arrecifes coralinos del Banco de Campeche. Unidad Academica-Sisal, Universidad Nacional Autonoma de Mexico. Tesis de Maestria.
Porifera	Demospongiae	Haplosclerida	Callyspongiidae	Callyspongia	aculeata	Callyspongia_(Cladochalina)_aculeata	WORMS:166205	Arthropoda	Malacostraca	Amphipoda	Colomastigidae	Colomastix	tridentata	Colomastix_tridentata	WORMS:421461	Southern Gulf of Mexico	Mexico	Triangulos	20.96396	-92.30061	Pérez-Botello 2019	Perez-Botello AM. 2019. Cambios de diversidad de fauna asociados a Callyspongia vaginalis, en arrecifes coralinos del Banco de Campeche. Unidad Academica-Sisal, Universidad Nacional Autonoma de Mexico. Tesis de Maestria.
Porifera	Demospongiae	Haplosclerida	Callyspongiidae	Callyspongia	aculeata	Callyspongia_(Cladochalina)_aculeata	WORMS:166205	Arthropoda	Malacostraca	Amphipoda	Colomastigidae	Colomastix	tridentata	Colomastix_tridentata	WORMS:421461	Southern Gulf of Mexico	Mexico	Banco Nuevo	20.54561	-91.87944	Pérez-Botello 2019	Perez-Botello AM. 2019. Cambios de diversidad de fauna asociados a Callyspongia vaginalis, en arrecifes coralinos del Banco de Campeche. Unidad Academica-Sisal, Universidad Nacional Autonoma de Mexico. Tesis de Maestria.
Porifera	Demospongiae	Haplosclerida	Callyspongiidae	Callyspongia	aculeata	Callyspongia_(Cladochalina)_aculeata	WORMS:166205	Arthropoda	Malacostraca	Amphipoda	Colomastigidae	Colomastix	tridentata	Colomastix_tridentata	WORMS:421461	Southern Gulf of Mexico	Mexico	Banco Nuevo	20.54561	-91.87944	Pérez-Botello 2019	Perez-Botello AM. 2019. Cambios de diversidad de fauna asociados a Callyspongia vaginalis, en arrecifes coralinos del Banco de Campeche. Unidad Academica-Sisal, Universidad Nacional Autonoma de Mexico. Tesis de Maestria.
Porifera	Demospongiae	Haplosclerida	Callyspongiidae	Callyspongia	aculeata	Callyspongia_(Cladochalina)_aculeata	WORMS:166205	Arthropoda	Malacostraca	Amphipoda	Colomastigidae	Colomastix	tridentata	Colomastix_tridentata	WORMS:421461	Southern Gulf of Mexico	Mexico	Banco Nuevo	20.54561	-91.87944	Pérez-Botello 2019	Perez-Botello AM. 2019. Cambios de diversidad de fauna asociados a Callyspongia vaginalis, en arrecifes coralinos del Banco de Campeche. Unidad Academica-Sisal, Universidad Nacional Autonoma de Mexico. Tesis de Maestria.
Porifera	Demospongiae	Haplosclerida	Callyspongiidae	Callyspongia	aculeata	Callyspongia_(Cladochalina)_aculeata	WORMS:166205	Arthropoda	Malacostraca	Amphipoda	Colomastigidae	Colomastix	tridentata	Colomastix_tridentata	WORMS:421461	Southern Gulf of Mexico	Mexico	Triangulos	20.95528	-92.31086	Pérez-Botello 2019	Perez-Botello AM. 2019. Cambios de diversidad de fauna asociados a Callyspongia vaginalis, en arrecifes coralinos del Banco de Campeche. Unidad Academica-Sisal, Universidad Nacional Autonoma de Mexico. Tesis de Maestria.
Porifera	Demospongiae	Haplosclerida	Callyspongiidae	Callyspongia	aculeata	Callyspongia_(Cladochalina)_aculeata	WORMS:166205	Arthropoda	Malacostraca	Amphipoda	Colomastigidae	Colomastix	tridentata	Colomastix_tridentata	WORMS:421461	Southern Gulf of Mexico	Mexico	Triangulos	20.95528	-92.31086	Pérez-Botello 2019	Perez-Botello AM. 2019. Cambios de diversidad de fauna asociados a Callyspongia vaginalis, en arrecifes coralinos del Banco de Campeche. Unidad Academica-Sisal, Universidad Nacional Autonoma de Mexico. Tesis de Maestria.
Porifera	Demospongiae	Haplosclerida	Callyspongiidae	Callyspongia	aculeata	Callyspongia_(Cladochalina)_aculeata	WORMS:166205	Arthropoda	Malacostraca	Amphipoda	Colomastigidae	Colomastix	tridentata	Colomastix_tridentata	WORMS:421461	Southern Gulf of Mexico	Mexico	Triangulos	20.95528	-92.31086	Pérez-Botello 2019	Perez-Botello AM. 2019. Cambios de diversidad de fauna asociados a Callyspongia vaginalis, en arrecifes coralinos del Banco de Campeche. Unidad Academica-Sisal, Universidad Nacional Autonoma de Mexico. Tesis de Maestria.
Porifera	Demospongiae	Haplosclerida	Callyspongiidae	Callyspongia	aculeata	Callyspongia_(Cladochalina)_aculeata	WORMS:166205	Arthropoda	Malacostraca	Amphipoda	Colomastigidae	Colomastix	tridentata	Colomastix_tridentata	WORMS:421461	Southern Gulf of Mexico	Mexico	Triangulos	20.95528	-92.31086	Pérez-Botello 2019	Perez-Botello AM. 2019. Cambios de diversidad de fauna asociados a Callyspongia vaginalis, en arrecifes coralinos del Banco de Campeche. Unidad Academica-Sisal, Universidad Nacional Autonoma de Mexico. Tesis de Maestria.
Porifera	Demospongiae	Haplosclerida	Callyspongiidae	Callyspongia	aculeata	Callyspongia_(Cladochalina)_aculeata	WORMS:166205	Arthropoda	Malacostraca	Amphipoda	Colomastigidae	Colomastix	tridentata	Colomastix_tridentata	WORMS:421461	Southern Gulf of Mexico	Mexico	Triangulos	20.95528	-92.31086	Pérez-Botello 2019	Perez-Botello AM. 2019. Cambios de diversidad de fauna asociados a Callyspongia vaginalis, en arrecifes coralinos del Banco de Campeche. Unidad Academica-Sisal, Universidad Nacional Autonoma de Mexico. Tesis de Maestria.
Porifera	Demospongiae	Haplosclerida	Callyspongiidae	Callyspongia	aculeata	Callyspongia_(Cladochalina)_aculeata	WORMS:166205	Arthropoda	Malacostraca	Amphipoda	Colomastigidae	Colomastix	tridentata	Colomastix_tridentata	WORMS:421461	Southern Gulf of Mexico	Mexico	Triangulos	20.95528	-92.31086	Pérez-Botello 2019	Perez-Botello AM. 2019. Cambios de diversidad de fauna asociados a Callyspongia vaginalis, en arrecifes coralinos del Banco de Campeche. Unidad Academica-Sisal, Universidad Nacional Autonoma de Mexico. Tesis de Maestria.
Porifera	Demospongiae	Haplosclerida	Callyspongiidae	Callyspongia	aculeata	Callyspongia_(Cladochalina)_aculeata	WORMS:166205	Arthropoda	Malacostraca	Amphipoda	Colomastigidae	Colomastix	tridentata	Colomastix_tridentata	WORMS:421461	Southern Gulf of Mexico	Mexico	Triangulos	20.95528	-92.31086	Pérez-Botello 2019	Perez-Botello AM. 2019. Cambios de diversidad de fauna asociados a Callyspongia vaginalis, en arrecifes coralinos del Banco de Campeche. Unidad Academica-Sisal, Universidad Nacional Autonoma de Mexico. Tesis de Maestria.
Porifera	Demospongiae	Haplosclerida	Callyspongiidae	Callyspongia	aculeata	Callyspongia_(Cladochalina)_aculeata	WORMS:166205	Arthropoda	Malacostraca	Amphipoda	Colomastigidae	Colomastix	tridentata	Colomastix_tridentata	WORMS:421461	Southern Gulf of Mexico	Mexico	Triangulos	20.95528	-92.31086	Pérez-Botello 2019	Perez-Botello AM. 2019. Cambios de diversidad de fauna asociados a Callyspongia vaginalis, en arrecifes coralinos del Banco de Campeche. Unidad Academica-Sisal, Universidad Nacional Autonoma de Mexico. Tesis de Maestria.
Porifera	Demospongiae	Haplosclerida	Callyspongiidae	Callyspongia	aculeata	Callyspongia_(Cladochalina)_aculeata	WORMS:166205	Arthropoda	Malacostraca	Amphipoda	Colomastigidae	Colomastix	tridentata	Colomastix_tridentata	WORMS:421461	Southern Gulf of Mexico	Mexico	Triangulos	20.95528	-92.31086	Pérez-Botello 2019	Perez-Botello AM. 2019. Cambios de diversidad de fauna asociados a Callyspongia vaginalis, en arrecifes coralinos del Banco de Campeche. Unidad Academica-Sisal, Universidad Nacional Autonoma de Mexico. Tesis de Maestria.
Porifera	Demospongiae	Haplosclerida	Callyspongiidae	Callyspongia	aculeata	Callyspongia_(Cladochalina)_aculeata	WORMS:166205	Arthropoda	Malacostraca	Amphipoda	Colomastigidae	Colomastix	tridentata	Colomastix_tridentata	WORMS:421461	Southern Gulf of Mexico	Mexico	Obispos Norte	20.4174	-92.22488	Pérez-Botello 2019	Perez-Botello AM. 2019. Cambios de diversidad de fauna asociados a Callyspongia vaginalis, en arrecifes coralinos del Banco de Campeche. Unidad Academica-Sisal, Universidad Nacional Autonoma de Mexico. Tesis de Maestria.
Porifera	Demospongiae	Haplosclerida	Callyspongiidae	Callyspongia	aculeata	Callyspongia_(Cladochalina)_aculeata	WORMS:166205	Arthropoda	Malacostraca	Amphipoda	Colomastigidae	Colomastix	tridentata	Colomastix_tridentata	WORMS:421461	Southern Gulf of Mexico	Mexico	Obispos Norte	20.41913	-92.22727	Pérez-Botello 2019	Perez-Botello AM. 2019. Cambios de diversidad de fauna asociados a Callyspongia vaginalis, en arrecifes coralinos del Banco de Campeche. Unidad Academica-Sisal, Universidad Nacional Autonoma de Mexico. Tesis de Maestria.
Porifera	Demospongiae	Haplosclerida	Callyspongiidae	Callyspongia	aculeata	Callyspongia_(Cladochalina)_aculeata	WORMS:166205	Arthropoda	Malacostraca	Amphipoda	Colomastigidae	Colomastix	tridentata	Colomastix_tridentata	WORMS:421461	Southern Gulf of Mexico	Mexico	Obispos Sur	20.42535	-92.22692	Pérez-Botello 2019	Perez-Botello AM. 2019. Cambios de diversidad de fauna asociados a Callyspongia vaginalis, en arrecifes coralinos del Banco de Campeche. Unidad Academica-Sisal, Universidad Nacional Autonoma de Mexico. Tesis de Maestria.
Porifera	Demospongiae	Haplosclerida	Callyspongiidae	Callyspongia	aculeata	Callyspongia_(Cladochalina)_aculeata	WORMS:166205	Arthropoda	Malacostraca	Amphipoda	Colomastigidae	Colomastix	tridentata	Colomastix_tridentata	WORMS:421461	Southern Gulf of Mexico	Mexico	Obispos Sur	20.43229	-92.216905	Pérez-Botello 2019	Perez-Botello AM. 2019. Cambios de diversidad de fauna asociados a Callyspongia vaginalis, en arrecifes coralinos del Banco de Campeche. Unidad Academica-Sisal, Universidad Nacional Autonoma de Mexico. Tesis de Maestria.
Porifera	Demospongiae	Haplosclerida	Callyspongiidae	Callyspongia	aculeata	Callyspongia_(Cladochalina)_aculeata	WORMS:166205	Arthropoda	Malacostraca	Amphipoda	Colomastigidae	Colomastix	tridentata	Colomastix_tridentata	WORMS:421461	Southern Gulf of Mexico	Mexico	Obispos Sur	20.42343	-92.22603	Pérez-Botello 2019	Perez-Botello AM. 2019. Cambios de diversidad de fauna asociados a Callyspongia vaginalis, en arrecifes coralinos del Banco de Campeche. Unidad Academica-Sisal, Universidad Nacional Autonoma de Mexico. Tesis de Maestria.
Porifera	Demospongiae	Haplosclerida	Callyspongiidae	Callyspongia	aculeata	Callyspongia_(Cladochalina)_aculeata	WORMS:166205	Arthropoda	Malacostraca	Amphipoda	Colomastigidae	Colomastix	tridentata	Colomastix_tridentata	WORMS:421461	Southern Gulf of Mexico	Mexico	Obispos Norte	20.41913	-92.22727	Pérez-Botello 2019	Perez-Botello AM. 2019. Cambios de diversidad de fauna asociados a Callyspongia vaginalis, en arrecifes coralinos del Banco de Campeche. Unidad Academica-Sisal, Universidad Nacional Autonoma de Mexico. Tesis de Maestria.
Porifera	Demospongiae	Haplosclerida	Callyspongiidae	Callyspongia	aculeata	Callyspongia_(Cladochalina)_aculeata	WORMS:166205	Arthropoda	Malacostraca	Amphipoda	Colomastigidae	Colomastix	tridentata	Colomastix_tridentata	WORMS:421461	Southern Gulf of Mexico	Mexico	Alacranes	22.42994	-89.71623	Pérez-Botello 2019	Perez-Botello AM. 2019. Cambios de diversidad de fauna asociados a Callyspongia vaginalis, en arrecifes coralinos del Banco de Campeche. Unidad Academica-Sisal, Universidad Nacional Autonoma de Mexico. Tesis de Maestria.
Porifera	Demospongiae	Haplosclerida	Callyspongiidae	Callyspongia	aculeata	Callyspongia_(Cladochalina)_aculeata	WORMS:166205	Arthropoda	Malacostraca	Amphipoda	Colomastigidae	Colomastix	tridentata	Colomastix_tridentata	WORMS:421461	Southern Gulf of Mexico	Mexico	Alacranes	22.42324	-89.69527	Pérez-Botello 2019	Perez-Botello AM. 2019. Cambios de diversidad de fauna asociados a Callyspongia vaginalis, en arrecifes coralinos del Banco de Campeche. Unidad Academica-Sisal, Universidad Nacional Autonoma de Mexico. Tesis de Maestria.
Porifera	Demospongiae	Haplosclerida	Callyspongiidae	Callyspongia	aculeata	Callyspongia_(Cladochalina)_aculeata	WORMS:166205	Arthropoda	Malacostraca	Amphipoda	Colomastigidae	Colomastix	tridentata	Colomastix_tridentata	WORMS:421461	Southern Gulf of Mexico	Mexico	Alacranes	22.42994	-89.71623	Pérez-Botello 2019	Perez-Botello AM. 2019. Cambios de diversidad de fauna asociados a Callyspongia vaginalis, en arrecifes coralinos del Banco de Campeche. Unidad Academica-Sisal, Universidad Nacional Autonoma de Mexico. Tesis de Maestria.
Porifera	Demospongiae	Haplosclerida	Callyspongiidae	Callyspongia	aculeata	Callyspongia_(Cladochalina)_aculeata	WORMS:166205	Arthropoda	Malacostraca	Amphipoda	Colomastigidae	Colomastix	tridentata	Colomastix_tridentata	WORMS:421461	Southern Gulf of Mexico	Mexico	Alacranes	22.50133	-89.78775	Pérez-Botello 2019	Perez-Botello AM. 2019. Cambios de diversidad de fauna asociados a Callyspongia vaginalis, en arrecifes coralinos del Banco de Campeche. Unidad Academica-Sisal, Universidad Nacional Autonoma de Mexico. Tesis de Maestria.
Porifera	Demospongiae	Haplosclerida	Callyspongiidae	Callyspongia	aculeata	Callyspongia_(Cladochalina)_aculeata	WORMS:166205	Arthropoda	Malacostraca	Amphipoda	Colomastigidae	Colomastix	tridentata	Colomastix_tridentata	WORMS:421461	Southern Gulf of Mexico	Mexico	Alacranes	22.50133	-89.78775	Pérez-Botello 2019	Perez-Botello AM. 2019. Cambios de diversidad de fauna asociados a Callyspongia vaginalis, en arrecifes coralinos del Banco de Campeche. Unidad Academica-Sisal, Universidad Nacional Autonoma de Mexico. Tesis de Maestria.
Porifera	Demospongiae	Haplosclerida	Callyspongiidae	Callyspongia	aculeata	Callyspongia_(Cladochalina)_aculeata	WORMS:166205	Arthropoda	Malacostraca	Amphipoda	Colomastigidae	Colomastix	tridentata	Colomastix_tridentata	WORMS:421461	Southern Gulf of Mexico	Mexico	Alacranes	22.37523	-89.65313	Pérez-Botello 2019	Perez-Botello AM. 2019. Cambios de diversidad de fauna asociados a Callyspongia vaginalis, en arrecifes coralinos del Banco de Campeche. Unidad Academica-Sisal, Universidad Nacional Autonoma de Mexico. Tesis de Maestria.
Porifera	Demospongiae	Haplosclerida	Callyspongiidae	Callyspongia	aculeata	Callyspongia_(Cladochalina)_aculeata	WORMS:166205	Arthropoda	Malacostraca	Amphipoda	Colomastigidae	Colomastix	tridentata	Colomastix_tridentata	WORMS:421461	Southern Gulf of Mexico	Mexico	Alacranes	22.50133	-89.78775	Pérez-Botello 2019	Perez-Botello AM. 2019. Cambios de diversidad de fauna asociados a Callyspongia vaginalis, en arrecifes coralinos del Banco de Campeche. Unidad Academica-Sisal, Universidad Nacional Autonoma de Mexico. Tesis de Maestria.
Porifera	Demospongiae	Haplosclerida	Callyspongiidae	Callyspongia	aculeata	Callyspongia_(Cladochalina)_aculeata	WORMS:166205	Arthropoda	Malacostraca	Amphipoda	Colomastigidae	Colomastix	tridentata	Colomastix_tridentata	WORMS:421461	Southern Gulf of Mexico	Mexico	Alacranes	22.42994	-89.71623	Pérez-Botello 2019	Perez-Botello AM. 2019. Cambios de diversidad de fauna asociados a Callyspongia vaginalis, en arrecifes coralinos del Banco de Campeche. Unidad Academica-Sisal, Universidad Nacional Autonoma de Mexico. Tesis de Maestria.
Porifera	Demospongiae	Haplosclerida	Callyspongiidae	Callyspongia	aculeata	Callyspongia_(Cladochalina)_aculeata	WORMS:166205	Arthropoda	Malacostraca	Amphipoda	Colomastigidae	Colomastix	tridentata	Colomastix_tridentata	WORMS:421461	Southern Gulf of Mexico	Mexico	Alacranes	22.50133	-89.78775	Pérez-Botello 2019	Perez-Botello AM. 2019. Cambios de diversidad de fauna asociados a Callyspongia vaginalis, en arrecifes coralinos del Banco de Campeche. Unidad Academica-Sisal, Universidad Nacional Autonoma de Mexico. Tesis de Maestria.
Porifera	Demospongiae	Haplosclerida	Callyspongiidae	Callyspongia	aculeata	Callyspongia_(Cladochalina)_aculeata	WORMS:166205	Arthropoda	Malacostraca	Decapoda	Palaemonidae	Cuapetes	americanus	Cuapetes_americanus	WORMS:514508	Southern Gulf of Mexico	Mexico	Alacranes	22.38691389	-89.67908889	Ugalde 2014	Ugalde G, DM (2014) Aspectos ecologicos de los camarones Carideos asociados a espojas de la costa sureste del Golfo de Mexico. Universidad Nacional Autonoma de Mexico.
Porifera	Demospongiae	Haplosclerida	Callyspongiidae	Callyspongia	aculeata	Callyspongia_(Cladochalina)_aculeata	WORMS:166205	Arthropoda	Malacostraca	Decapoda	Palaemonidae	Cuapetes	americanus	Cuapetes_americanus	WORMS:514508	Southern Gulf of Mexico	Mexico	Cayo Arcas	20.19472222	-91.95972222	Pérez-Botello 2019	Perez-Botello AM. 2019. Cambios de diversidad de fauna asociados a Callyspongia vaginalis, en arrecifes coralinos del Banco de Campeche. Unidad Academica-Sisal, Universidad Nacional Autonoma de Mexico. Tesis de Maestria.
Porifera	Demospongiae	Haplosclerida	Callyspongiidae	Callyspongia	aculeata	Callyspongia_(Cladochalina)_aculeata	WORMS:166205	Arthropoda	Malacostraca	Decapoda	Palaemonidae	Cuapetes	americanus	Cuapetes_americanus	WORMS:514508	Southern Gulf of Mexico	Mexico	Cayo Arcas	20.21611111	-91.95863889	Pérez-Botello 2019	Perez-Botello AM. 2019. Cambios de diversidad de fauna asociados a Callyspongia vaginalis, en arrecifes coralinos del Banco de Campeche. Unidad Academica-Sisal, Universidad Nacional Autonoma de Mexico. Tesis de Maestria.
Porifera	Demospongiae	Haplosclerida	Callyspongiidae	Callyspongia	aculeata	Callyspongia_(Cladochalina)_aculeata	WORMS:166205	Arthropoda	Malacostraca	Decapoda	Palaemonidae	Cuapetes	americanus	Cuapetes_americanus	WORMS:514508	Southern Gulf of Mexico	Mexico	Cayo Arenas	22.11668333	-91.39875556	Pérez-Botello 2019	Perez-Botello AM. 2019. Cambios de diversidad de fauna asociados a Callyspongia vaginalis, en arrecifes coralinos del Banco de Campeche. Unidad Academica-Sisal, Universidad Nacional Autonoma de Mexico. Tesis de Maestria.
Porifera	Demospongiae	Haplosclerida	Callyspongiidae	Callyspongia	aculeata	Callyspongia_(Cladochalina)_aculeata	WORMS:166205	Arthropoda	Malacostraca	Amphipoda	Ochlesidae	Curidia	debrogania	Curidia_debrogania	WORMS:421528	Southern Gulf of Mexico	Mexico	Triangulos	20.96396	-92.30061	Pérez-Botello 2019	Perez-Botello AM. 2019. Cambios de diversidad de fauna asociados a Callyspongia vaginalis, en arrecifes coralinos del Banco de Campeche. Unidad Academica-Sisal, Universidad Nacional Autonoma de Mexico. Tesis de Maestria.
Porifera	Demospongiae	Haplosclerida	Callyspongiidae	Callyspongia	aculeata	Callyspongia_(Cladochalina)_aculeata	WORMS:166205	Chordata	Teleostei	Gobiiformes	Gobiidae	Elacatinus	colini	Elacatinus_colini	WORMS:475010	Western Caribbean	Honduras	Isla de Utila	16.0904	-86.9068	Randal & Lobel 2009	Randall JE, Lobel PS. 2009. A literature review of the sponge-dwelling gobiid fishes of the genus Elacatinus from the western Atlantic, with description of two new Caribbean species. Zootaxa 2133:1–19.
Porifera	Demospongiae	Haplosclerida	Callyspongiidae	Callyspongia	aculeata	Callyspongia_(Cladochalina)_aculeata	WORMS:166205	Chordata	Teleostei	Gobiiformes	Gobiidae	Elacatinus	horsti	Elacatinus_horsti	WORMS:280605	Southwestern Caribbean	Colombia	Three Brothers Islands	13.3382	-81.3738	Tyler & Böhlke 1972	Tyler JC, Böhlke JE. 1972. Records of Sponge-Dwelling Fishes , Primarily of the Caribbean. Bulletin of Marine Science 22:601–642.
Porifera	Demospongiae	Haplosclerida	Callyspongiidae	Callyspongia	aculeata	Callyspongia_(Cladochalina)_aculeata	WORMS:166205	Chordata	Teleostei	Gobiiformes	Gobiidae	Elacatinus	horsti	Elacatinus_horsti	WORMS:280605	Southwestern Caribbean	Colombia	Blue Hole	13.3382	-81.3738	Tyler & Böhlke 1972	Tyler JC, Böhlke JE. 1972. Records of Sponge-Dwelling Fishes , Primarily of the Caribbean. Bulletin of Marine Science 22:601–642.
Porifera	Demospongiae	Haplosclerida	Callyspongiidae	Callyspongia	aculeata	Callyspongia_(Cladochalina)_aculeata	WORMS:166205	Chordata	Teleostei	Gobiiformes	Gobiidae	Elacatinus	horsti	Elacatinus_horsti	WORMS:280605	Southwestern Caribbean	Colombia	Blue Hole	13.3382	-81.3738	Tyler & Böhlke 1972	Tyler JC, Böhlke JE. 1972. Records of Sponge-Dwelling Fishes , Primarily of the Caribbean. Bulletin of Marine Science 22:601–642.
Porifera	Demospongiae	Haplosclerida	Callyspongiidae	Callyspongia	aculeata	Callyspongia_(Cladochalina)_aculeata	WORMS:166205	Chordata	Teleostei	Gobiiformes	Gobiidae	Elacatinus	louisae	Elacatinus_louisae	WORMS:280612	Bahamian	Bahamas	Cat Island	24.4183	-75.5454	Tyler & Böhlke 1972	Tyler JC, Böhlke JE. 1972. Records of Sponge-Dwelling Fishes , Primarily of the Caribbean. Bulletin of Marine Science 22:601–642.
Porifera	Demospongiae	Haplosclerida	Callyspongiidae	Callyspongia	aculeata	Callyspongia_(Cladochalina)_aculeata	WORMS:166205	Chordata	Teleostei	Gobiiformes	Gobiidae	Elacatinus	louisae	Elacatinus_louisae	WORMS:280612	Bahamian	Bahamas	Little San Salvador, West Bay	24.5809	-75.9613	Tyler & Böhlke 1972	Tyler JC, Böhlke JE. 1972. Records of Sponge-Dwelling Fishes , Primarily of the Caribbean. Bulletin of Marine Science 22:601–642.
Porifera	Demospongiae	Haplosclerida	Callyspongiidae	Callyspongia	aculeata	Callyspongia_(Cladochalina)_aculeata	WORMS:166205	Chordata	Teleostei	Gobiiformes	Gobiidae	Elacatinus	xanthiprora	Elacatinus_xanthiprora	WORMS:280625	Floridian	EE.UU.	Islamorada	24.881	-80.562	Victor & Krasovec 2018	Victor B, Krasovec FH. 2018. Facultative cleaning behavior in a western Atlantic sponge goby, Elacatinus xanthiprora (Teleostei: Gobiidae). Journal of the Ocean Science Foundation 31:1–7.
Porifera	Demospongiae	Haplosclerida	Callyspongiidae	Callyspongia	aculeata	Callyspongia_(Cladochalina)_aculeata	WORMS:166205	Chordata	Teleostei	Gobiiformes	Gobiidae	Elacatinus	xanthiprora	Elacatinus_xanthiprora	WORMS:280625	Northern Gulf of Mexico	EE.UU.	Middle Grounds	28.53333333	-84.31666667	Dardeau 1981	Dardeau M. R. (1981). Caridea: General collections and observations. In R. Rezak y B. T.J. (Eds.), Northern Gulf of Mexico topographic features study. Final Report to the U.S. Department of Interior, Bureau of Land Management, (pp. 89-115).
Porifera	Demospongiae	Haplosclerida	Callyspongiidae	Callyspongia	aculeata	Callyspongia_(Cladochalina)_aculeata	WORMS:166205	Arthropoda	Malacostraca	Amphipoda	Maeridae	Elasmopus	balkomanus	Elasmopus_balkomanus	WORMS:421506	Southern Gulf of Mexico	Mexico	Cayo Arcas	20.19147222	-91.99086111	Pérez-Botello 2019	Perez-Botello AM. 2019. Cambios de diversidad de fauna asociados a Callyspongia vaginalis, en arrecifes coralinos del Banco de Campeche. Unidad Academica-Sisal, Universidad Nacional Autonoma de Mexico. Tesis de Maestria.
Porifera	Demospongiae	Haplosclerida	Callyspongiidae	Callyspongia	aculeata	Callyspongia_(Cladochalina)_aculeata	WORMS:166205	Arthropoda	Malacostraca	Amphipoda	Maeridae	Elasmopus	balkomanus	Elasmopus_balkomanus	WORMS:421506	Southern Gulf of Mexico	Mexico	Obispos Norte	20.41913	-92.22727	Pérez-Botello 2019	Perez-Botello AM. 2019. Cambios de diversidad de fauna asociados a Callyspongia vaginalis, en arrecifes coralinos del Banco de Campeche. Unidad Academica-Sisal, Universidad Nacional Autonoma de Mexico. Tesis de Maestria.
Porifera	Demospongiae	Haplosclerida	Callyspongiidae	Callyspongia	aculeata	Callyspongia_(Cladochalina)_aculeata	WORMS:166205	Arthropoda	Malacostraca	Amphipoda	Maeridae	Elasmopus	balkomanus	Elasmopus_balkomanus	WORMS:421506	Southern Gulf of Mexico	Mexico	Alacranes	22.50133	-89.78775	Pérez-Botello 2019	Perez-Botello AM. 2019. Cambios de diversidad de fauna asociados a Callyspongia vaginalis, en arrecifes coralinos del Banco de Campeche. Unidad Academica-Sisal, Universidad Nacional Autonoma de Mexico. Tesis de Maestria.
Porifera	Demospongiae	Haplosclerida	Callyspongiidae	Callyspongia	aculeata	Callyspongia_(Cladochalina)_aculeata	WORMS:166205	Arthropoda	Malacostraca	Amphipoda	Maeridae	Elasmopus	balkomanus	Elasmopus_balkomanus	WORMS:421506	Southern Gulf of Mexico	Mexico	Alacranes	22.50133	-89.78775	Pérez-Botello 2019	Perez-Botello AM. 2019. Cambios de diversidad de fauna asociados a Callyspongia vaginalis, en arrecifes coralinos del Banco de Campeche. Unidad Academica-Sisal, Universidad Nacional Autonoma de Mexico. Tesis de Maestria.
Porifera	Demospongiae	Haplosclerida	Callyspongiidae	Callyspongia	aculeata	Callyspongia_(Cladochalina)_aculeata	WORMS:166205	Arthropoda	Malacostraca	Amphipoda	Maeridae	Elasmopus	balkomanus	Elasmopus_balkomanus	WORMS:421506	Southern Gulf of Mexico	Mexico	Alacranes	22.42994	-89.71623	Pérez-Botello 2019	Perez-Botello AM. 2019. Cambios de diversidad de fauna asociados a Callyspongia vaginalis, en arrecifes coralinos del Banco de Campeche. Unidad Academica-Sisal, Universidad Nacional Autonoma de Mexico. Tesis de Maestria.
Porifera	Demospongiae	Haplosclerida	Callyspongiidae	Callyspongia	aculeata	Callyspongia_(Cladochalina)_aculeata	WORMS:166205	Arthropoda	Malacostraca	Amphipoda	Maeridae	Elasmopus	mayo	Elasmopus_mayo	WORMS:531683	Southern Gulf of Mexico	Mexico	Obispos Sur	20.42343	-92.22603	Pérez-Botello 2019	Perez-Botello AM. 2019. Cambios de diversidad de fauna asociados a Callyspongia vaginalis, en arrecifes coralinos del Banco de Campeche. Unidad Academica-Sisal, Universidad Nacional Autonoma de Mexico. Tesis de Maestria.
Porifera	Demospongiae	Haplosclerida	Callyspongiidae	Callyspongia	aculeata	Callyspongia_(Cladochalina)_aculeata	WORMS:166205	Arthropoda	Malacostraca	Amphipoda	Maeridae	Elasmopus	mayo	Elasmopus_mayo	WORMS:531683	Southern Gulf of Mexico	Mexico	Alacranes	22.42324	-89.69527	Pérez-Botello 2019	Perez-Botello AM. 2019. Cambios de diversidad de fauna asociados a Callyspongia vaginalis, en arrecifes coralinos del Banco de Campeche. Unidad Academica-Sisal, Universidad Nacional Autonoma de Mexico. Tesis de Maestria.
Porifera	Demospongiae	Haplosclerida	Callyspongiidae	Callyspongia	aculeata	Callyspongia_(Cladochalina)_aculeata	WORMS:166205	Arthropoda	Malacostraca	Amphipoda	Maeridae	Elasmopus	mayo	Elasmopus_mayo	WORMS:531683	Southern Gulf of Mexico	Mexico	Alacranes	22.50133	-89.78775	Pérez-Botello 2019	Perez-Botello AM. 2019. Cambios de diversidad de fauna asociados a Callyspongia vaginalis, en arrecifes coralinos del Banco de Campeche. Unidad Academica-Sisal, Universidad Nacional Autonoma de Mexico. Tesis de Maestria.
Porifera	Demospongiae	Haplosclerida	Callyspongiidae	Callyspongia	aculeata	Callyspongia_(Cladochalina)_aculeata	WORMS:166205	Arthropoda	Malacostraca	Amphipoda	Maeridae	Elasmopus	rapax	Elasmopus_rapax	WORMS:102805	Southern Gulf of Mexico	Mexico	Cayo Arcas	20.19147222	-91.99086111	Pérez-Botello 2019	Perez-Botello AM. 2019. Cambios de diversidad de fauna asociados a Callyspongia vaginalis, en arrecifes coralinos del Banco de Campeche. Unidad Academica-Sisal, Universidad Nacional Autonoma de Mexico. Tesis de Maestria.
Porifera	Demospongiae	Haplosclerida	Callyspongiidae	Callyspongia	aculeata	Callyspongia_(Cladochalina)_aculeata	WORMS:166205	Arthropoda	Malacostraca	Amphipoda	Maeridae	Elasmopus	thomasi	Elasmopus_thomasi	WORMS:421509	Southern Gulf of Mexico	Mexico	Cayo Arcas	20.20438889	-91.95863889	Pérez-Botello 2019	Perez-Botello AM. 2019. Cambios de diversidad de fauna asociados a Callyspongia vaginalis, en arrecifes coralinos del Banco de Campeche. Unidad Academica-Sisal, Universidad Nacional Autonoma de Mexico. Tesis de Maestria.
Porifera	Demospongiae	Haplosclerida	Callyspongiidae	Callyspongia	aculeata	Callyspongia_(Cladochalina)_aculeata	WORMS:166205	Arthropoda	Malacostraca	Amphipoda	Ischyroceridae	Ericthonius	brasiliensis	Ericthonius_brasiliensis	WORMS:102401	Southern Gulf of Mexico	Mexico	Cayo Arenas	22.11352778	-91.396	Pérez-Botello 2019	Perez-Botello AM. 2019. Cambios de diversidad de fauna asociados a Callyspongia vaginalis, en arrecifes coralinos del Banco de Campeche. Unidad Academica-Sisal, Universidad Nacional Autonoma de Mexico. Tesis de Maestria.
Porifera	Demospongiae	Haplosclerida	Callyspongiidae	Callyspongia	aculeata	Callyspongia_(Cladochalina)_aculeata	WORMS:166205	Arthropoda	Malacostraca	Amphipoda	Ischyroceridae	Ericthonius	brasiliensis	Ericthonius_brasiliensis	WORMS:102401	Southern Gulf of Mexico	Mexico	Cayo Arenas	22.11352778	-91.396	Pérez-Botello 2019	Perez-Botello AM. 2019. Cambios de diversidad de fauna asociados a Callyspongia vaginalis, en arrecifes coralinos del Banco de Campeche. Unidad Academica-Sisal, Universidad Nacional Autonoma de Mexico. Tesis de Maestria.
Porifera	Demospongiae	Haplosclerida	Callyspongiidae	Callyspongia	aculeata	Callyspongia_(Cladochalina)_aculeata	WORMS:166205	Arthropoda	Malacostraca	Amphipoda	Ischyroceridae	Ericthonius	brasiliensis	Ericthonius_brasiliensis	WORMS:102401	Southern Gulf of Mexico	Mexico	Cayo Arenas	22.11352778	-91.396	Pérez-Botello 2019	Perez-Botello AM. 2019. Cambios de diversidad de fauna asociados a Callyspongia vaginalis, en arrecifes coralinos del Banco de Campeche. Unidad Academica-Sisal, Universidad Nacional Autonoma de Mexico. Tesis de Maestria.
Porifera	Demospongiae	Haplosclerida	Callyspongiidae	Callyspongia	aculeata	Callyspongia_(Cladochalina)_aculeata	WORMS:166205	Arthropoda	Malacostraca	Amphipoda	Ischyroceridae	Ericthonius	brasiliensis	Ericthonius_brasiliensis	WORMS:102401	Southern Gulf of Mexico	Mexico	Obispos Sur	20.42343	-92.22603	Pérez-Botello 2019	Perez-Botello AM. 2019. Cambios de diversidad de fauna asociados a Callyspongia vaginalis, en arrecifes coralinos del Banco de Campeche. Unidad Academica-Sisal, Universidad Nacional Autonoma de Mexico. Tesis de Maestria.
Porifera	Demospongiae	Haplosclerida	Callyspongiidae	Callyspongia	aculeata	Callyspongia_(Cladochalina)_aculeata	WORMS:166205	Arthropoda	Malacostraca	Amphipoda	Cyproideidae	Hoplopheonoides	shoemakeri	Hoplopheonoides_shoemakeri	WORMS:421464	Southern Gulf of Mexico	Mexico	Cayo Arenas	22.11668333	-91.39875556	Pérez-Botello 2019	Perez-Botello AM. 2019. Cambios de diversidad de fauna asociados a Callyspongia vaginalis, en arrecifes coralinos del Banco de Campeche. Unidad Academica-Sisal, Universidad Nacional Autonoma de Mexico. Tesis de Maestria.
Porifera	Demospongiae	Haplosclerida	Callyspongiidae	Callyspongia	aculeata	Callyspongia_(Cladochalina)_aculeata	WORMS:166205	Arthropoda	Malacostraca	Amphipoda	Amphilochidae	Hourstonius	tortugae	Hourstonius_tortugae	WORMS:421445	Southern Gulf of Mexico	Mexico	Triangulos	20.95528	-92.31086	Pérez-Botello 2019	Perez-Botello AM. 2019. Cambios de diversidad de fauna asociados a Callyspongia vaginalis, en arrecifes coralinos del Banco de Campeche. Unidad Academica-Sisal, Universidad Nacional Autonoma de Mexico. Tesis de Maestria.
Porifera	Demospongiae	Haplosclerida	Callyspongiidae	Callyspongia	aculeata	Callyspongia_(Cladochalina)_aculeata	WORMS:166205	Arthropoda	Malacostraca	Amphipoda	Leucothoidae	Leucothoe	ashleyae	Leucothoe_ashleyae	WORMS:389832	Floridian	EE.UU.	Palm beach	26.71795	-80.02956667	Richards et al 2007	Richards VP, Thomas JD, Stanhope MJ, Shivji MS. 2007. Genetic connectivity in the Florida reef system: comparative phylogeography of commensal invertebrates with contrasting reproductive strategies. Molecular Ecology 16:139–157
Porifera	Demospongiae	Haplosclerida	Callyspongiidae	Callyspongia	aculeata	Callyspongia_(Cladochalina)_aculeata	WORMS:166205	Arthropoda	Malacostraca	Amphipoda	Leucothoidae	Leucothoe	ashleyae	Leucothoe_ashleyae	WORMS:389832	Floridian	EE.UU.	Ft Lauderdale	26.1632	-80.09153333	Richards et al 2007	Richards VP, Thomas JD, Stanhope MJ, Shivji MS. 2007. Genetic connectivity in the Florida reef system: comparative phylogeography of commensal invertebrates with contrasting reproductive strategies. Molecular Ecology 16:139–157
Porifera	Demospongiae	Haplosclerida	Callyspongiidae	Callyspongia	aculeata	Callyspongia_(Cladochalina)_aculeata	WORMS:166205	Arthropoda	Malacostraca	Amphipoda	Leucothoidae	Leucothoe	ashleyae	Leucothoe_ashleyae	WORMS:389832	Floridian	EE.UU.	Long Key	24.72496667	-80.9188	Richards et al 2007	Richards VP, Thomas JD, Stanhope MJ, Shivji MS. 2007. Genetic connectivity in the Florida reef system: comparative phylogeography of commensal invertebrates with contrasting reproductive strategies. Molecular Ecology 16:139–157
Porifera	Demospongiae	Haplosclerida	Callyspongiidae	Callyspongia	aculeata	Callyspongia_(Cladochalina)_aculeata	WORMS:166205	Arthropoda	Malacostraca	Amphipoda	Leucothoidae	Leucothoe	ashleyae	Leucothoe_ashleyae	WORMS:389832	Floridian	EE.UU.	Key West, Patch reef	24.45456667	-81.86816667	Richards et al 2007	Richards VP, Thomas JD, Stanhope MJ, Shivji MS. 2007. Genetic connectivity in the Florida reef system: comparative phylogeography of commensal invertebrates with contrasting reproductive strategies. Molecular Ecology 16:139–157
Porifera	Demospongiae	Haplosclerida	Callyspongiidae	Callyspongia	aculeata	Callyspongia_(Cladochalina)_aculeata	WORMS:166205	Arthropoda	Malacostraca	Amphipoda	Leucothoidae	Leucothoe	ashleyae	Leucothoe_ashleyae	WORMS:389832	Floridian	EE.UU.	Key West, Hawk Channel reef	24.48898333	-81.84161667	Richards et al 2007	Richards VP, Thomas JD, Stanhope MJ, Shivji MS. 2007. Genetic connectivity in the Florida reef system: comparative phylogeography of commensal invertebrates with contrasting reproductive strategies. Molecular Ecology 16:139–157
Porifera	Demospongiae	Haplosclerida	Callyspongiidae	Callyspongia	aculeata	Callyspongia_(Cladochalina)_aculeata	WORMS:166205	Arthropoda	Malacostraca	Amphipoda	Leucothoidae	Leucothoe	ashleyae	Leucothoe_ashleyae	WORMS:389832	Western Caribbean	Belize	Glover's reef	16.73333333	-87.7	Richards et al 2007	Richards VP, Thomas JD, Stanhope MJ, Shivji MS. 2007. Genetic connectivity in the Florida reef system: comparative phylogeography of commensal invertebrates with contrasting reproductive strategies. Molecular Ecology 16:139–157
Porifera	Demospongiae	Haplosclerida	Callyspongiidae	Callyspongia	aculeata	Callyspongia_(Cladochalina)_aculeata	WORMS:166205	Arthropoda	Malacostraca	Amphipoda	Leucothoidae	Leucothoe	ashleyae	Leucothoe_ashleyae	WORMS:389832	Western Caribbean	Belize	Whale Shoals	16.76396667	-88.09538333	Thomas & Klebba 2006	Thomas JD, Klebba KN. 2006. Studies of Commensal Leucothoid Amphipods: Two New Sponge-Inhabiting Species from South Florida and the Western Caribbean. Journal of Crustacean Biology 26:13–22.
Porifera	Demospongiae	Haplosclerida	Callyspongiidae	Callyspongia	aculeata	Callyspongia_(Cladochalina)_aculeata	WORMS:166205	Arthropoda	Malacostraca	Amphipoda	Leucothoidae	Leucothoe	ashleyae	Leucothoe_ashleyae	WORMS:389832	Floridian	EE.UU.	Newfound Harbor Keys	24.61276667	-81.4024	Thomas & Klebba 2006	Thomas JD, Klebba KN. 2006. Studies of Commensal Leucothoid Amphipods: Two New Sponge-Inhabiting Species from South Florida and the Western Caribbean. Journal of Crustacean Biology 26:13–22.
Porifera	Demospongiae	Haplosclerida	Callyspongiidae	Callyspongia	aculeata	Callyspongia_(Cladochalina)_aculeata	WORMS:166205	Arthropoda	Malacostraca	Amphipoda	Leucothoidae	Leucothoe	ashleyae	Leucothoe_ashleyae	WORMS:389832	Southern Gulf of Mexico	Mexico	Cayo Arcas	20.20438889	-91.95863889	Pérez-Botello 2019	Perez-Botello AM. 2019. Cambios de diversidad de fauna asociados a Callyspongia vaginalis, en arrecifes coralinos del Banco de Campeche. Unidad Academica-Sisal, Universidad Nacional Autonoma de Mexico. Tesis de Maestria.
Porifera	Demospongiae	Haplosclerida	Callyspongiidae	Callyspongia	aculeata	Callyspongia_(Cladochalina)_aculeata	WORMS:166205	Arthropoda	Malacostraca	Amphipoda	Leucothoidae	Leucothoe	ashleyae	Leucothoe_ashleyae	WORMS:389832	Southern Gulf of Mexico	Mexico	Cayo Arcas	20.19147222	-91.99086111	Pérez-Botello 2019	Perez-Botello AM. 2019. Cambios de diversidad de fauna asociados a Callyspongia vaginalis, en arrecifes coralinos del Banco de Campeche. Unidad Academica-Sisal, Universidad Nacional Autonoma de Mexico. Tesis de Maestria.
Porifera	Demospongiae	Haplosclerida	Callyspongiidae	Callyspongia	aculeata	Callyspongia_(Cladochalina)_aculeata	WORMS:166205	Arthropoda	Malacostraca	Amphipoda	Leucothoidae	Leucothoe	ashleyae	Leucothoe_ashleyae	WORMS:389832	Southern Gulf of Mexico	Mexico	Cayo Arcas	20.19147222	-91.99086111	Pérez-Botello 2019	Perez-Botello AM. 2019. Cambios de diversidad de fauna asociados a Callyspongia vaginalis, en arrecifes coralinos del Banco de Campeche. Unidad Academica-Sisal, Universidad Nacional Autonoma de Mexico. Tesis de Maestria.
Porifera	Demospongiae	Haplosclerida	Callyspongiidae	Callyspongia	aculeata	Callyspongia_(Cladochalina)_aculeata	WORMS:166205	Arthropoda	Malacostraca	Amphipoda	Leucothoidae	Leucothoe	ashleyae	Leucothoe_ashleyae	WORMS:389832	Southern Gulf of Mexico	Mexico	Cayo Arenas	22.11352778	-91.396	Pérez-Botello 2019	Perez-Botello AM. 2019. Cambios de diversidad de fauna asociados a Callyspongia vaginalis, en arrecifes coralinos del Banco de Campeche. Unidad Academica-Sisal, Universidad Nacional Autonoma de Mexico. Tesis de Maestria.
Porifera	Demospongiae	Haplosclerida	Callyspongiidae	Callyspongia	aculeata	Callyspongia_(Cladochalina)_aculeata	WORMS:166205	Arthropoda	Malacostraca	Amphipoda	Leucothoidae	Leucothoe	ashleyae	Leucothoe_ashleyae	WORMS:389832	Southern Gulf of Mexico	Mexico	Cayo Arcas	20.19147222	-91.99086111	Pérez-Botello 2019	Perez-Botello AM. 2019. Cambios de diversidad de fauna asociados a Callyspongia vaginalis, en arrecifes coralinos del Banco de Campeche. Unidad Academica-Sisal, Universidad Nacional Autonoma de Mexico. Tesis de Maestria.
Porifera	Demospongiae	Haplosclerida	Callyspongiidae	Callyspongia	aculeata	Callyspongia_(Cladochalina)_aculeata	WORMS:166205	Arthropoda	Malacostraca	Amphipoda	Leucothoidae	Leucothoe	ashleyae	Leucothoe_ashleyae	WORMS:389832	Southern Gulf of Mexico	Mexico	Cayo Arcas	20.19147222	-91.99086111	Pérez-Botello 2019	Perez-Botello AM. 2019. Cambios de diversidad de fauna asociados a Callyspongia vaginalis, en arrecifes coralinos del Banco de Campeche. Unidad Academica-Sisal, Universidad Nacional Autonoma de Mexico. Tesis de Maestria.
Porifera	Demospongiae	Haplosclerida	Callyspongiidae	Callyspongia	aculeata	Callyspongia_(Cladochalina)_aculeata	WORMS:166205	Arthropoda	Malacostraca	Amphipoda	Leucothoidae	Leucothoe	ashleyae	Leucothoe_ashleyae	WORMS:389832	Southern Gulf of Mexico	Mexico	Cayo Arcas	20.19147222	-91.99086111	Pérez-Botello 2019	Perez-Botello AM. 2019. Cambios de diversidad de fauna asociados a Callyspongia vaginalis, en arrecifes coralinos del Banco de Campeche. Unidad Academica-Sisal, Universidad Nacional Autonoma de Mexico. Tesis de Maestria.
Porifera	Demospongiae	Haplosclerida	Callyspongiidae	Callyspongia	aculeata	Callyspongia_(Cladochalina)_aculeata	WORMS:166205	Arthropoda	Malacostraca	Amphipoda	Leucothoidae	Leucothoe	ashleyae	Leucothoe_ashleyae	WORMS:389832	Southern Gulf of Mexico	Mexico	Cayo Arenas	22.44333333	-91.37838889	Pérez-Botello 2019	Perez-Botello AM. 2019. Cambios de diversidad de fauna asociados a Callyspongia vaginalis, en arrecifes coralinos del Banco de Campeche. Unidad Academica-Sisal, Universidad Nacional Autonoma de Mexico. Tesis de Maestria.
Porifera	Demospongiae	Haplosclerida	Callyspongiidae	Callyspongia	aculeata	Callyspongia_(Cladochalina)_aculeata	WORMS:166205	Arthropoda	Malacostraca	Amphipoda	Leucothoidae	Leucothoe	ashleyae	Leucothoe_ashleyae	WORMS:389832	Southern Gulf of Mexico	Mexico	Cayo Arenas	22.44333333	-91.37838889	Pérez-Botello 2019	Perez-Botello AM. 2019. Cambios de diversidad de fauna asociados a Callyspongia vaginalis, en arrecifes coralinos del Banco de Campeche. Unidad Academica-Sisal, Universidad Nacional Autonoma de Mexico. Tesis de Maestria.
Porifera	Demospongiae	Haplosclerida	Callyspongiidae	Callyspongia	aculeata	Callyspongia_(Cladochalina)_aculeata	WORMS:166205	Arthropoda	Malacostraca	Amphipoda	Leucothoidae	Leucothoe	ashleyae	Leucothoe_ashleyae	WORMS:389832	Southern Gulf of Mexico	Mexico	Cayo Arenas	22.11086111	-91.37644444	Pérez-Botello 2019	Perez-Botello AM. 2019. Cambios de diversidad de fauna asociados a Callyspongia vaginalis, en arrecifes coralinos del Banco de Campeche. Unidad Academica-Sisal, Universidad Nacional Autonoma de Mexico. Tesis de Maestria.
Porifera	Demospongiae	Haplosclerida	Callyspongiidae	Callyspongia	aculeata	Callyspongia_(Cladochalina)_aculeata	WORMS:166205	Arthropoda	Malacostraca	Amphipoda	Leucothoidae	Leucothoe	ashleyae	Leucothoe_ashleyae	WORMS:389832	Southern Gulf of Mexico	Mexico	Cayo Arenas	22.11352778	-91.396	Pérez-Botello 2019	Perez-Botello AM. 2019. Cambios de diversidad de fauna asociados a Callyspongia vaginalis, en arrecifes coralinos del Banco de Campeche. Unidad Academica-Sisal, Universidad Nacional Autonoma de Mexico. Tesis de Maestria.
Porifera	Demospongiae	Haplosclerida	Callyspongiidae	Callyspongia	aculeata	Callyspongia_(Cladochalina)_aculeata	WORMS:166205	Arthropoda	Malacostraca	Amphipoda	Leucothoidae	Leucothoe	ashleyae	Leucothoe_ashleyae	WORMS:389832	Southern Gulf of Mexico	Mexico	Cayo Arenas	22.11352778	-91.396	Pérez-Botello 2019	Perez-Botello AM. 2019. Cambios de diversidad de fauna asociados a Callyspongia vaginalis, en arrecifes coralinos del Banco de Campeche. Unidad Academica-Sisal, Universidad Nacional Autonoma de Mexico. Tesis de Maestria.
Porifera	Demospongiae	Haplosclerida	Callyspongiidae	Callyspongia	aculeata	Callyspongia_(Cladochalina)_aculeata	WORMS:166205	Arthropoda	Malacostraca	Amphipoda	Leucothoidae	Leucothoe	ashleyae	Leucothoe_ashleyae	WORMS:389832	Southern Gulf of Mexico	Mexico	Cayo Arenas	22.11086111	-91.37644444	Pérez-Botello 2019	Perez-Botello AM. 2019. Cambios de diversidad de fauna asociados a Callyspongia vaginalis, en arrecifes coralinos del Banco de Campeche. Unidad Academica-Sisal, Universidad Nacional Autonoma de Mexico. Tesis de Maestria.
Porifera	Demospongiae	Haplosclerida	Callyspongiidae	Callyspongia	aculeata	Callyspongia_(Cladochalina)_aculeata	WORMS:166205	Arthropoda	Malacostraca	Amphipoda	Leucothoidae	Leucothoe	ashleyae	Leucothoe_ashleyae	WORMS:389832	Southern Gulf of Mexico	Mexico	Cayo Arenas	22.11352778	-91.396	Pérez-Botello 2019	Perez-Botello AM. 2019. Cambios de diversidad de fauna asociados a Callyspongia vaginalis, en arrecifes coralinos del Banco de Campeche. Unidad Academica-Sisal, Universidad Nacional Autonoma de Mexico. Tesis de Maestria.
Porifera	Demospongiae	Haplosclerida	Callyspongiidae	Callyspongia	aculeata	Callyspongia_(Cladochalina)_aculeata	WORMS:166205	Arthropoda	Malacostraca	Amphipoda	Leucothoidae	Leucothoe	ashleyae	Leucothoe_ashleyae	WORMS:389832	Southern Gulf of Mexico	Mexico	Cayo Arenas	22.11668333	-91.39875556	Pérez-Botello 2019	Perez-Botello AM. 2019. Cambios de diversidad de fauna asociados a Callyspongia vaginalis, en arrecifes coralinos del Banco de Campeche. Unidad Academica-Sisal, Universidad Nacional Autonoma de Mexico. Tesis de Maestria.
Porifera	Demospongiae	Haplosclerida	Callyspongiidae	Callyspongia	aculeata	Callyspongia_(Cladochalina)_aculeata	WORMS:166205	Arthropoda	Malacostraca	Amphipoda	Leucothoidae	Leucothoe	ashleyae	Leucothoe_ashleyae	WORMS:389832	Southern Gulf of Mexico	Mexico	Cayo Arenas	22.11352778	-91.396	Pérez-Botello 2019	Perez-Botello AM. 2019. Cambios de diversidad de fauna asociados a Callyspongia vaginalis, en arrecifes coralinos del Banco de Campeche. Unidad Academica-Sisal, Universidad Nacional Autonoma de Mexico. Tesis de Maestria.
Porifera	Demospongiae	Haplosclerida	Callyspongiidae	Callyspongia	aculeata	Callyspongia_(Cladochalina)_aculeata	WORMS:166205	Arthropoda	Malacostraca	Amphipoda	Leucothoidae	Leucothoe	ashleyae	Leucothoe_ashleyae	WORMS:389832	Southern Gulf of Mexico	Mexico	Cayo Arenas	22.11236111	-91.37344444	Pérez-Botello 2019	Perez-Botello AM. 2019. Cambios de diversidad de fauna asociados a Callyspongia vaginalis, en arrecifes coralinos del Banco de Campeche. Unidad Academica-Sisal, Universidad Nacional Autonoma de Mexico. Tesis de Maestria.
Porifera	Demospongiae	Haplosclerida	Callyspongiidae	Callyspongia	aculeata	Callyspongia_(Cladochalina)_aculeata	WORMS:166205	Arthropoda	Malacostraca	Amphipoda	Leucothoidae	Leucothoe	ashleyae	Leucothoe_ashleyae	WORMS:389832	Southern Gulf of Mexico	Mexico	Cayo Arenas	22.11352778	-91.396	Pérez-Botello 2019	Perez-Botello AM. 2019. Cambios de diversidad de fauna asociados a Callyspongia vaginalis, en arrecifes coralinos del Banco de Campeche. Unidad Academica-Sisal, Universidad Nacional Autonoma de Mexico. Tesis de Maestria.
Porifera	Demospongiae	Haplosclerida	Callyspongiidae	Callyspongia	aculeata	Callyspongia_(Cladochalina)_aculeata	WORMS:166205	Arthropoda	Malacostraca	Amphipoda	Leucothoidae	Leucothoe	ashleyae	Leucothoe_ashleyae	WORMS:389832	Southern Gulf of Mexico	Mexico	Triangulos	20.89765	-92.24218	Pérez-Botello 2019	Perez-Botello AM. 2019. Cambios de diversidad de fauna asociados a Callyspongia vaginalis, en arrecifes coralinos del Banco de Campeche. Unidad Academica-Sisal, Universidad Nacional Autonoma de Mexico. Tesis de Maestria.
Porifera	Demospongiae	Haplosclerida	Callyspongiidae	Callyspongia	aculeata	Callyspongia_(Cladochalina)_aculeata	WORMS:166205	Arthropoda	Malacostraca	Amphipoda	Leucothoidae	Leucothoe	ashleyae	Leucothoe_ashleyae	WORMS:389832	Southern Gulf of Mexico	Mexico	Triangulos	20.89765	-92.24218	Pérez-Botello 2019	Perez-Botello AM. 2019. Cambios de diversidad de fauna asociados a Callyspongia vaginalis, en arrecifes coralinos del Banco de Campeche. Unidad Academica-Sisal, Universidad Nacional Autonoma de Mexico. Tesis de Maestria.
Porifera	Demospongiae	Haplosclerida	Callyspongiidae	Callyspongia	aculeata	Callyspongia_(Cladochalina)_aculeata	WORMS:166205	Arthropoda	Malacostraca	Amphipoda	Leucothoidae	Leucothoe	ashleyae	Leucothoe_ashleyae	WORMS:389832	Southern Gulf of Mexico	Mexico	Triangulos	20.89765	-92.24218	Pérez-Botello 2019	Perez-Botello AM. 2019. Cambios de diversidad de fauna asociados a Callyspongia vaginalis, en arrecifes coralinos del Banco de Campeche. Unidad Academica-Sisal, Universidad Nacional Autonoma de Mexico. Tesis de Maestria.
Porifera	Demospongiae	Haplosclerida	Callyspongiidae	Callyspongia	aculeata	Callyspongia_(Cladochalina)_aculeata	WORMS:166205	Arthropoda	Malacostraca	Amphipoda	Leucothoidae	Leucothoe	ashleyae	Leucothoe_ashleyae	WORMS:389832	Southern Gulf of Mexico	Mexico	Triangulos	20.89765	-92.24218	Pérez-Botello 2019	Perez-Botello AM. 2019. Cambios de diversidad de fauna asociados a Callyspongia vaginalis, en arrecifes coralinos del Banco de Campeche. Unidad Academica-Sisal, Universidad Nacional Autonoma de Mexico. Tesis de Maestria.
Porifera	Demospongiae	Haplosclerida	Callyspongiidae	Callyspongia	aculeata	Callyspongia_(Cladochalina)_aculeata	WORMS:166205	Arthropoda	Malacostraca	Amphipoda	Leucothoidae	Leucothoe	ashleyae	Leucothoe_ashleyae	WORMS:389832	Southern Gulf of Mexico	Mexico	Triangulos	20.907	-92.2176	Pérez-Botello 2019	Perez-Botello AM. 2019. Cambios de diversidad de fauna asociados a Callyspongia vaginalis, en arrecifes coralinos del Banco de Campeche. Unidad Academica-Sisal, Universidad Nacional Autonoma de Mexico. Tesis de Maestria.
Porifera	Demospongiae	Haplosclerida	Callyspongiidae	Callyspongia	aculeata	Callyspongia_(Cladochalina)_aculeata	WORMS:166205	Arthropoda	Malacostraca	Amphipoda	Leucothoidae	Leucothoe	ashleyae	Leucothoe_ashleyae	WORMS:389832	Southern Gulf of Mexico	Mexico	Triangulos	20.89862	-92.23233	Pérez-Botello 2019	Perez-Botello AM. 2019. Cambios de diversidad de fauna asociados a Callyspongia vaginalis, en arrecifes coralinos del Banco de Campeche. Unidad Academica-Sisal, Universidad Nacional Autonoma de Mexico. Tesis de Maestria.
Porifera	Demospongiae	Haplosclerida	Callyspongiidae	Callyspongia	aculeata	Callyspongia_(Cladochalina)_aculeata	WORMS:166205	Arthropoda	Malacostraca	Amphipoda	Leucothoidae	Leucothoe	ashleyae	Leucothoe_ashleyae	WORMS:389832	Southern Gulf of Mexico	Mexico	Triangulos	20.89862	-92.23233	Pérez-Botello 2019	Perez-Botello AM. 2019. Cambios de diversidad de fauna asociados a Callyspongia vaginalis, en arrecifes coralinos del Banco de Campeche. Unidad Academica-Sisal, Universidad Nacional Autonoma de Mexico. Tesis de Maestria.
Porifera	Demospongiae	Haplosclerida	Callyspongiidae	Callyspongia	aculeata	Callyspongia_(Cladochalina)_aculeata	WORMS:166205	Arthropoda	Malacostraca	Amphipoda	Leucothoidae	Leucothoe	ashleyae	Leucothoe_ashleyae	WORMS:389832	Southern Gulf of Mexico	Mexico	Triangulos	20.89862	-92.23233	Pérez-Botello 2019	Perez-Botello AM. 2019. Cambios de diversidad de fauna asociados a Callyspongia vaginalis, en arrecifes coralinos del Banco de Campeche. Unidad Academica-Sisal, Universidad Nacional Autonoma de Mexico. Tesis de Maestria.
Porifera	Demospongiae	Haplosclerida	Callyspongiidae	Callyspongia	aculeata	Callyspongia_(Cladochalina)_aculeata	WORMS:166205	Arthropoda	Malacostraca	Amphipoda	Leucothoidae	Leucothoe	ashleyae	Leucothoe_ashleyae	WORMS:389832	Southern Gulf of Mexico	Mexico	Triangulos	20.95528	-92.31086	Pérez-Botello 2019	Perez-Botello AM. 2019. Cambios de diversidad de fauna asociados a Callyspongia vaginalis, en arrecifes coralinos del Banco de Campeche. Unidad Academica-Sisal, Universidad Nacional Autonoma de Mexico. Tesis de Maestria.
Porifera	Demospongiae	Haplosclerida	Callyspongiidae	Callyspongia	aculeata	Callyspongia_(Cladochalina)_aculeata	WORMS:166205	Arthropoda	Malacostraca	Amphipoda	Leucothoidae	Leucothoe	ashleyae	Leucothoe_ashleyae	WORMS:389832	Southern Gulf of Mexico	Mexico	Triangulos	20.96396	-92.30061	Pérez-Botello 2019	Perez-Botello AM. 2019. Cambios de diversidad de fauna asociados a Callyspongia vaginalis, en arrecifes coralinos del Banco de Campeche. Unidad Academica-Sisal, Universidad Nacional Autonoma de Mexico. Tesis de Maestria.
Porifera	Demospongiae	Haplosclerida	Callyspongiidae	Callyspongia	aculeata	Callyspongia_(Cladochalina)_aculeata	WORMS:166205	Arthropoda	Malacostraca	Amphipoda	Leucothoidae	Leucothoe	ashleyae	Leucothoe_ashleyae	WORMS:389832	Southern Gulf of Mexico	Mexico	Triangulos	20.96396	-92.30061	Pérez-Botello 2019	Perez-Botello AM. 2019. Cambios de diversidad de fauna asociados a Callyspongia vaginalis, en arrecifes coralinos del Banco de Campeche. Unidad Academica-Sisal, Universidad Nacional Autonoma de Mexico. Tesis de Maestria.
Porifera	Demospongiae	Haplosclerida	Callyspongiidae	Callyspongia	aculeata	Callyspongia_(Cladochalina)_aculeata	WORMS:166205	Arthropoda	Malacostraca	Amphipoda	Leucothoidae	Leucothoe	ashleyae	Leucothoe_ashleyae	WORMS:389832	Southern Gulf of Mexico	Mexico	Triangulos	20.96396	-92.30061	Pérez-Botello 2019	Perez-Botello AM. 2019. Cambios de diversidad de fauna asociados a Callyspongia vaginalis, en arrecifes coralinos del Banco de Campeche. Unidad Academica-Sisal, Universidad Nacional Autonoma de Mexico. Tesis de Maestria.
Porifera	Demospongiae	Haplosclerida	Callyspongiidae	Callyspongia	aculeata	Callyspongia_(Cladochalina)_aculeata	WORMS:166205	Arthropoda	Malacostraca	Amphipoda	Leucothoidae	Leucothoe	ashleyae	Leucothoe_ashleyae	WORMS:389832	Southern Gulf of Mexico	Mexico	Banco Nuevo	20.54561	-91.87944	Pérez-Botello 2019	Perez-Botello AM. 2019. Cambios de diversidad de fauna asociados a Callyspongia vaginalis, en arrecifes coralinos del Banco de Campeche. Unidad Academica-Sisal, Universidad Nacional Autonoma de Mexico. Tesis de Maestria.
Porifera	Demospongiae	Haplosclerida	Callyspongiidae	Callyspongia	aculeata	Callyspongia_(Cladochalina)_aculeata	WORMS:166205	Arthropoda	Malacostraca	Amphipoda	Leucothoidae	Leucothoe	ashleyae	Leucothoe_ashleyae	WORMS:389832	Southern Gulf of Mexico	Mexico	Banco Nuevo	20.54561	-91.87944	Pérez-Botello 2019	Perez-Botello AM. 2019. Cambios de diversidad de fauna asociados a Callyspongia vaginalis, en arrecifes coralinos del Banco de Campeche. Unidad Academica-Sisal, Universidad Nacional Autonoma de Mexico. Tesis de Maestria.
Porifera	Demospongiae	Haplosclerida	Callyspongiidae	Callyspongia	aculeata	Callyspongia_(Cladochalina)_aculeata	WORMS:166205	Arthropoda	Malacostraca	Amphipoda	Leucothoidae	Leucothoe	ashleyae	Leucothoe_ashleyae	WORMS:389832	Southern Gulf of Mexico	Mexico	Banco Nuevo	20.54857	-91.88061	Pérez-Botello 2019	Perez-Botello AM. 2019. Cambios de diversidad de fauna asociados a Callyspongia vaginalis, en arrecifes coralinos del Banco de Campeche. Unidad Academica-Sisal, Universidad Nacional Autonoma de Mexico. Tesis de Maestria.
Porifera	Demospongiae	Haplosclerida	Callyspongiidae	Callyspongia	aculeata	Callyspongia_(Cladochalina)_aculeata	WORMS:166205	Arthropoda	Malacostraca	Amphipoda	Leucothoidae	Leucothoe	ashleyae	Leucothoe_ashleyae	WORMS:389832	Southern Gulf of Mexico	Mexico	Banco Nuevo	20.54561	-91.87944	Pérez-Botello 2019	Perez-Botello AM. 2019. Cambios de diversidad de fauna asociados a Callyspongia vaginalis, en arrecifes coralinos del Banco de Campeche. Unidad Academica-Sisal, Universidad Nacional Autonoma de Mexico. Tesis de Maestria.
Porifera	Demospongiae	Haplosclerida	Callyspongiidae	Callyspongia	aculeata	Callyspongia_(Cladochalina)_aculeata	WORMS:166205	Arthropoda	Malacostraca	Amphipoda	Leucothoidae	Leucothoe	ashleyae	Leucothoe_ashleyae	WORMS:389832	Southern Gulf of Mexico	Mexico	Banco Nuevo	20.54561	-91.87944	Pérez-Botello 2019	Perez-Botello AM. 2019. Cambios de diversidad de fauna asociados a Callyspongia vaginalis, en arrecifes coralinos del Banco de Campeche. Unidad Academica-Sisal, Universidad Nacional Autonoma de Mexico. Tesis de Maestria.
Porifera	Demospongiae	Haplosclerida	Callyspongiidae	Callyspongia	aculeata	Callyspongia_(Cladochalina)_aculeata	WORMS:166205	Arthropoda	Malacostraca	Amphipoda	Leucothoidae	Leucothoe	ashleyae	Leucothoe_ashleyae	WORMS:389832	Southern Gulf of Mexico	Mexico	Banco Nuevo	20.54857	-91.88061	Pérez-Botello 2019	Perez-Botello AM. 2019. Cambios de diversidad de fauna asociados a Callyspongia vaginalis, en arrecifes coralinos del Banco de Campeche. Unidad Academica-Sisal, Universidad Nacional Autonoma de Mexico. Tesis de Maestria.
Porifera	Demospongiae	Haplosclerida	Callyspongiidae	Callyspongia	aculeata	Callyspongia_(Cladochalina)_aculeata	WORMS:166205	Arthropoda	Malacostraca	Amphipoda	Leucothoidae	Leucothoe	ashleyae	Leucothoe_ashleyae	WORMS:389832	Southern Gulf of Mexico	Mexico	Banco Nuevo	20.54857	-91.88061	Pérez-Botello 2019	Perez-Botello AM. 2019. Cambios de diversidad de fauna asociados a Callyspongia vaginalis, en arrecifes coralinos del Banco de Campeche. Unidad Academica-Sisal, Universidad Nacional Autonoma de Mexico. Tesis de Maestria.
Porifera	Demospongiae	Haplosclerida	Callyspongiidae	Callyspongia	aculeata	Callyspongia_(Cladochalina)_aculeata	WORMS:166205	Arthropoda	Malacostraca	Amphipoda	Leucothoidae	Leucothoe	ashleyae	Leucothoe_ashleyae	WORMS:389832	Southern Gulf of Mexico	Mexico	Triangulos	20.95528	-92.31086	Pérez-Botello 2019	Perez-Botello AM. 2019. Cambios de diversidad de fauna asociados a Callyspongia vaginalis, en arrecifes coralinos del Banco de Campeche. Unidad Academica-Sisal, Universidad Nacional Autonoma de Mexico. Tesis de Maestria.
Porifera	Demospongiae	Haplosclerida	Callyspongiidae	Callyspongia	aculeata	Callyspongia_(Cladochalina)_aculeata	WORMS:166205	Arthropoda	Malacostraca	Amphipoda	Leucothoidae	Leucothoe	ashleyae	Leucothoe_ashleyae	WORMS:389832	Southern Gulf of Mexico	Mexico	Triangulos	20.95528	-92.31086	Pérez-Botello 2019	Perez-Botello AM. 2019. Cambios de diversidad de fauna asociados a Callyspongia vaginalis, en arrecifes coralinos del Banco de Campeche. Unidad Academica-Sisal, Universidad Nacional Autonoma de Mexico. Tesis de Maestria.
Porifera	Demospongiae	Haplosclerida	Callyspongiidae	Callyspongia	aculeata	Callyspongia_(Cladochalina)_aculeata	WORMS:166205	Arthropoda	Malacostraca	Amphipoda	Leucothoidae	Leucothoe	ashleyae	Leucothoe_ashleyae	WORMS:389832	Southern Gulf of Mexico	Mexico	Triangulos	20.95528	-92.31086	Pérez-Botello 2019	Perez-Botello AM. 2019. Cambios de diversidad de fauna asociados a Callyspongia vaginalis, en arrecifes coralinos del Banco de Campeche. Unidad Academica-Sisal, Universidad Nacional Autonoma de Mexico. Tesis de Maestria.
Porifera	Demospongiae	Haplosclerida	Callyspongiidae	Callyspongia	aculeata	Callyspongia_(Cladochalina)_aculeata	WORMS:166205	Arthropoda	Malacostraca	Amphipoda	Leucothoidae	Leucothoe	ashleyae	Leucothoe_ashleyae	WORMS:389832	Southern Gulf of Mexico	Mexico	Triangulos	20.95528	-92.31086	Pérez-Botello 2019	Perez-Botello AM. 2019. Cambios de diversidad de fauna asociados a Callyspongia vaginalis, en arrecifes coralinos del Banco de Campeche. Unidad Academica-Sisal, Universidad Nacional Autonoma de Mexico. Tesis de Maestria.
Porifera	Demospongiae	Haplosclerida	Callyspongiidae	Callyspongia	aculeata	Callyspongia_(Cladochalina)_aculeata	WORMS:166205	Arthropoda	Malacostraca	Amphipoda	Leucothoidae	Leucothoe	ashleyae	Leucothoe_ashleyae	WORMS:389832	Southern Gulf of Mexico	Mexico	Triangulos	20.95528	-92.31086	Pérez-Botello 2019	Perez-Botello AM. 2019. Cambios de diversidad de fauna asociados a Callyspongia vaginalis, en arrecifes coralinos del Banco de Campeche. Unidad Academica-Sisal, Universidad Nacional Autonoma de Mexico. Tesis de Maestria.
Porifera	Demospongiae	Haplosclerida	Callyspongiidae	Callyspongia	aculeata	Callyspongia_(Cladochalina)_aculeata	WORMS:166205	Arthropoda	Malacostraca	Amphipoda	Leucothoidae	Leucothoe	ashleyae	Leucothoe_ashleyae	WORMS:389832	Southern Gulf of Mexico	Mexico	Triangulos	20.95528	-92.31086	Pérez-Botello 2019	Perez-Botello AM. 2019. Cambios de diversidad de fauna asociados a Callyspongia vaginalis, en arrecifes coralinos del Banco de Campeche. Unidad Academica-Sisal, Universidad Nacional Autonoma de Mexico. Tesis de Maestria.
Porifera	Demospongiae	Haplosclerida	Callyspongiidae	Callyspongia	aculeata	Callyspongia_(Cladochalina)_aculeata	WORMS:166205	Arthropoda	Malacostraca	Amphipoda	Leucothoidae	Leucothoe	ashleyae	Leucothoe_ashleyae	WORMS:389832	Southern Gulf of Mexico	Mexico	Triangulos	20.95528	-92.31086	Pérez-Botello 2019	Perez-Botello AM. 2019. Cambios de diversidad de fauna asociados a Callyspongia vaginalis, en arrecifes coralinos del Banco de Campeche. Unidad Academica-Sisal, Universidad Nacional Autonoma de Mexico. Tesis de Maestria.
Porifera	Demospongiae	Haplosclerida	Callyspongiidae	Callyspongia	aculeata	Callyspongia_(Cladochalina)_aculeata	WORMS:166205	Arthropoda	Malacostraca	Amphipoda	Leucothoidae	Leucothoe	ashleyae	Leucothoe_ashleyae	WORMS:389832	Southern Gulf of Mexico	Mexico	Triangulos	20.95528	-92.31086	Pérez-Botello 2019	Perez-Botello AM. 2019. Cambios de diversidad de fauna asociados a Callyspongia vaginalis, en arrecifes coralinos del Banco de Campeche. Unidad Academica-Sisal, Universidad Nacional Autonoma de Mexico. Tesis de Maestria.
Porifera	Demospongiae	Haplosclerida	Callyspongiidae	Callyspongia	aculeata	Callyspongia_(Cladochalina)_aculeata	WORMS:166205	Arthropoda	Malacostraca	Amphipoda	Leucothoidae	Leucothoe	ashleyae	Leucothoe_ashleyae	WORMS:389832	Southern Gulf of Mexico	Mexico	Triangulos	20.95528	-92.31086	Pérez-Botello 2019	Perez-Botello AM. 2019. Cambios de diversidad de fauna asociados a Callyspongia vaginalis, en arrecifes coralinos del Banco de Campeche. Unidad Academica-Sisal, Universidad Nacional Autonoma de Mexico. Tesis de Maestria.
Porifera	Demospongiae	Haplosclerida	Callyspongiidae	Callyspongia	aculeata	Callyspongia_(Cladochalina)_aculeata	WORMS:166205	Arthropoda	Malacostraca	Amphipoda	Leucothoidae	Leucothoe	ashleyae	Leucothoe_ashleyae	WORMS:389832	Southern Gulf of Mexico	Mexico	Triangulos	20.95528	-92.31086	Pérez-Botello 2019	Perez-Botello AM. 2019. Cambios de diversidad de fauna asociados a Callyspongia vaginalis, en arrecifes coralinos del Banco de Campeche. Unidad Academica-Sisal, Universidad Nacional Autonoma de Mexico. Tesis de Maestria.
Porifera	Demospongiae	Haplosclerida	Callyspongiidae	Callyspongia	aculeata	Callyspongia_(Cladochalina)_aculeata	WORMS:166205	Arthropoda	Malacostraca	Amphipoda	Leucothoidae	Leucothoe	ashleyae	Leucothoe_ashleyae	WORMS:389832	Southern Gulf of Mexico	Mexico	Obispos Norte	20.4174	-92.22488	Pérez-Botello 2019	Perez-Botello AM. 2019. Cambios de diversidad de fauna asociados a Callyspongia vaginalis, en arrecifes coralinos del Banco de Campeche. Unidad Academica-Sisal, Universidad Nacional Autonoma de Mexico. Tesis de Maestria.
Porifera	Demospongiae	Haplosclerida	Callyspongiidae	Callyspongia	aculeata	Callyspongia_(Cladochalina)_aculeata	WORMS:166205	Arthropoda	Malacostraca	Amphipoda	Leucothoidae	Leucothoe	ashleyae	Leucothoe_ashleyae	WORMS:389832	Southern Gulf of Mexico	Mexico	Obispos Norte	20.41913	-92.22727	Pérez-Botello 2019	Perez-Botello AM. 2019. Cambios de diversidad de fauna asociados a Callyspongia vaginalis, en arrecifes coralinos del Banco de Campeche. Unidad Academica-Sisal, Universidad Nacional Autonoma de Mexico. Tesis de Maestria.
Porifera	Demospongiae	Haplosclerida	Callyspongiidae	Callyspongia	aculeata	Callyspongia_(Cladochalina)_aculeata	WORMS:166205	Arthropoda	Malacostraca	Amphipoda	Leucothoidae	Leucothoe	ashleyae	Leucothoe_ashleyae	WORMS:389832	Southern Gulf of Mexico	Mexico	Obispos Sur	20.42535	-92.22692	Pérez-Botello 2019	Perez-Botello AM. 2019. Cambios de diversidad de fauna asociados a Callyspongia vaginalis, en arrecifes coralinos del Banco de Campeche. Unidad Academica-Sisal, Universidad Nacional Autonoma de Mexico. Tesis de Maestria.
Porifera	Demospongiae	Haplosclerida	Callyspongiidae	Callyspongia	aculeata	Callyspongia_(Cladochalina)_aculeata	WORMS:166205	Arthropoda	Malacostraca	Amphipoda	Leucothoidae	Leucothoe	ashleyae	Leucothoe_ashleyae	WORMS:389832	Southern Gulf of Mexico	Mexico	Obispos Norte	20.41913	-92.22727	Pérez-Botello 2019	Perez-Botello AM. 2019. Cambios de diversidad de fauna asociados a Callyspongia vaginalis, en arrecifes coralinos del Banco de Campeche. Unidad Academica-Sisal, Universidad Nacional Autonoma de Mexico. Tesis de Maestria.
Porifera	Demospongiae	Haplosclerida	Callyspongiidae	Callyspongia	aculeata	Callyspongia_(Cladochalina)_aculeata	WORMS:166205	Arthropoda	Malacostraca	Amphipoda	Leucothoidae	Leucothoe	ashleyae	Leucothoe_ashleyae	WORMS:389832	Southern Gulf of Mexico	Mexico	Obispos Sur	20.43229	-92.216905	Pérez-Botello 2019	Perez-Botello AM. 2019. Cambios de diversidad de fauna asociados a Callyspongia vaginalis, en arrecifes coralinos del Banco de Campeche. Unidad Academica-Sisal, Universidad Nacional Autonoma de Mexico. Tesis de Maestria.
Porifera	Demospongiae	Haplosclerida	Callyspongiidae	Callyspongia	aculeata	Callyspongia_(Cladochalina)_aculeata	WORMS:166205	Arthropoda	Malacostraca	Amphipoda	Leucothoidae	Leucothoe	ashleyae	Leucothoe_ashleyae	WORMS:389832	Southern Gulf of Mexico	Mexico	Obispos Sur	20.43229	-92.216905	Pérez-Botello 2019	Perez-Botello AM. 2019. Cambios de diversidad de fauna asociados a Callyspongia vaginalis, en arrecifes coralinos del Banco de Campeche. Unidad Academica-Sisal, Universidad Nacional Autonoma de Mexico. Tesis de Maestria.
Porifera	Demospongiae	Haplosclerida	Callyspongiidae	Callyspongia	aculeata	Callyspongia_(Cladochalina)_aculeata	WORMS:166205	Arthropoda	Malacostraca	Amphipoda	Leucothoidae	Leucothoe	ashleyae	Leucothoe_ashleyae	WORMS:389832	Southern Gulf of Mexico	Mexico	Obispos Norte	20.41913	-92.22727	Pérez-Botello 2019	Perez-Botello AM. 2019. Cambios de diversidad de fauna asociados a Callyspongia vaginalis, en arrecifes coralinos del Banco de Campeche. Unidad Academica-Sisal, Universidad Nacional Autonoma de Mexico. Tesis de Maestria.
Porifera	Demospongiae	Haplosclerida	Callyspongiidae	Callyspongia	aculeata	Callyspongia_(Cladochalina)_aculeata	WORMS:166205	Arthropoda	Malacostraca	Amphipoda	Leucothoidae	Leucothoe	ashleyae	Leucothoe_ashleyae	WORMS:389832	Southern Gulf of Mexico	Mexico	Obispos Sur	20.42343	-92.22603	Pérez-Botello 2019	Perez-Botello AM. 2019. Cambios de diversidad de fauna asociados a Callyspongia vaginalis, en arrecifes coralinos del Banco de Campeche. Unidad Academica-Sisal, Universidad Nacional Autonoma de Mexico. Tesis de Maestria.
Porifera	Demospongiae	Haplosclerida	Callyspongiidae	Callyspongia	aculeata	Callyspongia_(Cladochalina)_aculeata	WORMS:166205	Arthropoda	Malacostraca	Amphipoda	Leucothoidae	Leucothoe	ashleyae	Leucothoe_ashleyae	WORMS:389832	Southern Gulf of Mexico	Mexico	Obispos Norte	20.41913	-92.22727	Pérez-Botello 2019	Perez-Botello AM. 2019. Cambios de diversidad de fauna asociados a Callyspongia vaginalis, en arrecifes coralinos del Banco de Campeche. Unidad Academica-Sisal, Universidad Nacional Autonoma de Mexico. Tesis de Maestria.
Porifera	Demospongiae	Haplosclerida	Callyspongiidae	Callyspongia	aculeata	Callyspongia_(Cladochalina)_aculeata	WORMS:166205	Arthropoda	Malacostraca	Amphipoda	Leucothoidae	Leucothoe	ashleyae	Leucothoe_ashleyae	WORMS:389832	Southern Gulf of Mexico	Mexico	Obispos Norte	20.41913	-92.22727	Pérez-Botello 2019	Perez-Botello AM. 2019. Cambios de diversidad de fauna asociados a Callyspongia vaginalis, en arrecifes coralinos del Banco de Campeche. Unidad Academica-Sisal, Universidad Nacional Autonoma de Mexico. Tesis de Maestria.
Porifera	Demospongiae	Haplosclerida	Callyspongiidae	Callyspongia	aculeata	Callyspongia_(Cladochalina)_aculeata	WORMS:166205	Arthropoda	Malacostraca	Amphipoda	Leucothoidae	Leucothoe	ashleyae	Leucothoe_ashleyae	WORMS:389832	Southern Gulf of Mexico	Mexico	Obispos Norte	20.41913	-92.22727	Pérez-Botello 2019	Perez-Botello AM. 2019. Cambios de diversidad de fauna asociados a Callyspongia vaginalis, en arrecifes coralinos del Banco de Campeche. Unidad Academica-Sisal, Universidad Nacional Autonoma de Mexico. Tesis de Maestria.
Porifera	Demospongiae	Haplosclerida	Callyspongiidae	Callyspongia	aculeata	Callyspongia_(Cladochalina)_aculeata	WORMS:166205	Arthropoda	Malacostraca	Amphipoda	Leucothoidae	Leucothoe	ashleyae	Leucothoe_ashleyae	WORMS:389832	Southern Gulf of Mexico	Mexico	Obispos Sur	20.43229	-92.216905	Pérez-Botello 2019	Perez-Botello AM. 2019. Cambios de diversidad de fauna asociados a Callyspongia vaginalis, en arrecifes coralinos del Banco de Campeche. Unidad Academica-Sisal, Universidad Nacional Autonoma de Mexico. Tesis de Maestria.
Porifera	Demospongiae	Haplosclerida	Callyspongiidae	Callyspongia	aculeata	Callyspongia_(Cladochalina)_aculeata	WORMS:166205	Arthropoda	Malacostraca	Amphipoda	Leucothoidae	Leucothoe	ashleyae	Leucothoe_ashleyae	WORMS:389832	Southern Gulf of Mexico	Mexico	Obispos Sur	20.43229	-92.216905	Pérez-Botello 2019	Perez-Botello AM. 2019. Cambios de diversidad de fauna asociados a Callyspongia vaginalis, en arrecifes coralinos del Banco de Campeche. Unidad Academica-Sisal, Universidad Nacional Autonoma de Mexico. Tesis de Maestria.
Porifera	Demospongiae	Haplosclerida	Callyspongiidae	Callyspongia	aculeata	Callyspongia_(Cladochalina)_aculeata	WORMS:166205	Arthropoda	Malacostraca	Amphipoda	Leucothoidae	Leucothoe	ashleyae	Leucothoe_ashleyae	WORMS:389832	Southern Gulf of Mexico	Mexico	Obispos Norte	20.41913	-92.22727	Pérez-Botello 2019	Perez-Botello AM. 2019. Cambios de diversidad de fauna asociados a Callyspongia vaginalis, en arrecifes coralinos del Banco de Campeche. Unidad Academica-Sisal, Universidad Nacional Autonoma de Mexico. Tesis de Maestria.
Porifera	Demospongiae	Haplosclerida	Callyspongiidae	Callyspongia	aculeata	Callyspongia_(Cladochalina)_aculeata	WORMS:166205	Arthropoda	Malacostraca	Amphipoda	Leucothoidae	Leucothoe	ashleyae	Leucothoe_ashleyae	WORMS:389832	Southern Gulf of Mexico	Mexico	Obispos Norte	20.50072	-92.20306	Pérez-Botello 2019	Perez-Botello AM. 2019. Cambios de diversidad de fauna asociados a Callyspongia vaginalis, en arrecifes coralinos del Banco de Campeche. Unidad Academica-Sisal, Universidad Nacional Autonoma de Mexico. Tesis de Maestria.
Porifera	Demospongiae	Haplosclerida	Callyspongiidae	Callyspongia	aculeata	Callyspongia_(Cladochalina)_aculeata	WORMS:166205	Arthropoda	Malacostraca	Amphipoda	Leucothoidae	Leucothoe	ashleyae	Leucothoe_ashleyae	WORMS:389832	Southern Gulf of Mexico	Mexico	Obispos Norte	20.4909	-92.20622	Pérez-Botello 2019	Perez-Botello AM. 2019. Cambios de diversidad de fauna asociados a Callyspongia vaginalis, en arrecifes coralinos del Banco de Campeche. Unidad Academica-Sisal, Universidad Nacional Autonoma de Mexico. Tesis de Maestria.
Porifera	Demospongiae	Haplosclerida	Callyspongiidae	Callyspongia	aculeata	Callyspongia_(Cladochalina)_aculeata	WORMS:166205	Arthropoda	Malacostraca	Amphipoda	Leucothoidae	Leucothoe	ashleyae	Leucothoe_ashleyae	WORMS:389832	Southern Gulf of Mexico	Mexico	Alacranes	22.42994	-89.71623	Pérez-Botello 2019	Perez-Botello AM. 2019. Cambios de diversidad de fauna asociados a Callyspongia vaginalis, en arrecifes coralinos del Banco de Campeche. Unidad Academica-Sisal, Universidad Nacional Autonoma de Mexico. Tesis de Maestria.
Porifera	Demospongiae	Haplosclerida	Callyspongiidae	Callyspongia	aculeata	Callyspongia_(Cladochalina)_aculeata	WORMS:166205	Arthropoda	Malacostraca	Amphipoda	Leucothoidae	Leucothoe	ashleyae	Leucothoe_ashleyae	WORMS:389832	Southern Gulf of Mexico	Mexico	Alacranes	22.42324	-89.69527	Pérez-Botello 2019	Perez-Botello AM. 2019. Cambios de diversidad de fauna asociados a Callyspongia vaginalis, en arrecifes coralinos del Banco de Campeche. Unidad Academica-Sisal, Universidad Nacional Autonoma de Mexico. Tesis de Maestria.
Porifera	Demospongiae	Haplosclerida	Callyspongiidae	Callyspongia	aculeata	Callyspongia_(Cladochalina)_aculeata	WORMS:166205	Arthropoda	Malacostraca	Amphipoda	Leucothoidae	Leucothoe	ashleyae	Leucothoe_ashleyae	WORMS:389832	Southern Gulf of Mexico	Mexico	Alacranes	22.42994	-89.71623	Pérez-Botello 2019	Perez-Botello AM. 2019. Cambios de diversidad de fauna asociados a Callyspongia vaginalis, en arrecifes coralinos del Banco de Campeche. Unidad Academica-Sisal, Universidad Nacional Autonoma de Mexico. Tesis de Maestria.
Porifera	Demospongiae	Haplosclerida	Callyspongiidae	Callyspongia	aculeata	Callyspongia_(Cladochalina)_aculeata	WORMS:166205	Arthropoda	Malacostraca	Amphipoda	Leucothoidae	Leucothoe	ashleyae	Leucothoe_ashleyae	WORMS:389832	Southern Gulf of Mexico	Mexico	Alacranes	22.37523	-89.65313	Pérez-Botello 2019	Perez-Botello AM. 2019. Cambios de diversidad de fauna asociados a Callyspongia vaginalis, en arrecifes coralinos del Banco de Campeche. Unidad Academica-Sisal, Universidad Nacional Autonoma de Mexico. Tesis de Maestria.
Porifera	Demospongiae	Haplosclerida	Callyspongiidae	Callyspongia	aculeata	Callyspongia_(Cladochalina)_aculeata	WORMS:166205	Arthropoda	Malacostraca	Amphipoda	Leucothoidae	Leucothoe	ashleyae	Leucothoe_ashleyae	WORMS:389832	Southern Gulf of Mexico	Mexico	Alacranes	22.37523	-89.65313	Pérez-Botello 2019	Perez-Botello AM. 2019. Cambios de diversidad de fauna asociados a Callyspongia vaginalis, en arrecifes coralinos del Banco de Campeche. Unidad Academica-Sisal, Universidad Nacional Autonoma de Mexico. Tesis de Maestria.
Porifera	Demospongiae	Haplosclerida	Callyspongiidae	Callyspongia	aculeata	Callyspongia_(Cladochalina)_aculeata	WORMS:166205	Arthropoda	Malacostraca	Amphipoda	Leucothoidae	Leucothoe	ashleyae	Leucothoe_ashleyae	WORMS:389832	Southern Gulf of Mexico	Mexico	Alacranes	22.50133	-89.78775	Pérez-Botello 2019	Perez-Botello AM. 2019. Cambios de diversidad de fauna asociados a Callyspongia vaginalis, en arrecifes coralinos del Banco de Campeche. Unidad Academica-Sisal, Universidad Nacional Autonoma de Mexico. Tesis de Maestria.
Porifera	Demospongiae	Haplosclerida	Callyspongiidae	Callyspongia	aculeata	Callyspongia_(Cladochalina)_aculeata	WORMS:166205	Arthropoda	Malacostraca	Amphipoda	Leucothoidae	Leucothoe	ashleyae	Leucothoe_ashleyae	WORMS:389832	Southern Gulf of Mexico	Mexico	Alacranes	22.50133	-89.78775	Pérez-Botello 2019	Perez-Botello AM. 2019. Cambios de diversidad de fauna asociados a Callyspongia vaginalis, en arrecifes coralinos del Banco de Campeche. Unidad Academica-Sisal, Universidad Nacional Autonoma de Mexico. Tesis de Maestria.
Porifera	Demospongiae	Haplosclerida	Callyspongiidae	Callyspongia	aculeata	Callyspongia_(Cladochalina)_aculeata	WORMS:166205	Arthropoda	Malacostraca	Amphipoda	Leucothoidae	Leucothoe	ashleyae	Leucothoe_ashleyae	WORMS:389832	Southern Gulf of Mexico	Mexico	Alacranes	22.50133	-89.78775	Pérez-Botello 2019	Perez-Botello AM. 2019. Cambios de diversidad de fauna asociados a Callyspongia vaginalis, en arrecifes coralinos del Banco de Campeche. Unidad Academica-Sisal, Universidad Nacional Autonoma de Mexico. Tesis de Maestria.
Porifera	Demospongiae	Haplosclerida	Callyspongiidae	Callyspongia	aculeata	Callyspongia_(Cladochalina)_aculeata	WORMS:166205	Arthropoda	Malacostraca	Amphipoda	Leucothoidae	Leucothoe	ashleyae	Leucothoe_ashleyae	WORMS:389832	Southern Gulf of Mexico	Mexico	Alacranes	22.50133	-89.78775	Pérez-Botello 2019	Perez-Botello AM. 2019. Cambios de diversidad de fauna asociados a Callyspongia vaginalis, en arrecifes coralinos del Banco de Campeche. Unidad Academica-Sisal, Universidad Nacional Autonoma de Mexico. Tesis de Maestria.
Porifera	Demospongiae	Haplosclerida	Callyspongiidae	Callyspongia	aculeata	Callyspongia_(Cladochalina)_aculeata	WORMS:166205	Arthropoda	Malacostraca	Amphipoda	Leucothoidae	Leucothoe	ashleyae	Leucothoe_ashleyae	WORMS:389832	Southern Gulf of Mexico	Mexico	Alacranes	22.37523	-89.65313	Pérez-Botello 2019	Perez-Botello AM. 2019. Cambios de diversidad de fauna asociados a Callyspongia vaginalis, en arrecifes coralinos del Banco de Campeche. Unidad Academica-Sisal, Universidad Nacional Autonoma de Mexico. Tesis de Maestria.
Porifera	Demospongiae	Haplosclerida	Callyspongiidae	Callyspongia	aculeata	Callyspongia_(Cladochalina)_aculeata	WORMS:166205	Arthropoda	Malacostraca	Amphipoda	Leucothoidae	Leucothoe	ashleyae	Leucothoe_ashleyae	WORMS:389832	Southern Gulf of Mexico	Mexico	Alacranes	22.50133	-89.78775	Pérez-Botello 2019	Perez-Botello AM. 2019. Cambios de diversidad de fauna asociados a Callyspongia vaginalis, en arrecifes coralinos del Banco de Campeche. Unidad Academica-Sisal, Universidad Nacional Autonoma de Mexico. Tesis de Maestria.
Porifera	Demospongiae	Haplosclerida	Callyspongiidae	Callyspongia	aculeata	Callyspongia_(Cladochalina)_aculeata	WORMS:166205	Arthropoda	Malacostraca	Amphipoda	Leucothoidae	Leucothoe	ashleyae	Leucothoe_ashleyae	WORMS:389832	Southern Gulf of Mexico	Mexico	Alacranes	22.42994	-89.71623	Pérez-Botello 2019	Perez-Botello AM. 2019. Cambios de diversidad de fauna asociados a Callyspongia vaginalis, en arrecifes coralinos del Banco de Campeche. Unidad Academica-Sisal, Universidad Nacional Autonoma de Mexico. Tesis de Maestria.
Porifera	Demospongiae	Haplosclerida	Callyspongiidae	Callyspongia	aculeata	Callyspongia_(Cladochalina)_aculeata	WORMS:166205	Arthropoda	Malacostraca	Amphipoda	Leucothoidae	Leucothoe	ashleyae	Leucothoe_ashleyae	WORMS:389832	Southern Gulf of Mexico	Mexico	Alacranes	22.37523	-89.65313	Pérez-Botello 2019	Perez-Botello AM. 2019. Cambios de diversidad de fauna asociados a Callyspongia vaginalis, en arrecifes coralinos del Banco de Campeche. Unidad Academica-Sisal, Universidad Nacional Autonoma de Mexico. Tesis de Maestria.
Porifera	Demospongiae	Haplosclerida	Callyspongiidae	Callyspongia	aculeata	Callyspongia_(Cladochalina)_aculeata	WORMS:166205	Arthropoda	Malacostraca	Amphipoda	Leucothoidae	Leucothoe	ashleyae	Leucothoe_ashleyae	WORMS:389832	Southern Gulf of Mexico	Mexico	Alacranes	22.42994	-89.71623	Pérez-Botello 2019	Perez-Botello AM. 2019. Cambios de diversidad de fauna asociados a Callyspongia vaginalis, en arrecifes coralinos del Banco de Campeche. Unidad Academica-Sisal, Universidad Nacional Autonoma de Mexico. Tesis de Maestria.
Porifera	Demospongiae	Haplosclerida	Callyspongiidae	Callyspongia	aculeata	Callyspongia_(Cladochalina)_aculeata	WORMS:166205	Arthropoda	Malacostraca	Amphipoda	Leucothoidae	Leucothoe	ashleyae	Leucothoe_ashleyae	WORMS:389832	Southern Gulf of Mexico	Mexico	Alacranes	22.39949	-89.65606	Pérez-Botello 2019	Perez-Botello AM. 2019. Cambios de diversidad de fauna asociados a Callyspongia vaginalis, en arrecifes coralinos del Banco de Campeche. Unidad Academica-Sisal, Universidad Nacional Autonoma de Mexico. Tesis de Maestria.
Porifera	Demospongiae	Haplosclerida	Callyspongiidae	Callyspongia	aculeata	Callyspongia_(Cladochalina)_aculeata	WORMS:166205	Arthropoda	Malacostraca	Amphipoda	Leucothoidae	Leucothoe	barana	Leucothoe_barana	WORMS:510247	Southern Gulf of Mexico	Mexico	Cayo Arenas	22.44333333	-91.37838889	Pérez-Botello 2019	Perez-Botello AM. 2019. Cambios de diversidad de fauna asociados a Callyspongia vaginalis, en arrecifes coralinos del Banco de Campeche. Unidad Academica-Sisal, Universidad Nacional Autonoma de Mexico. Tesis de Maestria.
Porifera	Demospongiae	Haplosclerida	Callyspongiidae	Callyspongia	aculeata	Callyspongia_(Cladochalina)_aculeata	WORMS:166205	Arthropoda	Malacostraca	Amphipoda	Leucothoidae	Leucothoe	barana	Leucothoe_barana	WORMS:510247	Southern Gulf of Mexico	Mexico	Cayo Arenas	22.11352778	-91.396	Pérez-Botello 2019	Perez-Botello AM. 2019. Cambios de diversidad de fauna asociados a Callyspongia vaginalis, en arrecifes coralinos del Banco de Campeche. Unidad Academica-Sisal, Universidad Nacional Autonoma de Mexico. Tesis de Maestria.
Porifera	Demospongiae	Haplosclerida	Callyspongiidae	Callyspongia	aculeata	Callyspongia_(Cladochalina)_aculeata	WORMS:166205	Arthropoda	Malacostraca	Amphipoda	Leucothoidae	Leucothoe	barana	Leucothoe_barana	WORMS:510247	Southern Gulf of Mexico	Mexico	Cayo Arenas	22.11352778	-91.396	Pérez-Botello 2019	Perez-Botello AM. 2019. Cambios de diversidad de fauna asociados a Callyspongia vaginalis, en arrecifes coralinos del Banco de Campeche. Unidad Academica-Sisal, Universidad Nacional Autonoma de Mexico. Tesis de Maestria.
Porifera	Demospongiae	Haplosclerida	Callyspongiidae	Callyspongia	aculeata	Callyspongia_(Cladochalina)_aculeata	WORMS:166205	Arthropoda	Malacostraca	Amphipoda	Leucothoidae	Leucothoe	barana	Leucothoe_barana	WORMS:510247	Southern Gulf of Mexico	Mexico	Cayo Arenas	22.11352778	-91.396	Pérez-Botello 2019	Perez-Botello AM. 2019. Cambios de diversidad de fauna asociados a Callyspongia vaginalis, en arrecifes coralinos del Banco de Campeche. Unidad Academica-Sisal, Universidad Nacional Autonoma de Mexico. Tesis de Maestria.
Porifera	Demospongiae	Haplosclerida	Callyspongiidae	Callyspongia	aculeata	Callyspongia_(Cladochalina)_aculeata	WORMS:166205	Arthropoda	Malacostraca	Amphipoda	Leucothoidae	Leucothoe	barana	Leucothoe_barana	WORMS:510247	Southern Gulf of Mexico	Mexico	Cayo Arenas	22.11352778	-91.396	Pérez-Botello 2019	Perez-Botello AM. 2019. Cambios de diversidad de fauna asociados a Callyspongia vaginalis, en arrecifes coralinos del Banco de Campeche. Unidad Academica-Sisal, Universidad Nacional Autonoma de Mexico. Tesis de Maestria.
Porifera	Demospongiae	Haplosclerida	Callyspongiidae	Callyspongia	aculeata	Callyspongia_(Cladochalina)_aculeata	WORMS:166205	Arthropoda	Malacostraca	Amphipoda	Leucothoidae	Leucothoe	barana	Leucothoe_barana	WORMS:510247	Southern Gulf of Mexico	Mexico	Cayo Arenas	22.11352778	-91.396	Pérez-Botello 2019	Perez-Botello AM. 2019. Cambios de diversidad de fauna asociados a Callyspongia vaginalis, en arrecifes coralinos del Banco de Campeche. Unidad Academica-Sisal, Universidad Nacional Autonoma de Mexico. Tesis de Maestria.
Porifera	Demospongiae	Haplosclerida	Callyspongiidae	Callyspongia	aculeata	Callyspongia_(Cladochalina)_aculeata	WORMS:166205	Arthropoda	Malacostraca	Amphipoda	Leucothoidae	Leucothoe	barana	Leucothoe_barana	WORMS:510247	Southern Gulf of Mexico	Mexico	Cayo Arenas	22.11236111	-91.37344444	Pérez-Botello 2019	Perez-Botello AM. 2019. Cambios de diversidad de fauna asociados a Callyspongia vaginalis, en arrecifes coralinos del Banco de Campeche. Unidad Academica-Sisal, Universidad Nacional Autonoma de Mexico. Tesis de Maestria.
Porifera	Demospongiae	Haplosclerida	Callyspongiidae	Callyspongia	aculeata	Callyspongia_(Cladochalina)_aculeata	WORMS:166205	Arthropoda	Malacostraca	Amphipoda	Leucothoidae	Leucothoe	barana	Leucothoe_barana	WORMS:510247	Southern Gulf of Mexico	Mexico	Cayo Arenas	22.44333333	-91.37838889	Pérez-Botello 2019	Perez-Botello AM. 2019. Cambios de diversidad de fauna asociados a Callyspongia vaginalis, en arrecifes coralinos del Banco de Campeche. Unidad Academica-Sisal, Universidad Nacional Autonoma de Mexico. Tesis de Maestria.
Porifera	Demospongiae	Haplosclerida	Callyspongiidae	Callyspongia	aculeata	Callyspongia_(Cladochalina)_aculeata	WORMS:166205	Arthropoda	Malacostraca	Amphipoda	Leucothoidae	Leucothoe	barana	Leucothoe_barana	WORMS:510247	Southern Gulf of Mexico	Mexico	Triangulos	20.89765	-92.24218	Pérez-Botello 2019	Perez-Botello AM. 2019. Cambios de diversidad de fauna asociados a Callyspongia vaginalis, en arrecifes coralinos del Banco de Campeche. Unidad Academica-Sisal, Universidad Nacional Autonoma de Mexico. Tesis de Maestria.
Porifera	Demospongiae	Haplosclerida	Callyspongiidae	Callyspongia	aculeata	Callyspongia_(Cladochalina)_aculeata	WORMS:166205	Arthropoda	Malacostraca	Amphipoda	Leucothoidae	Leucothoe	barana	Leucothoe_barana	WORMS:510247	Southern Gulf of Mexico	Mexico	Triangulos	20.95528	-92.31086	Pérez-Botello 2019	Perez-Botello AM. 2019. Cambios de diversidad de fauna asociados a Callyspongia vaginalis, en arrecifes coralinos del Banco de Campeche. Unidad Academica-Sisal, Universidad Nacional Autonoma de Mexico. Tesis de Maestria.
Porifera	Demospongiae	Haplosclerida	Callyspongiidae	Callyspongia	aculeata	Callyspongia_(Cladochalina)_aculeata	WORMS:166205	Arthropoda	Malacostraca	Amphipoda	Leucothoidae	Leucothoe	barana	Leucothoe_barana	WORMS:510247	Southern Gulf of Mexico	Mexico	Triangulos	20.95528	-92.31086	Pérez-Botello 2019	Perez-Botello AM. 2019. Cambios de diversidad de fauna asociados a Callyspongia vaginalis, en arrecifes coralinos del Banco de Campeche. Unidad Academica-Sisal, Universidad Nacional Autonoma de Mexico. Tesis de Maestria.
Porifera	Demospongiae	Haplosclerida	Callyspongiidae	Callyspongia	aculeata	Callyspongia_(Cladochalina)_aculeata	WORMS:166205	Arthropoda	Malacostraca	Amphipoda	Leucothoidae	Leucothoe	barana	Leucothoe_barana	WORMS:510247	Southern Gulf of Mexico	Mexico	Triangulos	20.95528	-92.31086	Pérez-Botello 2019	Perez-Botello AM. 2019. Cambios de diversidad de fauna asociados a Callyspongia vaginalis, en arrecifes coralinos del Banco de Campeche. Unidad Academica-Sisal, Universidad Nacional Autonoma de Mexico. Tesis de Maestria.
Porifera	Demospongiae	Haplosclerida	Callyspongiidae	Callyspongia	aculeata	Callyspongia_(Cladochalina)_aculeata	WORMS:166205	Arthropoda	Malacostraca	Amphipoda	Leucothoidae	Leucothoe	barana	Leucothoe_barana	WORMS:510247	Southern Gulf of Mexico	Mexico	Obispos Norte	20.41913	-92.22727	Pérez-Botello 2019	Perez-Botello AM. 2019. Cambios de diversidad de fauna asociados a Callyspongia vaginalis, en arrecifes coralinos del Banco de Campeche. Unidad Academica-Sisal, Universidad Nacional Autonoma de Mexico. Tesis de Maestria.
Porifera	Demospongiae	Haplosclerida	Callyspongiidae	Callyspongia	aculeata	Callyspongia_(Cladochalina)_aculeata	WORMS:166205	Arthropoda	Malacostraca	Amphipoda	Leucothoidae	Leucothoe	barana	Leucothoe_barana	WORMS:510247	Southern Gulf of Mexico	Mexico	Obispos Sur	20.43229	-92.216905	Pérez-Botello 2019	Perez-Botello AM. 2019. Cambios de diversidad de fauna asociados a Callyspongia vaginalis, en arrecifes coralinos del Banco de Campeche. Unidad Academica-Sisal, Universidad Nacional Autonoma de Mexico. Tesis de Maestria.
Porifera	Demospongiae	Haplosclerida	Callyspongiidae	Callyspongia	aculeata	Callyspongia_(Cladochalina)_aculeata	WORMS:166205	Arthropoda	Malacostraca	Amphipoda	Leucothoidae	Leucothoe	barana	Leucothoe_barana	WORMS:510247	Southern Gulf of Mexico	Mexico	Obispos Norte	20.41913	-92.22727	Pérez-Botello 2019	Perez-Botello AM. 2019. Cambios de diversidad de fauna asociados a Callyspongia vaginalis, en arrecifes coralinos del Banco de Campeche. Unidad Academica-Sisal, Universidad Nacional Autonoma de Mexico. Tesis de Maestria.
Porifera	Demospongiae	Haplosclerida	Callyspongiidae	Callyspongia	aculeata	Callyspongia_(Cladochalina)_aculeata	WORMS:166205	Arthropoda	Malacostraca	Amphipoda	Leucothoidae	Leucothoe	barana	Leucothoe_barana	WORMS:510247	Southern Gulf of Mexico	Mexico	Alacranes	22.39949	-89.65606	Pérez-Botello 2019	Perez-Botello AM. 2019. Cambios de diversidad de fauna asociados a Callyspongia vaginalis, en arrecifes coralinos del Banco de Campeche. Unidad Academica-Sisal, Universidad Nacional Autonoma de Mexico. Tesis de Maestria.
Porifera	Demospongiae	Haplosclerida	Callyspongiidae	Callyspongia	aculeata	Callyspongia_(Cladochalina)_aculeata	WORMS:166205	Arthropoda	Malacostraca	Amphipoda	Leucothoidae	Leucothoe	barana	Leucothoe_barana	WORMS:510247	Southern Gulf of Mexico	Mexico	Alacranes	22.50133	-89.78775	Pérez-Botello 2019	Perez-Botello AM. 2019. Cambios de diversidad de fauna asociados a Callyspongia vaginalis, en arrecifes coralinos del Banco de Campeche. Unidad Academica-Sisal, Universidad Nacional Autonoma de Mexico. Tesis de Maestria.
Porifera	Demospongiae	Haplosclerida	Callyspongiidae	Callyspongia	aculeata	Callyspongia_(Cladochalina)_aculeata	WORMS:166205	Arthropoda	Malacostraca	Amphipoda	Leucothoidae	Leucothoe	barana	Leucothoe_barana	WORMS:510247	Southern Gulf of Mexico	Mexico	Alacranes	22.50133	-89.78775	Pérez-Botello 2019	Perez-Botello AM. 2019. Cambios de diversidad de fauna asociados a Callyspongia vaginalis, en arrecifes coralinos del Banco de Campeche. Unidad Academica-Sisal, Universidad Nacional Autonoma de Mexico. Tesis de Maestria.
Porifera	Demospongiae	Haplosclerida	Callyspongiidae	Callyspongia	aculeata	Callyspongia_(Cladochalina)_aculeata	WORMS:166205	Arthropoda	Malacostraca	Amphipoda	Leucothoidae	Leucothoe	flammosa	Leucothoe_flammosa	WORMS:510265	Southern Gulf of Mexico	Mexico	Cayo Arcas	20.19147222	-91.99086111	Pérez-Botello 2019	Perez-Botello AM. 2019. Cambios de diversidad de fauna asociados a Callyspongia vaginalis, en arrecifes coralinos del Banco de Campeche. Unidad Academica-Sisal, Universidad Nacional Autonoma de Mexico. Tesis de Maestria.
Porifera	Demospongiae	Haplosclerida	Callyspongiidae	Callyspongia	aculeata	Callyspongia_(Cladochalina)_aculeata	WORMS:166205	Arthropoda	Malacostraca	Amphipoda	Leucothoidae	Leucothoe	kensleyi	Leucothoe_kensleyi	WORMS:389833	Western Caribbean	Belize	Whale Shoals	16.76396667	-88.09538333	Thomas & Klebba 2006	Thomas JD, Klebba KN. 2006. Studies of Commensal Leucothoid Amphipods: Two New Sponge-Inhabiting Species from South Florida and the Western Caribbean. Journal of Crustacean Biology 26:13–22.
Porifera	Demospongiae	Haplosclerida	Callyspongiidae	Callyspongia	aculeata	Callyspongia_(Cladochalina)_aculeata	WORMS:166205	Arthropoda	Malacostraca	Amphipoda	Leucothoidae	Leucothoe	kensleyi	Leucothoe_kensleyi	WORMS:389833	Floridian	EE.UU.	Ft Lauderdale	26.1627	-80.0902	Thomas & Klebba 2006	Thomas JD, Klebba KN. 2006. Studies of Commensal Leucothoid Amphipods: Two New Sponge-Inhabiting Species from South Florida and the Western Caribbean. Journal of Crustacean Biology 26:13–22.
Porifera	Demospongiae	Haplosclerida	Callyspongiidae	Callyspongia	aculeata	Callyspongia_(Cladochalina)_aculeata	WORMS:166205	Arthropoda	Malacostraca	Amphipoda	Leucothoidae	Leucothoe	kensleyi	Leucothoe_kensleyi	WORMS:389833	Floridian	EE.UU.	Palm beach	26.71795	-80.02956667	Richards et al 2007	Richards VP, Thomas JD, Stanhope MJ, Shivji MS. 2007. Genetic connectivity in the Florida reef system: comparative phylogeography of commensal invertebrates with contrasting reproductive strategies. Molecular Ecology 16:139–157
Porifera	Demospongiae	Haplosclerida	Callyspongiidae	Callyspongia	aculeata	Callyspongia_(Cladochalina)_aculeata	WORMS:166205	Arthropoda	Malacostraca	Amphipoda	Leucothoidae	Leucothoe	kensleyi	Leucothoe_kensleyi	WORMS:389833	Floridian	EE.UU.	Ft Lauderdale	26.1632	-80.09153333	Richards et al 2007	Richards VP, Thomas JD, Stanhope MJ, Shivji MS. 2007. Genetic connectivity in the Florida reef system: comparative phylogeography of commensal invertebrates with contrasting reproductive strategies. Molecular Ecology 16:139–157
Porifera	Demospongiae	Haplosclerida	Callyspongiidae	Callyspongia	aculeata	Callyspongia_(Cladochalina)_aculeata	WORMS:166205	Arthropoda	Malacostraca	Amphipoda	Leucothoidae	Leucothoe	kensleyi	Leucothoe_kensleyi	WORMS:389833	Floridian	EE.UU.	Ft Lauderdale	26.07866667	-80.09516667	Richards et al 2007	Richards VP, Thomas JD, Stanhope MJ, Shivji MS. 2007. Genetic connectivity in the Florida reef system: comparative phylogeography of commensal invertebrates with contrasting reproductive strategies. Molecular Ecology 16:139–157
Porifera	Demospongiae	Haplosclerida	Callyspongiidae	Callyspongia	aculeata	Callyspongia_(Cladochalina)_aculeata	WORMS:166205	Arthropoda	Malacostraca	Amphipoda	Leucothoidae	Leucothoe	kensleyi	Leucothoe_kensleyi	WORMS:389833	Floridian	EE.UU.	Long Key	24.72496667	-80.9188	Richards et al 2007	Richards VP, Thomas JD, Stanhope MJ, Shivji MS. 2007. Genetic connectivity in the Florida reef system: comparative phylogeography of commensal invertebrates with contrasting reproductive strategies. Molecular Ecology 16:139–157
Porifera	Demospongiae	Haplosclerida	Callyspongiidae	Callyspongia	aculeata	Callyspongia_(Cladochalina)_aculeata	WORMS:166205	Arthropoda	Malacostraca	Amphipoda	Leucothoidae	Leucothoe	kensleyi	Leucothoe_kensleyi	WORMS:389833	Floridian	EE.UU.	Key West, Patch reef	24.45456667	-81.86816667	Richards et al 2007	Richards VP, Thomas JD, Stanhope MJ, Shivji MS. 2007. Genetic connectivity in the Florida reef system: comparative phylogeography of commensal invertebrates with contrasting reproductive strategies. Molecular Ecology 16:139–157
Porifera	Demospongiae	Haplosclerida	Callyspongiidae	Callyspongia	aculeata	Callyspongia_(Cladochalina)_aculeata	WORMS:166205	Arthropoda	Malacostraca	Amphipoda	Leucothoidae	Leucothoe	kensleyi	Leucothoe_kensleyi	WORMS:389833	Floridian	EE.UU.	Key West, Hawk Channel reef	24.48898333	-81.84161667	Richards et al 2007	Richards VP, Thomas JD, Stanhope MJ, Shivji MS. 2007. Genetic connectivity in the Florida reef system: comparative phylogeography of commensal invertebrates with contrasting reproductive strategies. Molecular Ecology 16:139–157
Porifera	Demospongiae	Haplosclerida	Callyspongiidae	Callyspongia	aculeata	Callyspongia_(Cladochalina)_aculeata	WORMS:166205	Arthropoda	Malacostraca	Amphipoda	Leucothoidae	Leucothoe	kensleyi	Leucothoe_kensleyi	WORMS:389833	Southern Gulf of Mexico	Mexico	Cayo Arcas	20.19472222	-91.95972222	Pérez-Botello 2019	Perez-Botello AM. 2019. Cambios de diversidad de fauna asociados a Callyspongia vaginalis, en arrecifes coralinos del Banco de Campeche. Unidad Academica-Sisal, Universidad Nacional Autonoma de Mexico. Tesis de Maestria.
Porifera	Demospongiae	Haplosclerida	Callyspongiidae	Callyspongia	aculeata	Callyspongia_(Cladochalina)_aculeata	WORMS:166205	Arthropoda	Malacostraca	Amphipoda	Leucothoidae	Leucothoe	kensleyi	Leucothoe_kensleyi	WORMS:389833	Southern Gulf of Mexico	Mexico	Cayo Arenas	22.44333333	-91.37838889	Pérez-Botello 2019	Perez-Botello AM. 2019. Cambios de diversidad de fauna asociados a Callyspongia vaginalis, en arrecifes coralinos del Banco de Campeche. Unidad Academica-Sisal, Universidad Nacional Autonoma de Mexico. Tesis de Maestria.
Porifera	Demospongiae	Haplosclerida	Callyspongiidae	Callyspongia	aculeata	Callyspongia_(Cladochalina)_aculeata	WORMS:166205	Arthropoda	Malacostraca	Amphipoda	Leucothoidae	Leucothoe	kensleyi	Leucothoe_kensleyi	WORMS:389833	Southern Gulf of Mexico	Mexico	Cayo Arenas	22.11086111	-91.37644444	Pérez-Botello 2019	Perez-Botello AM. 2019. Cambios de diversidad de fauna asociados a Callyspongia vaginalis, en arrecifes coralinos del Banco de Campeche. Unidad Academica-Sisal, Universidad Nacional Autonoma de Mexico. Tesis de Maestria.
Porifera	Demospongiae	Haplosclerida	Callyspongiidae	Callyspongia	aculeata	Callyspongia_(Cladochalina)_aculeata	WORMS:166205	Arthropoda	Malacostraca	Amphipoda	Leucothoidae	Leucothoe	kensleyi	Leucothoe_kensleyi	WORMS:389833	Southern Gulf of Mexico	Mexico	Cayo Arenas	22.11352778	-91.396	Pérez-Botello 2019	Perez-Botello AM. 2019. Cambios de diversidad de fauna asociados a Callyspongia vaginalis, en arrecifes coralinos del Banco de Campeche. Unidad Academica-Sisal, Universidad Nacional Autonoma de Mexico. Tesis de Maestria.
Porifera	Demospongiae	Haplosclerida	Callyspongiidae	Callyspongia	aculeata	Callyspongia_(Cladochalina)_aculeata	WORMS:166205	Arthropoda	Malacostraca	Amphipoda	Leucothoidae	Leucothoe	kensleyi	Leucothoe_kensleyi	WORMS:389833	Southern Gulf of Mexico	Mexico	Cayo Arenas	22.11086111	-91.37644444	Pérez-Botello 2019	Perez-Botello AM. 2019. Cambios de diversidad de fauna asociados a Callyspongia vaginalis, en arrecifes coralinos del Banco de Campeche. Unidad Academica-Sisal, Universidad Nacional Autonoma de Mexico. Tesis de Maestria.
Porifera	Demospongiae	Haplosclerida	Callyspongiidae	Callyspongia	aculeata	Callyspongia_(Cladochalina)_aculeata	WORMS:166205	Arthropoda	Malacostraca	Amphipoda	Leucothoidae	Leucothoe	kensleyi	Leucothoe_kensleyi	WORMS:389833	Southern Gulf of Mexico	Mexico	Cayo Arenas	22.11352778	-91.396	Pérez-Botello 2019	Perez-Botello AM. 2019. Cambios de diversidad de fauna asociados a Callyspongia vaginalis, en arrecifes coralinos del Banco de Campeche. Unidad Academica-Sisal, Universidad Nacional Autonoma de Mexico. Tesis de Maestria.
Porifera	Demospongiae	Haplosclerida	Callyspongiidae	Callyspongia	aculeata	Callyspongia_(Cladochalina)_aculeata	WORMS:166205	Arthropoda	Malacostraca	Amphipoda	Leucothoidae	Leucothoe	kensleyi	Leucothoe_kensleyi	WORMS:389833	Southern Gulf of Mexico	Mexico	Cayo Arenas	22.11352778	-91.396	Pérez-Botello 2019	Perez-Botello AM. 2019. Cambios de diversidad de fauna asociados a Callyspongia vaginalis, en arrecifes coralinos del Banco de Campeche. Unidad Academica-Sisal, Universidad Nacional Autonoma de Mexico. Tesis de Maestria.
Porifera	Demospongiae	Haplosclerida	Callyspongiidae	Callyspongia	aculeata	Callyspongia_(Cladochalina)_aculeata	WORMS:166205	Arthropoda	Malacostraca	Amphipoda	Leucothoidae	Leucothoe	kensleyi	Leucothoe_kensleyi	WORMS:389833	Southern Gulf of Mexico	Mexico	Cayo Arenas	22.11352778	-91.396	Pérez-Botello 2019	Perez-Botello AM. 2019. Cambios de diversidad de fauna asociados a Callyspongia vaginalis, en arrecifes coralinos del Banco de Campeche. Unidad Academica-Sisal, Universidad Nacional Autonoma de Mexico. Tesis de Maestria.
Porifera	Demospongiae	Haplosclerida	Callyspongiidae	Callyspongia	aculeata	Callyspongia_(Cladochalina)_aculeata	WORMS:166205	Arthropoda	Malacostraca	Amphipoda	Leucothoidae	Leucothoe	kensleyi	Leucothoe_kensleyi	WORMS:389833	Southern Gulf of Mexico	Mexico	Triangulos	20.89765	-92.24218	Pérez-Botello 2019	Perez-Botello AM. 2019. Cambios de diversidad de fauna asociados a Callyspongia vaginalis, en arrecifes coralinos del Banco de Campeche. Unidad Academica-Sisal, Universidad Nacional Autonoma de Mexico. Tesis de Maestria.
Porifera	Demospongiae	Haplosclerida	Callyspongiidae	Callyspongia	aculeata	Callyspongia_(Cladochalina)_aculeata	WORMS:166205	Arthropoda	Malacostraca	Amphipoda	Leucothoidae	Leucothoe	kensleyi	Leucothoe_kensleyi	WORMS:389833	Southern Gulf of Mexico	Mexico	Triangulos	20.89765	-92.24218	Pérez-Botello 2019	Perez-Botello AM. 2019. Cambios de diversidad de fauna asociados a Callyspongia vaginalis, en arrecifes coralinos del Banco de Campeche. Unidad Academica-Sisal, Universidad Nacional Autonoma de Mexico. Tesis de Maestria.
Porifera	Demospongiae	Haplosclerida	Callyspongiidae	Callyspongia	aculeata	Callyspongia_(Cladochalina)_aculeata	WORMS:166205	Arthropoda	Malacostraca	Amphipoda	Leucothoidae	Leucothoe	kensleyi	Leucothoe_kensleyi	WORMS:389833	Southern Gulf of Mexico	Mexico	Triangulos	20.89765	-92.24218	Pérez-Botello 2019	Perez-Botello AM. 2019. Cambios de diversidad de fauna asociados a Callyspongia vaginalis, en arrecifes coralinos del Banco de Campeche. Unidad Academica-Sisal, Universidad Nacional Autonoma de Mexico. Tesis de Maestria.
Porifera	Demospongiae	Haplosclerida	Callyspongiidae	Callyspongia	aculeata	Callyspongia_(Cladochalina)_aculeata	WORMS:166205	Arthropoda	Malacostraca	Amphipoda	Leucothoidae	Leucothoe	kensleyi	Leucothoe_kensleyi	WORMS:389833	Southern Gulf of Mexico	Mexico	Triangulos	20.907	-92.2176	Pérez-Botello 2019	Perez-Botello AM. 2019. Cambios de diversidad de fauna asociados a Callyspongia vaginalis, en arrecifes coralinos del Banco de Campeche. Unidad Academica-Sisal, Universidad Nacional Autonoma de Mexico. Tesis de Maestria.
Porifera	Demospongiae	Haplosclerida	Callyspongiidae	Callyspongia	aculeata	Callyspongia_(Cladochalina)_aculeata	WORMS:166205	Arthropoda	Malacostraca	Amphipoda	Leucothoidae	Leucothoe	kensleyi	Leucothoe_kensleyi	WORMS:389833	Southern Gulf of Mexico	Mexico	Triangulos	20.89765	-92.24218	Pérez-Botello 2019	Perez-Botello AM. 2019. Cambios de diversidad de fauna asociados a Callyspongia vaginalis, en arrecifes coralinos del Banco de Campeche. Unidad Academica-Sisal, Universidad Nacional Autonoma de Mexico. Tesis de Maestria.
Porifera	Demospongiae	Haplosclerida	Callyspongiidae	Callyspongia	aculeata	Callyspongia_(Cladochalina)_aculeata	WORMS:166205	Arthropoda	Malacostraca	Amphipoda	Leucothoidae	Leucothoe	kensleyi	Leucothoe_kensleyi	WORMS:389833	Southern Gulf of Mexico	Mexico	Triangulos	20.89862	-92.23233	Pérez-Botello 2019	Perez-Botello AM. 2019. Cambios de diversidad de fauna asociados a Callyspongia vaginalis, en arrecifes coralinos del Banco de Campeche. Unidad Academica-Sisal, Universidad Nacional Autonoma de Mexico. Tesis de Maestria.
Porifera	Demospongiae	Haplosclerida	Callyspongiidae	Callyspongia	aculeata	Callyspongia_(Cladochalina)_aculeata	WORMS:166205	Arthropoda	Malacostraca	Amphipoda	Leucothoidae	Leucothoe	kensleyi	Leucothoe_kensleyi	WORMS:389833	Southern Gulf of Mexico	Mexico	Triangulos	20.95528	-92.31086	Pérez-Botello 2019	Perez-Botello AM. 2019. Cambios de diversidad de fauna asociados a Callyspongia vaginalis, en arrecifes coralinos del Banco de Campeche. Unidad Academica-Sisal, Universidad Nacional Autonoma de Mexico. Tesis de Maestria.
Porifera	Demospongiae	Haplosclerida	Callyspongiidae	Callyspongia	aculeata	Callyspongia_(Cladochalina)_aculeata	WORMS:166205	Arthropoda	Malacostraca	Amphipoda	Leucothoidae	Leucothoe	kensleyi	Leucothoe_kensleyi	WORMS:389833	Southern Gulf of Mexico	Mexico	Triangulos	20.95528	-92.31086	Pérez-Botello 2019	Perez-Botello AM. 2019. Cambios de diversidad de fauna asociados a Callyspongia vaginalis, en arrecifes coralinos del Banco de Campeche. Unidad Academica-Sisal, Universidad Nacional Autonoma de Mexico. Tesis de Maestria.
Porifera	Demospongiae	Haplosclerida	Callyspongiidae	Callyspongia	aculeata	Callyspongia_(Cladochalina)_aculeata	WORMS:166205	Arthropoda	Malacostraca	Amphipoda	Leucothoidae	Leucothoe	kensleyi	Leucothoe_kensleyi	WORMS:389833	Southern Gulf of Mexico	Mexico	Triangulos	20.96396	-92.30061	Pérez-Botello 2019	Perez-Botello AM. 2019. Cambios de diversidad de fauna asociados a Callyspongia vaginalis, en arrecifes coralinos del Banco de Campeche. Unidad Academica-Sisal, Universidad Nacional Autonoma de Mexico. Tesis de Maestria.
Porifera	Demospongiae	Haplosclerida	Callyspongiidae	Callyspongia	aculeata	Callyspongia_(Cladochalina)_aculeata	WORMS:166205	Arthropoda	Malacostraca	Amphipoda	Leucothoidae	Leucothoe	kensleyi	Leucothoe_kensleyi	WORMS:389833	Southern Gulf of Mexico	Mexico	Triangulos	20.96396	-92.30061	Pérez-Botello 2019	Perez-Botello AM. 2019. Cambios de diversidad de fauna asociados a Callyspongia vaginalis, en arrecifes coralinos del Banco de Campeche. Unidad Academica-Sisal, Universidad Nacional Autonoma de Mexico. Tesis de Maestria.
Porifera	Demospongiae	Haplosclerida	Callyspongiidae	Callyspongia	aculeata	Callyspongia_(Cladochalina)_aculeata	WORMS:166205	Arthropoda	Malacostraca	Amphipoda	Leucothoidae	Leucothoe	kensleyi	Leucothoe_kensleyi	WORMS:389833	Southern Gulf of Mexico	Mexico	Triangulos	20.96396	-92.30061	Pérez-Botello 2019	Perez-Botello AM. 2019. Cambios de diversidad de fauna asociados a Callyspongia vaginalis, en arrecifes coralinos del Banco de Campeche. Unidad Academica-Sisal, Universidad Nacional Autonoma de Mexico. Tesis de Maestria.
Porifera	Demospongiae	Haplosclerida	Callyspongiidae	Callyspongia	aculeata	Callyspongia_(Cladochalina)_aculeata	WORMS:166205	Arthropoda	Malacostraca	Amphipoda	Leucothoidae	Leucothoe	kensleyi	Leucothoe_kensleyi	WORMS:389833	Southern Gulf of Mexico	Mexico	Banco Nuevo	20.54561	-91.87944	Pérez-Botello 2019	Perez-Botello AM. 2019. Cambios de diversidad de fauna asociados a Callyspongia vaginalis, en arrecifes coralinos del Banco de Campeche. Unidad Academica-Sisal, Universidad Nacional Autonoma de Mexico. Tesis de Maestria.
Porifera	Demospongiae	Haplosclerida	Callyspongiidae	Callyspongia	aculeata	Callyspongia_(Cladochalina)_aculeata	WORMS:166205	Arthropoda	Malacostraca	Amphipoda	Leucothoidae	Leucothoe	kensleyi	Leucothoe_kensleyi	WORMS:389833	Southern Gulf of Mexico	Mexico	Banco Nuevo	20.54561	-91.87944	Pérez-Botello 2019	Perez-Botello AM. 2019. Cambios de diversidad de fauna asociados a Callyspongia vaginalis, en arrecifes coralinos del Banco de Campeche. Unidad Academica-Sisal, Universidad Nacional Autonoma de Mexico. Tesis de Maestria.
Porifera	Demospongiae	Haplosclerida	Callyspongiidae	Callyspongia	aculeata	Callyspongia_(Cladochalina)_aculeata	WORMS:166205	Arthropoda	Malacostraca	Amphipoda	Leucothoidae	Leucothoe	kensleyi	Leucothoe_kensleyi	WORMS:389833	Southern Gulf of Mexico	Mexico	Banco Nuevo	20.54561	-91.87944	Pérez-Botello 2019	Perez-Botello AM. 2019. Cambios de diversidad de fauna asociados a Callyspongia vaginalis, en arrecifes coralinos del Banco de Campeche. Unidad Academica-Sisal, Universidad Nacional Autonoma de Mexico. Tesis de Maestria.
Porifera	Demospongiae	Haplosclerida	Callyspongiidae	Callyspongia	aculeata	Callyspongia_(Cladochalina)_aculeata	WORMS:166205	Arthropoda	Malacostraca	Amphipoda	Leucothoidae	Leucothoe	kensleyi	Leucothoe_kensleyi	WORMS:389833	Southern Gulf of Mexico	Mexico	Banco Nuevo	20.54857	-91.88061	Pérez-Botello 2019	Perez-Botello AM. 2019. Cambios de diversidad de fauna asociados a Callyspongia vaginalis, en arrecifes coralinos del Banco de Campeche. Unidad Academica-Sisal, Universidad Nacional Autonoma de Mexico. Tesis de Maestria.
Porifera	Demospongiae	Haplosclerida	Callyspongiidae	Callyspongia	aculeata	Callyspongia_(Cladochalina)_aculeata	WORMS:166205	Arthropoda	Malacostraca	Amphipoda	Leucothoidae	Leucothoe	kensleyi	Leucothoe_kensleyi	WORMS:389833	Southern Gulf of Mexico	Mexico	Banco Nuevo	20.54561	-91.87944	Pérez-Botello 2019	Perez-Botello AM. 2019. Cambios de diversidad de fauna asociados a Callyspongia vaginalis, en arrecifes coralinos del Banco de Campeche. Unidad Academica-Sisal, Universidad Nacional Autonoma de Mexico. Tesis de Maestria.
Porifera	Demospongiae	Haplosclerida	Callyspongiidae	Callyspongia	aculeata	Callyspongia_(Cladochalina)_aculeata	WORMS:166205	Arthropoda	Malacostraca	Amphipoda	Leucothoidae	Leucothoe	kensleyi	Leucothoe_kensleyi	WORMS:389833	Southern Gulf of Mexico	Mexico	Banco Nuevo	20.54857	-91.88061	Pérez-Botello 2019	Perez-Botello AM. 2019. Cambios de diversidad de fauna asociados a Callyspongia vaginalis, en arrecifes coralinos del Banco de Campeche. Unidad Academica-Sisal, Universidad Nacional Autonoma de Mexico. Tesis de Maestria.
Porifera	Demospongiae	Haplosclerida	Callyspongiidae	Callyspongia	aculeata	Callyspongia_(Cladochalina)_aculeata	WORMS:166205	Arthropoda	Malacostraca	Amphipoda	Leucothoidae	Leucothoe	kensleyi	Leucothoe_kensleyi	WORMS:389833	Southern Gulf of Mexico	Mexico	Triangulos	20.95528	-92.31086	Pérez-Botello 2019	Perez-Botello AM. 2019. Cambios de diversidad de fauna asociados a Callyspongia vaginalis, en arrecifes coralinos del Banco de Campeche. Unidad Academica-Sisal, Universidad Nacional Autonoma de Mexico. Tesis de Maestria.
Porifera	Demospongiae	Haplosclerida	Callyspongiidae	Callyspongia	aculeata	Callyspongia_(Cladochalina)_aculeata	WORMS:166205	Arthropoda	Malacostraca	Amphipoda	Leucothoidae	Leucothoe	kensleyi	Leucothoe_kensleyi	WORMS:389833	Southern Gulf of Mexico	Mexico	Triangulos	20.95528	-92.31086	Pérez-Botello 2019	Perez-Botello AM. 2019. Cambios de diversidad de fauna asociados a Callyspongia vaginalis, en arrecifes coralinos del Banco de Campeche. Unidad Academica-Sisal, Universidad Nacional Autonoma de Mexico. Tesis de Maestria.
Porifera	Demospongiae	Haplosclerida	Callyspongiidae	Callyspongia	aculeata	Callyspongia_(Cladochalina)_aculeata	WORMS:166205	Arthropoda	Malacostraca	Amphipoda	Leucothoidae	Leucothoe	kensleyi	Leucothoe_kensleyi	WORMS:389833	Southern Gulf of Mexico	Mexico	Triangulos	20.95528	-92.31086	Pérez-Botello 2019	Perez-Botello AM. 2019. Cambios de diversidad de fauna asociados a Callyspongia vaginalis, en arrecifes coralinos del Banco de Campeche. Unidad Academica-Sisal, Universidad Nacional Autonoma de Mexico. Tesis de Maestria.
Porifera	Demospongiae	Haplosclerida	Callyspongiidae	Callyspongia	aculeata	Callyspongia_(Cladochalina)_aculeata	WORMS:166205	Arthropoda	Malacostraca	Amphipoda	Leucothoidae	Leucothoe	kensleyi	Leucothoe_kensleyi	WORMS:389833	Southern Gulf of Mexico	Mexico	Triangulos	20.95528	-92.31086	Pérez-Botello 2019	Perez-Botello AM. 2019. Cambios de diversidad de fauna asociados a Callyspongia vaginalis, en arrecifes coralinos del Banco de Campeche. Unidad Academica-Sisal, Universidad Nacional Autonoma de Mexico. Tesis de Maestria.
Porifera	Demospongiae	Haplosclerida	Callyspongiidae	Callyspongia	aculeata	Callyspongia_(Cladochalina)_aculeata	WORMS:166205	Arthropoda	Malacostraca	Amphipoda	Leucothoidae	Leucothoe	kensleyi	Leucothoe_kensleyi	WORMS:389833	Southern Gulf of Mexico	Mexico	Triangulos	20.95528	-92.31086	Pérez-Botello 2019	Perez-Botello AM. 2019. Cambios de diversidad de fauna asociados a Callyspongia vaginalis, en arrecifes coralinos del Banco de Campeche. Unidad Academica-Sisal, Universidad Nacional Autonoma de Mexico. Tesis de Maestria.
Porifera	Demospongiae	Haplosclerida	Callyspongiidae	Callyspongia	aculeata	Callyspongia_(Cladochalina)_aculeata	WORMS:166205	Arthropoda	Malacostraca	Amphipoda	Leucothoidae	Leucothoe	kensleyi	Leucothoe_kensleyi	WORMS:389833	Southern Gulf of Mexico	Mexico	Triangulos	20.95528	-92.31086	Pérez-Botello 2019	Perez-Botello AM. 2019. Cambios de diversidad de fauna asociados a Callyspongia vaginalis, en arrecifes coralinos del Banco de Campeche. Unidad Academica-Sisal, Universidad Nacional Autonoma de Mexico. Tesis de Maestria.
Porifera	Demospongiae	Haplosclerida	Callyspongiidae	Callyspongia	aculeata	Callyspongia_(Cladochalina)_aculeata	WORMS:166205	Arthropoda	Malacostraca	Amphipoda	Leucothoidae	Leucothoe	kensleyi	Leucothoe_kensleyi	WORMS:389833	Southern Gulf of Mexico	Mexico	Triangulos	20.95528	-92.31086	Pérez-Botello 2019	Perez-Botello AM. 2019. Cambios de diversidad de fauna asociados a Callyspongia vaginalis, en arrecifes coralinos del Banco de Campeche. Unidad Academica-Sisal, Universidad Nacional Autonoma de Mexico. Tesis de Maestria.
Porifera	Demospongiae	Haplosclerida	Callyspongiidae	Callyspongia	aculeata	Callyspongia_(Cladochalina)_aculeata	WORMS:166205	Arthropoda	Malacostraca	Amphipoda	Leucothoidae	Leucothoe	kensleyi	Leucothoe_kensleyi	WORMS:389833	Southern Gulf of Mexico	Mexico	Triangulos	20.95528	-92.31086	Pérez-Botello 2019	Perez-Botello AM. 2019. Cambios de diversidad de fauna asociados a Callyspongia vaginalis, en arrecifes coralinos del Banco de Campeche. Unidad Academica-Sisal, Universidad Nacional Autonoma de Mexico. Tesis de Maestria.
Porifera	Demospongiae	Haplosclerida	Callyspongiidae	Callyspongia	aculeata	Callyspongia_(Cladochalina)_aculeata	WORMS:166205	Arthropoda	Malacostraca	Amphipoda	Leucothoidae	Leucothoe	kensleyi	Leucothoe_kensleyi	WORMS:389833	Southern Gulf of Mexico	Mexico	Triangulos	20.95528	-92.31086	Pérez-Botello 2019	Perez-Botello AM. 2019. Cambios de diversidad de fauna asociados a Callyspongia vaginalis, en arrecifes coralinos del Banco de Campeche. Unidad Academica-Sisal, Universidad Nacional Autonoma de Mexico. Tesis de Maestria.
Porifera	Demospongiae	Haplosclerida	Callyspongiidae	Callyspongia	aculeata	Callyspongia_(Cladochalina)_aculeata	WORMS:166205	Arthropoda	Malacostraca	Amphipoda	Leucothoidae	Leucothoe	kensleyi	Leucothoe_kensleyi	WORMS:389833	Southern Gulf of Mexico	Mexico	Obispos Norte	20.41913	-92.22727	Pérez-Botello 2019	Perez-Botello AM. 2019. Cambios de diversidad de fauna asociados a Callyspongia vaginalis, en arrecifes coralinos del Banco de Campeche. Unidad Academica-Sisal, Universidad Nacional Autonoma de Mexico. Tesis de Maestria.
Porifera	Demospongiae	Haplosclerida	Callyspongiidae	Callyspongia	aculeata	Callyspongia_(Cladochalina)_aculeata	WORMS:166205	Arthropoda	Malacostraca	Amphipoda	Leucothoidae	Leucothoe	kensleyi	Leucothoe_kensleyi	WORMS:389833	Southern Gulf of Mexico	Mexico	Obispos Sur	20.42535	-92.22692	Pérez-Botello 2019	Perez-Botello AM. 2019. Cambios de diversidad de fauna asociados a Callyspongia vaginalis, en arrecifes coralinos del Banco de Campeche. Unidad Academica-Sisal, Universidad Nacional Autonoma de Mexico. Tesis de Maestria.
Porifera	Demospongiae	Haplosclerida	Callyspongiidae	Callyspongia	aculeata	Callyspongia_(Cladochalina)_aculeata	WORMS:166205	Arthropoda	Malacostraca	Amphipoda	Leucothoidae	Leucothoe	kensleyi	Leucothoe_kensleyi	WORMS:389833	Southern Gulf of Mexico	Mexico	Obispos Norte	20.41913	-92.22727	Pérez-Botello 2019	Perez-Botello AM. 2019. Cambios de diversidad de fauna asociados a Callyspongia vaginalis, en arrecifes coralinos del Banco de Campeche. Unidad Academica-Sisal, Universidad Nacional Autonoma de Mexico. Tesis de Maestria.
Porifera	Demospongiae	Haplosclerida	Callyspongiidae	Callyspongia	aculeata	Callyspongia_(Cladochalina)_aculeata	WORMS:166205	Arthropoda	Malacostraca	Amphipoda	Leucothoidae	Leucothoe	kensleyi	Leucothoe_kensleyi	WORMS:389833	Southern Gulf of Mexico	Mexico	Obispos Sur	20.43229	-92.216905	Pérez-Botello 2019	Perez-Botello AM. 2019. Cambios de diversidad de fauna asociados a Callyspongia vaginalis, en arrecifes coralinos del Banco de Campeche. Unidad Academica-Sisal, Universidad Nacional Autonoma de Mexico. Tesis de Maestria.
Porifera	Demospongiae	Haplosclerida	Callyspongiidae	Callyspongia	aculeata	Callyspongia_(Cladochalina)_aculeata	WORMS:166205	Arthropoda	Malacostraca	Amphipoda	Leucothoidae	Leucothoe	kensleyi	Leucothoe_kensleyi	WORMS:389833	Southern Gulf of Mexico	Mexico	Obispos Sur	20.42343	-92.22603	Pérez-Botello 2019	Perez-Botello AM. 2019. Cambios de diversidad de fauna asociados a Callyspongia vaginalis, en arrecifes coralinos del Banco de Campeche. Unidad Academica-Sisal, Universidad Nacional Autonoma de Mexico. Tesis de Maestria.
Porifera	Demospongiae	Haplosclerida	Callyspongiidae	Callyspongia	aculeata	Callyspongia_(Cladochalina)_aculeata	WORMS:166205	Arthropoda	Malacostraca	Amphipoda	Leucothoidae	Leucothoe	kensleyi	Leucothoe_kensleyi	WORMS:389833	Southern Gulf of Mexico	Mexico	Obispos Norte	20.41913	-92.22727	Pérez-Botello 2019	Perez-Botello AM. 2019. Cambios de diversidad de fauna asociados a Callyspongia vaginalis, en arrecifes coralinos del Banco de Campeche. Unidad Academica-Sisal, Universidad Nacional Autonoma de Mexico. Tesis de Maestria.
Porifera	Demospongiae	Haplosclerida	Callyspongiidae	Callyspongia	aculeata	Callyspongia_(Cladochalina)_aculeata	WORMS:166205	Arthropoda	Malacostraca	Amphipoda	Leucothoidae	Leucothoe	kensleyi	Leucothoe_kensleyi	WORMS:389833	Southern Gulf of Mexico	Mexico	Obispos Sur	20.43229	-92.216905	Pérez-Botello 2019	Perez-Botello AM. 2019. Cambios de diversidad de fauna asociados a Callyspongia vaginalis, en arrecifes coralinos del Banco de Campeche. Unidad Academica-Sisal, Universidad Nacional Autonoma de Mexico. Tesis de Maestria.
Porifera	Demospongiae	Haplosclerida	Callyspongiidae	Callyspongia	aculeata	Callyspongia_(Cladochalina)_aculeata	WORMS:166205	Arthropoda	Malacostraca	Amphipoda	Leucothoidae	Leucothoe	kensleyi	Leucothoe_kensleyi	WORMS:389833	Southern Gulf of Mexico	Mexico	Obispos Sur	20.43229	-92.216905	Pérez-Botello 2019	Perez-Botello AM. 2019. Cambios de diversidad de fauna asociados a Callyspongia vaginalis, en arrecifes coralinos del Banco de Campeche. Unidad Academica-Sisal, Universidad Nacional Autonoma de Mexico. Tesis de Maestria.
Porifera	Demospongiae	Haplosclerida	Callyspongiidae	Callyspongia	aculeata	Callyspongia_(Cladochalina)_aculeata	WORMS:166205	Arthropoda	Malacostraca	Amphipoda	Leucothoidae	Leucothoe	kensleyi	Leucothoe_kensleyi	WORMS:389833	Southern Gulf of Mexico	Mexico	Obispos Norte	20.41913	-92.22727	Pérez-Botello 2019	Perez-Botello AM. 2019. Cambios de diversidad de fauna asociados a Callyspongia vaginalis, en arrecifes coralinos del Banco de Campeche. Unidad Academica-Sisal, Universidad Nacional Autonoma de Mexico. Tesis de Maestria.
Porifera	Demospongiae	Haplosclerida	Callyspongiidae	Callyspongia	aculeata	Callyspongia_(Cladochalina)_aculeata	WORMS:166205	Arthropoda	Malacostraca	Amphipoda	Leucothoidae	Leucothoe	kensleyi	Leucothoe_kensleyi	WORMS:389833	Southern Gulf of Mexico	Mexico	Alacranes	22.42994	-89.71623	Pérez-Botello 2019	Perez-Botello AM. 2019. Cambios de diversidad de fauna asociados a Callyspongia vaginalis, en arrecifes coralinos del Banco de Campeche. Unidad Academica-Sisal, Universidad Nacional Autonoma de Mexico. Tesis de Maestria.
Porifera	Demospongiae	Haplosclerida	Callyspongiidae	Callyspongia	aculeata	Callyspongia_(Cladochalina)_aculeata	WORMS:166205	Arthropoda	Malacostraca	Amphipoda	Leucothoidae	Leucothoe	kensleyi	Leucothoe_kensleyi	WORMS:389833	Southern Gulf of Mexico	Mexico	Alacranes	22.42324	-89.69527	Pérez-Botello 2019	Perez-Botello AM. 2019. Cambios de diversidad de fauna asociados a Callyspongia vaginalis, en arrecifes coralinos del Banco de Campeche. Unidad Academica-Sisal, Universidad Nacional Autonoma de Mexico. Tesis de Maestria.
Porifera	Demospongiae	Haplosclerida	Callyspongiidae	Callyspongia	aculeata	Callyspongia_(Cladochalina)_aculeata	WORMS:166205	Arthropoda	Malacostraca	Amphipoda	Leucothoidae	Leucothoe	kensleyi	Leucothoe_kensleyi	WORMS:389833	Southern Gulf of Mexico	Mexico	Alacranes	22.42994	-89.71623	Pérez-Botello 2019	Perez-Botello AM. 2019. Cambios de diversidad de fauna asociados a Callyspongia vaginalis, en arrecifes coralinos del Banco de Campeche. Unidad Academica-Sisal, Universidad Nacional Autonoma de Mexico. Tesis de Maestria.
Porifera	Demospongiae	Haplosclerida	Callyspongiidae	Callyspongia	aculeata	Callyspongia_(Cladochalina)_aculeata	WORMS:166205	Arthropoda	Malacostraca	Amphipoda	Leucothoidae	Leucothoe	kensleyi	Leucothoe_kensleyi	WORMS:389833	Southern Gulf of Mexico	Mexico	Alacranes	22.50133	-89.78775	Pérez-Botello 2019	Perez-Botello AM. 2019. Cambios de diversidad de fauna asociados a Callyspongia vaginalis, en arrecifes coralinos del Banco de Campeche. Unidad Academica-Sisal, Universidad Nacional Autonoma de Mexico. Tesis de Maestria.
Porifera	Demospongiae	Haplosclerida	Callyspongiidae	Callyspongia	aculeata	Callyspongia_(Cladochalina)_aculeata	WORMS:166205	Arthropoda	Malacostraca	Amphipoda	Leucothoidae	Leucothoe	kensleyi	Leucothoe_kensleyi	WORMS:389833	Southern Gulf of Mexico	Mexico	Alacranes	22.50133	-89.78775	Pérez-Botello 2019	Perez-Botello AM. 2019. Cambios de diversidad de fauna asociados a Callyspongia vaginalis, en arrecifes coralinos del Banco de Campeche. Unidad Academica-Sisal, Universidad Nacional Autonoma de Mexico. Tesis de Maestria.
Porifera	Demospongiae	Haplosclerida	Callyspongiidae	Callyspongia	aculeata	Callyspongia_(Cladochalina)_aculeata	WORMS:166205	Arthropoda	Malacostraca	Amphipoda	Leucothoidae	Leucothoe	kensleyi	Leucothoe_kensleyi	WORMS:389833	Southern Gulf of Mexico	Mexico	Alacranes	22.50133	-89.78775	Pérez-Botello 2019	Perez-Botello AM. 2019. Cambios de diversidad de fauna asociados a Callyspongia vaginalis, en arrecifes coralinos del Banco de Campeche. Unidad Academica-Sisal, Universidad Nacional Autonoma de Mexico. Tesis de Maestria.
Porifera	Demospongiae	Haplosclerida	Callyspongiidae	Callyspongia	aculeata	Callyspongia_(Cladochalina)_aculeata	WORMS:166205	Arthropoda	Malacostraca	Amphipoda	Leucothoidae	Leucothoe	kensleyi	Leucothoe_kensleyi	WORMS:389833	Southern Gulf of Mexico	Mexico	Alacranes	22.50133	-89.78775	Pérez-Botello 2019	Perez-Botello AM. 2019. Cambios de diversidad de fauna asociados a Callyspongia vaginalis, en arrecifes coralinos del Banco de Campeche. Unidad Academica-Sisal, Universidad Nacional Autonoma de Mexico. Tesis de Maestria.
Porifera	Demospongiae	Haplosclerida	Callyspongiidae	Callyspongia	aculeata	Callyspongia_(Cladochalina)_aculeata	WORMS:166205	Arthropoda	Malacostraca	Amphipoda	Leucothoidae	Leucothoe	kensleyi	Leucothoe_kensleyi	WORMS:389833	Southern Gulf of Mexico	Mexico	Alacranes	22.50133	-89.78775	Pérez-Botello 2019	Perez-Botello AM. 2019. Cambios de diversidad de fauna asociados a Callyspongia vaginalis, en arrecifes coralinos del Banco de Campeche. Unidad Academica-Sisal, Universidad Nacional Autonoma de Mexico. Tesis de Maestria.
Porifera	Demospongiae	Haplosclerida	Callyspongiidae	Callyspongia	aculeata	Callyspongia_(Cladochalina)_aculeata	WORMS:166205	Arthropoda	Malacostraca	Amphipoda	Leucothoidae	Leucothoe	kensleyi	Leucothoe_kensleyi	WORMS:389833	Southern Gulf of Mexico	Mexico	Alacranes	22.42994	-89.71623	Pérez-Botello 2019	Perez-Botello AM. 2019. Cambios de diversidad de fauna asociados a Callyspongia vaginalis, en arrecifes coralinos del Banco de Campeche. Unidad Academica-Sisal, Universidad Nacional Autonoma de Mexico. Tesis de Maestria.
Porifera	Demospongiae	Haplosclerida	Callyspongiidae	Callyspongia	aculeata	Callyspongia_(Cladochalina)_aculeata	WORMS:166205	Arthropoda	Malacostraca	Amphipoda	Leucothoidae	Leucothoe	kensleyi	Leucothoe_kensleyi	WORMS:389833	Southern Gulf of Mexico	Mexico	Alacranes	22.50133	-89.78775	Pérez-Botello 2019	Perez-Botello AM. 2019. Cambios de diversidad de fauna asociados a Callyspongia vaginalis, en arrecifes coralinos del Banco de Campeche. Unidad Academica-Sisal, Universidad Nacional Autonoma de Mexico. Tesis de Maestria.
Porifera	Demospongiae	Haplosclerida	Callyspongiidae	Callyspongia	aculeata	Callyspongia_(Cladochalina)_aculeata	WORMS:166205	Arthropoda	Malacostraca	Amphipoda	Leucothoidae	Leucothoe	kensleyi	Leucothoe_kensleyi	WORMS:389833	Southern Gulf of Mexico	Mexico	Alacranes	22.50133	-89.78775	Pérez-Botello 2019	Perez-Botello AM. 2019. Cambios de diversidad de fauna asociados a Callyspongia vaginalis, en arrecifes coralinos del Banco de Campeche. Unidad Academica-Sisal, Universidad Nacional Autonoma de Mexico. Tesis de Maestria.
Porifera	Demospongiae	Haplosclerida	Callyspongiidae	Callyspongia	aculeata	Callyspongia_(Cladochalina)_aculeata	WORMS:166205	Arthropoda	Malacostraca	Amphipoda	Leucothoidae	Leucothoe	laurensi	Leucothoe_laurensi	WORMS:421485	Southern Gulf of Mexico	Mexico	Triangulos	20.95528	-92.31086	Pérez-Botello 2019	Perez-Botello AM. 2019. Cambios de diversidad de fauna asociados a Callyspongia vaginalis, en arrecifes coralinos del Banco de Campeche. Unidad Academica-Sisal, Universidad Nacional Autonoma de Mexico. Tesis de Maestria.
Porifera	Demospongiae	Haplosclerida	Callyspongiidae	Callyspongia	aculeata	Callyspongia_(Cladochalina)_aculeata	WORMS:166205	Arthropoda	Malacostraca	Amphipoda	Leucothoidae	Leucothoe	laurensi	Leucothoe_laurensi	WORMS:421485	Southern Gulf of Mexico	Mexico	Obispos Norte	20.41913	-92.22727	Pérez-Botello 2019	Perez-Botello AM. 2019. Cambios de diversidad de fauna asociados a Callyspongia vaginalis, en arrecifes coralinos del Banco de Campeche. Unidad Academica-Sisal, Universidad Nacional Autonoma de Mexico. Tesis de Maestria.
Porifera	Demospongiae	Haplosclerida	Callyspongiidae	Callyspongia	aculeata	Callyspongia_(Cladochalina)_aculeata	WORMS:166205	Arthropoda	Malacostraca	Amphipoda	Leucothoidae	Leucothoe	spinicarpa	Leucothoe_spinicarpa	WORMS:102470	Floridian	EE.UU.	Broward	26.15271667	-80.08856833	Crowe & Thomas 2002	Crowe, S.E., Thomas, J.D., 2002. Abundance and Distribution of Commensal Amphipods from Common Marine Sponges of Southeast Florida, in: Modern Approaches to the Study of Crustacea. pp. 105–110.
Porifera	Demospongiae	Haplosclerida	Callyspongiidae	Callyspongia	aculeata	Callyspongia_(Cladochalina)_aculeata	WORMS:166205	Arthropoda	Malacostraca	Amphipoda	Leucothoidae	Leucothoe	wuriti	Leucothoe_wuriti	WORMS:510324	Southern Gulf of Mexico	Mexico	Triangulos	20.95528	-92.31086	Pérez-Botello 2019	Perez-Botello AM. 2019. Cambios de diversidad de fauna asociados a Callyspongia vaginalis, en arrecifes coralinos del Banco de Campeche. Unidad Academica-Sisal, Universidad Nacional Autonoma de Mexico. Tesis de Maestria.
Porifera	Demospongiae	Haplosclerida	Callyspongiidae	Callyspongia	aculeata	Callyspongia_(Cladochalina)_aculeata	WORMS:166205	Arthropoda	Malacostraca	Decapoda	Lysmatidae	Lysmata	pederseni	Lysmata_pederseni	WORMS:421780	Southern Gulf of Mexico	Mexico	Alacranes	22.38691389	-89.67908889	Ugalde 2014	Ugalde G, DM (2014) Aspectos ecologicos de los camarones Carideos asociados a espojas de la costa sureste del Golfo de Mexico. Universidad Nacional Autonoma de Mexico.
Porifera	Demospongiae	Haplosclerida	Callyspongiidae	Callyspongia	aculeata	Callyspongia_(Cladochalina)_aculeata	WORMS:166205	Arthropoda	Malacostraca	Decapoda	Lysmatidae	Lysmata	pederseni	Lysmata_pederseni	WORMS:421780	Southern Gulf of Mexico	Mexico	Bajos de Sisal	21.44	-90.27721944	Ugalde 2014	Ugalde G, DM (2014) Aspectos ecologicos de los camarones Carideos asociados a espojas de la costa sureste del Golfo de Mexico. Universidad Nacional Autonoma de Mexico.
Porifera	Demospongiae	Haplosclerida	Callyspongiidae	Callyspongia	aculeata	Callyspongia_(Cladochalina)_aculeata	WORMS:166205	Arthropoda	Malacostraca	Decapoda	Lysmatidae	Lysmata	pederseni	Lysmata_pederseni	WORMS:421780	Southern Gulf of Mexico	Mexico	Cayo Arcas	20.20438889	-91.95863889	Pérez-Botello 2019	Perez-Botello AM. 2019. Cambios de diversidad de fauna asociados a Callyspongia vaginalis, en arrecifes coralinos del Banco de Campeche. Unidad Academica-Sisal, Universidad Nacional Autonoma de Mexico. Tesis de Maestria.
Porifera	Demospongiae	Haplosclerida	Callyspongiidae	Callyspongia	aculeata	Callyspongia_(Cladochalina)_aculeata	WORMS:166205	Arthropoda	Malacostraca	Decapoda	Lysmatidae	Lysmata	pederseni	Lysmata_pederseni	WORMS:421780	Southern Gulf of Mexico	Mexico	Cayo Arcas	20.19147222	-91.99086111	Pérez-Botello 2019	Perez-Botello AM. 2019. Cambios de diversidad de fauna asociados a Callyspongia vaginalis, en arrecifes coralinos del Banco de Campeche. Unidad Academica-Sisal, Universidad Nacional Autonoma de Mexico. Tesis de Maestria.
Porifera	Demospongiae	Haplosclerida	Callyspongiidae	Callyspongia	aculeata	Callyspongia_(Cladochalina)_aculeata	WORMS:166205	Arthropoda	Malacostraca	Decapoda	Lysmatidae	Lysmata	pederseni	Lysmata_pederseni	WORMS:421780	Southern Gulf of Mexico	Mexico	Cayo Arcas	20.19147222	-91.99086111	Pérez-Botello 2019	Perez-Botello AM. 2019. Cambios de diversidad de fauna asociados a Callyspongia vaginalis, en arrecifes coralinos del Banco de Campeche. Unidad Academica-Sisal, Universidad Nacional Autonoma de Mexico. Tesis de Maestria.
Porifera	Demospongiae	Haplosclerida	Callyspongiidae	Callyspongia	aculeata	Callyspongia_(Cladochalina)_aculeata	WORMS:166205	Arthropoda	Malacostraca	Decapoda	Lysmatidae	Lysmata	pederseni	Lysmata_pederseni	WORMS:421780	Southern Gulf of Mexico	Mexico	Cayo Arcas	20.19147222	-91.99086111	Pérez-Botello 2019	Perez-Botello AM. 2019. Cambios de diversidad de fauna asociados a Callyspongia vaginalis, en arrecifes coralinos del Banco de Campeche. Unidad Academica-Sisal, Universidad Nacional Autonoma de Mexico. Tesis de Maestria.
Porifera	Demospongiae	Haplosclerida	Callyspongiidae	Callyspongia	aculeata	Callyspongia_(Cladochalina)_aculeata	WORMS:166205	Arthropoda	Malacostraca	Decapoda	Lysmatidae	Lysmata	pederseni	Lysmata_pederseni	WORMS:421780	Southern Gulf of Mexico	Mexico	Cayo Arcas	20.19147222	-91.99086111	Pérez-Botello 2019	Perez-Botello AM. 2019. Cambios de diversidad de fauna asociados a Callyspongia vaginalis, en arrecifes coralinos del Banco de Campeche. Unidad Academica-Sisal, Universidad Nacional Autonoma de Mexico. Tesis de Maestria.
Porifera	Demospongiae	Haplosclerida	Callyspongiidae	Callyspongia	aculeata	Callyspongia_(Cladochalina)_aculeata	WORMS:166205	Arthropoda	Malacostraca	Decapoda	Lysmatidae	Lysmata	pederseni	Lysmata_pederseni	WORMS:421780	Southern Gulf of Mexico	Mexico	Cayo Arcas	20.19147222	-91.99086111	Pérez-Botello 2019	Perez-Botello AM. 2019. Cambios de diversidad de fauna asociados a Callyspongia vaginalis, en arrecifes coralinos del Banco de Campeche. Unidad Academica-Sisal, Universidad Nacional Autonoma de Mexico. Tesis de Maestria.
Porifera	Demospongiae	Haplosclerida	Callyspongiidae	Callyspongia	aculeata	Callyspongia_(Cladochalina)_aculeata	WORMS:166205	Arthropoda	Malacostraca	Decapoda	Lysmatidae	Lysmata	pederseni	Lysmata_pederseni	WORMS:421780	Southern Gulf of Mexico	Mexico	Cayo Arcas	20.19147222	-91.99086111	Pérez-Botello 2019	Perez-Botello AM. 2019. Cambios de diversidad de fauna asociados a Callyspongia vaginalis, en arrecifes coralinos del Banco de Campeche. Unidad Academica-Sisal, Universidad Nacional Autonoma de Mexico. Tesis de Maestria.
Porifera	Demospongiae	Haplosclerida	Callyspongiidae	Callyspongia	aculeata	Callyspongia_(Cladochalina)_aculeata	WORMS:166205	Arthropoda	Malacostraca	Decapoda	Lysmatidae	Lysmata	pederseni	Lysmata_pederseni	WORMS:421780	Southern Gulf of Mexico	Mexico	Cayo Arcas	20.19147222	-91.99086111	Pérez-Botello 2019	Perez-Botello AM. 2019. Cambios de diversidad de fauna asociados a Callyspongia vaginalis, en arrecifes coralinos del Banco de Campeche. Unidad Academica-Sisal, Universidad Nacional Autonoma de Mexico. Tesis de Maestria.
Porifera	Demospongiae	Haplosclerida	Callyspongiidae	Callyspongia	aculeata	Callyspongia_(Cladochalina)_aculeata	WORMS:166205	Arthropoda	Malacostraca	Decapoda	Lysmatidae	Lysmata	pederseni	Lysmata_pederseni	WORMS:421780	Southern Gulf of Mexico	Mexico	Cayo Arcas	20.19147222	-91.99086111	Pérez-Botello 2019	Perez-Botello AM. 2019. Cambios de diversidad de fauna asociados a Callyspongia vaginalis, en arrecifes coralinos del Banco de Campeche. Unidad Academica-Sisal, Universidad Nacional Autonoma de Mexico. Tesis de Maestria.
Porifera	Demospongiae	Haplosclerida	Callyspongiidae	Callyspongia	aculeata	Callyspongia_(Cladochalina)_aculeata	WORMS:166205	Arthropoda	Malacostraca	Decapoda	Lysmatidae	Lysmata	pederseni	Lysmata_pederseni	WORMS:421780	Southern Gulf of Mexico	Mexico	Cayo Arcas	20.19147222	-91.99086111	Pérez-Botello 2019	Perez-Botello AM. 2019. Cambios de diversidad de fauna asociados a Callyspongia vaginalis, en arrecifes coralinos del Banco de Campeche. Unidad Academica-Sisal, Universidad Nacional Autonoma de Mexico. Tesis de Maestria.
Porifera	Demospongiae	Haplosclerida	Callyspongiidae	Callyspongia	aculeata	Callyspongia_(Cladochalina)_aculeata	WORMS:166205	Arthropoda	Malacostraca	Decapoda	Lysmatidae	Lysmata	pederseni	Lysmata_pederseni	WORMS:421780	Southern Gulf of Mexico	Mexico	Cayo Arcas	20.19147222	-91.99086111	Pérez-Botello 2019	Perez-Botello AM. 2019. Cambios de diversidad de fauna asociados a Callyspongia vaginalis, en arrecifes coralinos del Banco de Campeche. Unidad Academica-Sisal, Universidad Nacional Autonoma de Mexico. Tesis de Maestria.
Porifera	Demospongiae	Haplosclerida	Callyspongiidae	Callyspongia	aculeata	Callyspongia_(Cladochalina)_aculeata	WORMS:166205	Arthropoda	Malacostraca	Decapoda	Lysmatidae	Lysmata	pederseni	Lysmata_pederseni	WORMS:421780	Southern Gulf of Mexico	Mexico	Cayo Arcas	20.19147222	-91.99086111	Pérez-Botello 2019	Perez-Botello AM. 2019. Cambios de diversidad de fauna asociados a Callyspongia vaginalis, en arrecifes coralinos del Banco de Campeche. Unidad Academica-Sisal, Universidad Nacional Autonoma de Mexico. Tesis de Maestria.
Porifera	Demospongiae	Haplosclerida	Callyspongiidae	Callyspongia	aculeata	Callyspongia_(Cladochalina)_aculeata	WORMS:166205	Arthropoda	Malacostraca	Decapoda	Lysmatidae	Lysmata	pederseni	Lysmata_pederseni	WORMS:421780	Southern Gulf of Mexico	Mexico	Cayo Arcas	20.19147222	-91.99086111	Pérez-Botello 2019	Perez-Botello AM. 2019. Cambios de diversidad de fauna asociados a Callyspongia vaginalis, en arrecifes coralinos del Banco de Campeche. Unidad Academica-Sisal, Universidad Nacional Autonoma de Mexico. Tesis de Maestria.
Porifera	Demospongiae	Haplosclerida	Callyspongiidae	Callyspongia	aculeata	Callyspongia_(Cladochalina)_aculeata	WORMS:166205	Arthropoda	Malacostraca	Decapoda	Lysmatidae	Lysmata	pederseni	Lysmata_pederseni	WORMS:421780	Southern Gulf of Mexico	Mexico	Cayo Arcas	20.19147222	-91.99086111	Pérez-Botello 2019	Perez-Botello AM. 2019. Cambios de diversidad de fauna asociados a Callyspongia vaginalis, en arrecifes coralinos del Banco de Campeche. Unidad Academica-Sisal, Universidad Nacional Autonoma de Mexico. Tesis de Maestria.
Porifera	Demospongiae	Haplosclerida	Callyspongiidae	Callyspongia	aculeata	Callyspongia_(Cladochalina)_aculeata	WORMS:166205	Arthropoda	Malacostraca	Decapoda	Lysmatidae	Lysmata	pederseni	Lysmata_pederseni	WORMS:421780	Southern Gulf of Mexico	Mexico	Cayo Arcas	20.19147222	-91.99086111	Pérez-Botello 2019	Perez-Botello AM. 2019. Cambios de diversidad de fauna asociados a Callyspongia vaginalis, en arrecifes coralinos del Banco de Campeche. Unidad Academica-Sisal, Universidad Nacional Autonoma de Mexico. Tesis de Maestria.
Porifera	Demospongiae	Haplosclerida	Callyspongiidae	Callyspongia	aculeata	Callyspongia_(Cladochalina)_aculeata	WORMS:166205	Arthropoda	Malacostraca	Decapoda	Lysmatidae	Lysmata	pederseni	Lysmata_pederseni	WORMS:421780	Southern Gulf of Mexico	Mexico	Cayo Arcas	20.19147222	-91.99086111	Pérez-Botello 2019	Perez-Botello AM. 2019. Cambios de diversidad de fauna asociados a Callyspongia vaginalis, en arrecifes coralinos del Banco de Campeche. Unidad Academica-Sisal, Universidad Nacional Autonoma de Mexico. Tesis de Maestria.
Porifera	Demospongiae	Haplosclerida	Callyspongiidae	Callyspongia	aculeata	Callyspongia_(Cladochalina)_aculeata	WORMS:166205	Arthropoda	Malacostraca	Decapoda	Lysmatidae	Lysmata	pederseni	Lysmata_pederseni	WORMS:421780	Southern Gulf of Mexico	Mexico	Cayo Arcas	20.19147222	-91.99086111	Pérez-Botello 2019	Perez-Botello AM. 2019. Cambios de diversidad de fauna asociados a Callyspongia vaginalis, en arrecifes coralinos del Banco de Campeche. Unidad Academica-Sisal, Universidad Nacional Autonoma de Mexico. Tesis de Maestria.
Porifera	Demospongiae	Haplosclerida	Callyspongiidae	Callyspongia	aculeata	Callyspongia_(Cladochalina)_aculeata	WORMS:166205	Arthropoda	Malacostraca	Decapoda	Lysmatidae	Lysmata	pederseni	Lysmata_pederseni	WORMS:421780	Southern Gulf of Mexico	Mexico	Cayo Arcas	20.19147222	-91.99086111	Pérez-Botello 2019	Perez-Botello AM. 2019. Cambios de diversidad de fauna asociados a Callyspongia vaginalis, en arrecifes coralinos del Banco de Campeche. Unidad Academica-Sisal, Universidad Nacional Autonoma de Mexico. Tesis de Maestria.
Porifera	Demospongiae	Haplosclerida	Callyspongiidae	Callyspongia	aculeata	Callyspongia_(Cladochalina)_aculeata	WORMS:166205	Arthropoda	Malacostraca	Decapoda	Lysmatidae	Lysmata	pederseni	Lysmata_pederseni	WORMS:421780	Southern Gulf of Mexico	Mexico	Cayo Arcas	20.19147222	-91.99086111	Pérez-Botello 2019	Perez-Botello AM. 2019. Cambios de diversidad de fauna asociados a Callyspongia vaginalis, en arrecifes coralinos del Banco de Campeche. Unidad Academica-Sisal, Universidad Nacional Autonoma de Mexico. Tesis de Maestria.
[truncated: 2,074 more rows]
