# Supplementary material for: Geographic range size and species morphology determines the organization of sponge host-guest interaction networks across tropical coral reefs
Source: PeerJ. 2023 Nov 24;11:e16381. doi: 10.7717/peerj.16381 (PMC10680448; doi:10.7717/peerj.16381)
Supplement: Supplemental Information 4 — Each sponge record is associated with the following information: geographical latitude and longitude and with the information source of that record. [file peerj-11-16381-s004.csv]

Decimal_Latitude	Decimal_Longitude	Source	Sponge_species
8.6421	-77.3363	GBIF	Agelas clathrodes
8.6421	-77.3363	GBIF	Agelas clathrodes
9.8219	-75.8908	GBIF	Agelas clathrodes
10.1709	-75.7889	GBIF	Agelas clathrodes
10.1749	-75.7706	GBIF	Agelas clathrodes
10.1749	-75.7706	GBIF	Agelas clathrodes
10.1749	-75.7706	GBIF	Agelas clathrodes
11.249	-74.2319	GBIF	Agelas clathrodes
11.25	-74.2167	GBIF	Agelas clathrodes
11.25	-74.2167	GBIF	Agelas clathrodes
11.25	-74.2167	GBIF	Agelas clathrodes
11.3	-60.5	GBIF	Agelas clathrodes
11.8333	-66.75	GBIF	Agelas clathrodes
12.0688	-68.8621	GBIF	Agelas clathrodes
12.069	-68.878	GBIF	Agelas clathrodes
12.105	-68.948	GBIF	Agelas clathrodes
12.124	-68.977	GBIF	Agelas clathrodes
12.124	-68.975	GBIF	Agelas clathrodes
12.124	-68.975	GBIF	Agelas clathrodes
12.124	-68.975	GBIF	Agelas clathrodes
12.131	-68.987	GBIF	Agelas clathrodes
12.134	-68.997	GBIF	Agelas clathrodes
12.1424	-68.3081	GBIF	Agelas clathrodes
12.1611	-68.2839	GBIF	Agelas clathrodes
12.1696	-68.99	GBIF	Agelas clathrodes
12.1707	-68.2884	GBIF	Agelas clathrodes
12.1993	-69.05	GBIF	Agelas clathrodes
12.5004	-81.7333	GBIF	Agelas clathrodes
12.5024	-81.734	GBIF	Agelas clathrodes
12.5131	-81.7312	GBIF	Agelas clathrodes
12.5131	-81.7312	GBIF	Agelas clathrodes
12.5131	-81.7312	GBIF	Agelas clathrodes
12.5552	-81.6956	GBIF	Agelas clathrodes
12.5832	-81.6851	GBIF	Agelas clathrodes
13.1667	-59.6667	GBIF	Agelas clathrodes
13.1667	-59.6667	GBIF	Agelas clathrodes
13.2483	-59.6533	GBIF	Agelas clathrodes
13.3136	-81.3753	GBIF	Agelas clathrodes
13.3672	-81.397	GBIF	Agelas clathrodes
14.4445	-61.0398	GBIF	Agelas clathrodes
14.4445	-61.0398	GBIF	Agelas clathrodes
14.4445	-61.0398	GBIF	Agelas clathrodes
14.4445	-61.0398	GBIF	Agelas clathrodes
14.4445	-61.0398	GBIF	Agelas clathrodes
14.4458	-60.9065	GBIF	Agelas clathrodes
14.4539	-60.9284	GBIF	Agelas clathrodes
14.4565	-60.9239	GBIF	Agelas clathrodes
14.4647	-61.0194	GBIF	Agelas clathrodes
14.4928	-61.091	GBIF	Agelas clathrodes
14.5101	-61.0977	GBIF	Agelas clathrodes
14.5369	-61.0875	GBIF	Agelas clathrodes
14.6423	-61.1435	GBIF	Agelas clathrodes
14.6497	-61.1523	GBIF	Agelas clathrodes
14.7406	-61.1805	GBIF	Agelas clathrodes
14.7406	-61.1805	GBIF	Agelas clathrodes
14.7676	-61.1992	GBIF	Agelas clathrodes
14.7676	-61.1992	GBIF	Agelas clathrodes
14.7676	-61.1992	GBIF	Agelas clathrodes
14.7676	-61.1992	GBIF	Agelas clathrodes
14.7677	-61.1987	GBIF	Agelas clathrodes
14.7677	-61.1987	GBIF	Agelas clathrodes
14.7677	-61.1987	GBIF	Agelas clathrodes
14.7677	-61.1987	GBIF	Agelas clathrodes
14.7813	-61.2146	GBIF	Agelas clathrodes
14.7813	-61.2146	GBIF	Agelas clathrodes
14.7813	-61.2146	GBIF	Agelas clathrodes
14.7813	-61.2146	GBIF	Agelas clathrodes
14.7815	-61.2137	GBIF	Agelas clathrodes
14.7815	-61.2137	GBIF	Agelas clathrodes
14.7815	-61.2137	GBIF	Agelas clathrodes
14.7815	-61.2137	GBIF	Agelas clathrodes
14.7856	-61.2176	GBIF	Agelas clathrodes
14.7856	-61.2176	GBIF	Agelas clathrodes
14.7856	-61.2176	GBIF	Agelas clathrodes
14.7856	-61.2176	GBIF	Agelas clathrodes
14.7856	-61.2176	GBIF	Agelas clathrodes
14.7856	-61.2176	GBIF	Agelas clathrodes
14.7856	-61.2176	GBIF	Agelas clathrodes
14.7865	-61.2182	GBIF	Agelas clathrodes
14.7865	-61.2182	GBIF	Agelas clathrodes
14.7887	-61.2205	GBIF	Agelas clathrodes
14.7887	-61.2205	GBIF	Agelas clathrodes
14.7887	-61.2205	GBIF	Agelas clathrodes
14.7887	-61.2205	GBIF	Agelas clathrodes
14.7887	-61.2205	GBIF	Agelas clathrodes
14.7887	-61.2205	GBIF	Agelas clathrodes
14.7887	-61.2205	GBIF	Agelas clathrodes
14.7887	-61.2205	GBIF	Agelas clathrodes
14.7918	-61.2224	GBIF	Agelas clathrodes
14.7918	-61.2224	GBIF	Agelas clathrodes
14.8069	-61.2312	GBIF	Agelas clathrodes
14.8083	-61.2295	GBIF	Agelas clathrodes
14.8083	-61.2295	GBIF	Agelas clathrodes
14.8083	-61.2295	GBIF	Agelas clathrodes
14.8083	-61.2295	GBIF	Agelas clathrodes
14.8386	-61.2283	GBIF	Agelas clathrodes
14.8397	-61.224	GBIF	Agelas clathrodes
14.8397	-61.224	GBIF	Agelas clathrodes
14.8397	-61.224	GBIF	Agelas clathrodes
14.8402	-61.2317	GBIF	Agelas clathrodes
14.8402	-61.2317	GBIF	Agelas clathrodes
14.8415	-61.2279	GBIF	Agelas clathrodes
14.8415	-61.2279	GBIF	Agelas clathrodes
14.8415	-61.2279	GBIF	Agelas clathrodes
14.8415	-61.2279	GBIF	Agelas clathrodes
14.8415	-61.2279	GBIF	Agelas clathrodes
14.8415	-61.2279	GBIF	Agelas clathrodes
15.9484	-61.7078	GBIF	Agelas clathrodes
15.9548	-61.7106	GBIF	Agelas clathrodes
16.1391	-61.7804	GBIF	Agelas clathrodes
16.1562	-61.548	GBIF	Agelas clathrodes
16.1665	-61.7902	GBIF	Agelas clathrodes
16.1665	-61.7902	GBIF	Agelas clathrodes
16.1665	-61.7902	GBIF	Agelas clathrodes
16.1665	-61.7902	GBIF	Agelas clathrodes
16.1665	-61.7902	GBIF	Agelas clathrodes
16.1669	-61.7885	GBIF	Agelas clathrodes
16.1669	-61.7885	GBIF	Agelas clathrodes
16.167	-61.7882	GBIF	Agelas clathrodes
16.1675	-61.7927	GBIF	Agelas clathrodes
16.1697	-61.7778	GBIF	Agelas clathrodes
16.1901	-61.2538	GBIF	Agelas clathrodes
16.2136	-61.4056	GBIF	Agelas clathrodes
16.2136	-61.4056	GBIF	Agelas clathrodes
16.2354	-61.7946	GBIF	Agelas clathrodes
16.2378	-61.2819	GBIF	Agelas clathrodes
16.2411	-61.2444	GBIF	Agelas clathrodes
16.2424	-61.8022	GBIF	Agelas clathrodes
16.2668	-61.8081	GBIF	Agelas clathrodes
16.2813	-61.806	GBIF	Agelas clathrodes
16.3089	-61.7984	GBIF	Agelas clathrodes
16.3673	-61.5282	GBIF	Agelas clathrodes
16.3788	-61.5286	GBIF	Agelas clathrodes
16.4267	-61.5427	GBIF	Agelas clathrodes
16.4267	-61.5427	GBIF	Agelas clathrodes
16.4314	-61.5427	GBIF	Agelas clathrodes
16.4314	-61.5427	GBIF	Agelas clathrodes
16.4462	-61.54	GBIF	Agelas clathrodes
16.4462	-61.54	GBIF	Agelas clathrodes
16.7999	-88.0828	GBIF	Agelas clathrodes
17.33	-87.53	GBIF	Agelas clathrodes
17.33	-87.53	GBIF	Agelas clathrodes
17.624	-63.2682	GBIF	Agelas clathrodes
17.7778	-64.6272	GBIF	Agelas clathrodes
17.8883	-66.9978	GBIF	Agelas clathrodes
17.8883	-66.9978	GBIF	Agelas clathrodes
17.8883	-66.9978	GBIF	Agelas clathrodes
17.8883	-66.9978	GBIF	Agelas clathrodes
17.8883	-66.9978	GBIF	Agelas clathrodes
17.8883	-66.9978	GBIF	Agelas clathrodes
17.8883	-66.9978	GBIF	Agelas clathrodes
17.8883	-66.9978	GBIF	Agelas clathrodes
17.8883	-66.9978	GBIF	Agelas clathrodes
17.8883	-66.9978	GBIF	Agelas clathrodes
17.8883	-66.9978	GBIF	Agelas clathrodes
17.8883	-66.9978	GBIF	Agelas clathrodes
17.8883	-66.9978	GBIF	Agelas clathrodes
17.8883	-66.9978	GBIF	Agelas clathrodes
17.8883	-66.9978	GBIF	Agelas clathrodes
17.8951	-66.5282	GBIF	Agelas clathrodes
17.8951	-66.5282	GBIF	Agelas clathrodes
17.8951	-66.5282	GBIF	Agelas clathrodes
17.8951	-66.5282	GBIF	Agelas clathrodes
17.8951	-66.5282	GBIF	Agelas clathrodes
17.8951	-66.5282	GBIF	Agelas clathrodes
17.8951	-66.5282	GBIF	Agelas clathrodes
17.8951	-66.5282	GBIF	Agelas clathrodes
17.8951	-66.5282	GBIF	Agelas clathrodes
17.8951	-66.5282	GBIF	Agelas clathrodes
17.8951	-66.5282	GBIF	Agelas clathrodes
17.8951	-66.5282	GBIF	Agelas clathrodes
17.8951	-66.5282	GBIF	Agelas clathrodes
17.8951	-66.5282	GBIF	Agelas clathrodes
17.8951	-66.5282	GBIF	Agelas clathrodes
17.8951	-66.5282	GBIF	Agelas clathrodes
17.8951	-66.5282	GBIF	Agelas clathrodes
17.8951	-66.5282	GBIF	Agelas clathrodes
17.8951	-66.5282	GBIF	Agelas clathrodes
17.8951	-66.5282	GBIF	Agelas clathrodes
17.8976	-66.96	GBIF	Agelas clathrodes
17.8976	-66.96	GBIF	Agelas clathrodes
17.8976	-66.96	GBIF	Agelas clathrodes
17.8976	-66.96	GBIF	Agelas clathrodes
17.8976	-66.96	GBIF	Agelas clathrodes
17.8976	-66.96	GBIF	Agelas clathrodes
17.8976	-66.96	GBIF	Agelas clathrodes
17.8976	-66.96	GBIF	Agelas clathrodes
17.8976	-66.96	GBIF	Agelas clathrodes
17.8976	-66.96	GBIF	Agelas clathrodes
17.8976	-66.96	GBIF	Agelas clathrodes
17.8976	-66.96	GBIF	Agelas clathrodes
17.8976	-66.96	GBIF	Agelas clathrodes
17.8976	-66.96	GBIF	Agelas clathrodes
17.8976	-66.96	GBIF	Agelas clathrodes
17.8976	-66.96	GBIF	Agelas clathrodes
17.8976	-66.96	GBIF	Agelas clathrodes
17.8976	-66.96	GBIF	Agelas clathrodes
17.8976	-66.96	GBIF	Agelas clathrodes
17.8976	-66.96	GBIF	Agelas clathrodes
17.8997	-66.1215	GBIF	Agelas clathrodes
17.8997	-66.1215	GBIF	Agelas clathrodes
17.8997	-66.1215	GBIF	Agelas clathrodes
17.8997	-66.1215	GBIF	Agelas clathrodes
17.8997	-66.1215	GBIF	Agelas clathrodes
17.904	-66.6086	GBIF	Agelas clathrodes
17.904	-66.6086	GBIF	Agelas clathrodes
17.904	-66.6086	GBIF	Agelas clathrodes
17.904	-66.6086	GBIF	Agelas clathrodes
17.904	-66.6086	GBIF	Agelas clathrodes
17.904	-66.6086	GBIF	Agelas clathrodes
17.904	-66.6086	GBIF	Agelas clathrodes
17.904	-66.6086	GBIF	Agelas clathrodes
17.904	-66.6086	GBIF	Agelas clathrodes
17.904	-66.6086	GBIF	Agelas clathrodes
17.904	-66.6086	GBIF	Agelas clathrodes
17.904	-66.6086	GBIF	Agelas clathrodes
17.904	-66.6086	GBIF	Agelas clathrodes
17.904	-66.6086	GBIF	Agelas clathrodes
17.904	-66.6086	GBIF	Agelas clathrodes
17.904	-66.6086	GBIF	Agelas clathrodes
17.904	-66.6086	GBIF	Agelas clathrodes
17.904	-66.6086	GBIF	Agelas clathrodes
17.904	-66.6086	GBIF	Agelas clathrodes
17.904	-66.6086	GBIF	Agelas clathrodes
17.9049	-66.0803	GBIF	Agelas clathrodes
17.9049	-66.0803	GBIF	Agelas clathrodes
17.9049	-66.0803	GBIF	Agelas clathrodes
17.9049	-66.0803	GBIF	Agelas clathrodes
17.9049	-66.0803	GBIF	Agelas clathrodes
17.9154	-66.214	GBIF	Agelas clathrodes
17.9154	-66.214	GBIF	Agelas clathrodes
17.9154	-66.214	GBIF	Agelas clathrodes
17.9154	-66.214	GBIF	Agelas clathrodes
17.9154	-66.214	GBIF	Agelas clathrodes
17.9154	-66.214	GBIF	Agelas clathrodes
17.9154	-66.214	GBIF	Agelas clathrodes
17.9154	-66.214	GBIF	Agelas clathrodes
17.9154	-66.214	GBIF	Agelas clathrodes
17.9154	-66.214	GBIF	Agelas clathrodes
17.9229	-66.2033	GBIF	Agelas clathrodes
17.9229	-66.2033	GBIF	Agelas clathrodes
17.9229	-66.2033	GBIF	Agelas clathrodes
17.9229	-66.2033	GBIF	Agelas clathrodes
17.9229	-66.2033	GBIF	Agelas clathrodes
17.9346	-66.3025	GBIF	Agelas clathrodes
17.9346	-66.3025	GBIF	Agelas clathrodes
17.9346	-66.3025	GBIF	Agelas clathrodes
17.9346	-66.3025	GBIF	Agelas clathrodes
17.9346	-66.3025	GBIF	Agelas clathrodes
17.9346	-66.3025	GBIF	Agelas clathrodes
17.9346	-66.3025	GBIF	Agelas clathrodes
17.9346	-66.3025	GBIF	Agelas clathrodes
17.9346	-66.3025	GBIF	Agelas clathrodes
17.9346	-66.3025	GBIF	Agelas clathrodes
17.9347	-67.0485	GBIF	Agelas clathrodes
17.9347	-67.0485	GBIF	Agelas clathrodes
17.9347	-67.0485	GBIF	Agelas clathrodes
17.9347	-67.0485	GBIF	Agelas clathrodes
17.9347	-67.0485	GBIF	Agelas clathrodes
17.9347	-67.0485	GBIF	Agelas clathrodes
17.9347	-67.0485	GBIF	Agelas clathrodes
17.9347	-67.0485	GBIF	Agelas clathrodes
17.9347	-67.0485	GBIF	Agelas clathrodes
17.9347	-67.0485	GBIF	Agelas clathrodes
17.9347	-67.0485	GBIF	Agelas clathrodes
17.9347	-67.0485	GBIF	Agelas clathrodes
17.9347	-67.0485	GBIF	Agelas clathrodes
17.9347	-67.0485	GBIF	Agelas clathrodes
17.9347	-67.0485	GBIF	Agelas clathrodes
17.9363	-66.8884	GBIF	Agelas clathrodes
17.9363	-66.8884	GBIF	Agelas clathrodes
17.9363	-66.8884	GBIF	Agelas clathrodes
17.9363	-66.8884	GBIF	Agelas clathrodes
17.9363	-66.8884	GBIF	Agelas clathrodes
17.9363	-66.8884	GBIF	Agelas clathrodes
17.9363	-66.8884	GBIF	Agelas clathrodes
17.9363	-66.8884	GBIF	Agelas clathrodes
17.9363	-66.8884	GBIF	Agelas clathrodes
17.9363	-66.8884	GBIF	Agelas clathrodes
17.9363	-66.8884	GBIF	Agelas clathrodes
17.9363	-66.8884	GBIF	Agelas clathrodes
17.9363	-66.8884	GBIF	Agelas clathrodes
17.9363	-66.8884	GBIF	Agelas clathrodes
17.9363	-66.8884	GBIF	Agelas clathrodes
17.9363	-66.8884	GBIF	Agelas clathrodes
17.9363	-66.8884	GBIF	Agelas clathrodes
17.9363	-66.8884	GBIF	Agelas clathrodes
17.9363	-66.8884	GBIF	Agelas clathrodes
17.9363	-66.8884	GBIF	Agelas clathrodes
17.9366	-66.8739	GBIF	Agelas clathrodes
17.9366	-66.8739	GBIF	Agelas clathrodes
17.9366	-66.8739	GBIF	Agelas clathrodes
17.9366	-66.8739	GBIF	Agelas clathrodes
17.9366	-66.8739	GBIF	Agelas clathrodes
17.9366	-66.8739	GBIF	Agelas clathrodes
17.9366	-66.8739	GBIF	Agelas clathrodes
17.9366	-66.8739	GBIF	Agelas clathrodes
17.9366	-66.8739	GBIF	Agelas clathrodes
17.9366	-66.8739	GBIF	Agelas clathrodes
17.9366	-66.8739	GBIF	Agelas clathrodes
17.9366	-66.8739	GBIF	Agelas clathrodes
17.9366	-66.8739	GBIF	Agelas clathrodes
17.9366	-66.8739	GBIF	Agelas clathrodes
17.9366	-66.8739	GBIF	Agelas clathrodes
17.9366	-66.8739	GBIF	Agelas clathrodes
17.9366	-66.8739	GBIF	Agelas clathrodes
17.9366	-66.8739	GBIF	Agelas clathrodes
17.9366	-66.8739	GBIF	Agelas clathrodes
17.9366	-66.8739	GBIF	Agelas clathrodes
17.9394	-67.0507	GBIF	Agelas clathrodes
17.9394	-67.0507	GBIF	Agelas clathrodes
17.9394	-67.0507	GBIF	Agelas clathrodes
17.9394	-67.0507	GBIF	Agelas clathrodes
17.9394	-67.0507	GBIF	Agelas clathrodes
17.9394	-67.0507	GBIF	Agelas clathrodes
17.9394	-67.0507	GBIF	Agelas clathrodes
17.9394	-67.0507	GBIF	Agelas clathrodes
17.9394	-67.0507	GBIF	Agelas clathrodes
17.9394	-67.0507	GBIF	Agelas clathrodes
17.9394	-67.0507	GBIF	Agelas clathrodes
17.9394	-67.0507	GBIF	Agelas clathrodes
17.9394	-67.0507	GBIF	Agelas clathrodes
17.9394	-67.0507	GBIF	Agelas clathrodes
17.9394	-67.0507	GBIF	Agelas clathrodes
17.9596	-66.747	GBIF	Agelas clathrodes
17.9596	-66.747	GBIF	Agelas clathrodes
17.9596	-66.747	GBIF	Agelas clathrodes
17.9596	-66.747	GBIF	Agelas clathrodes
17.9596	-66.747	GBIF	Agelas clathrodes
17.9596	-66.747	GBIF	Agelas clathrodes
17.9596	-66.747	GBIF	Agelas clathrodes
17.9596	-66.747	GBIF	Agelas clathrodes
17.9596	-66.747	GBIF	Agelas clathrodes
17.9596	-66.747	GBIF	Agelas clathrodes
17.9609	-66.7528	GBIF	Agelas clathrodes
17.9609	-66.7528	GBIF	Agelas clathrodes
17.9609	-66.7528	GBIF	Agelas clathrodes
17.9609	-66.7528	GBIF	Agelas clathrodes
17.9609	-66.7528	GBIF	Agelas clathrodes
17.9609	-66.7528	GBIF	Agelas clathrodes
17.9609	-66.7528	GBIF	Agelas clathrodes
17.9609	-66.7528	GBIF	Agelas clathrodes
17.9609	-66.7528	GBIF	Agelas clathrodes
17.9609	-66.7528	GBIF	Agelas clathrodes
17.9649	-66.7563	GBIF	Agelas clathrodes
17.9649	-66.7563	GBIF	Agelas clathrodes
17.9649	-66.7563	GBIF	Agelas clathrodes
17.9649	-66.7563	GBIF	Agelas clathrodes
17.9649	-66.7563	GBIF	Agelas clathrodes
17.9649	-66.7563	GBIF	Agelas clathrodes
17.9649	-66.7563	GBIF	Agelas clathrodes
17.9649	-66.7563	GBIF	Agelas clathrodes
17.9649	-66.7563	GBIF	Agelas clathrodes
17.9649	-66.7563	GBIF	Agelas clathrodes
17.9912	-67.2332	GBIF	Agelas clathrodes
17.9912	-67.2332	GBIF	Agelas clathrodes
17.9912	-67.2332	GBIF	Agelas clathrodes
17.9912	-67.2332	GBIF	Agelas clathrodes
17.9912	-67.2332	GBIF	Agelas clathrodes
17.9912	-67.2332	GBIF	Agelas clathrodes
17.9912	-67.2332	GBIF	Agelas clathrodes
17.9912	-67.2332	GBIF	Agelas clathrodes
17.9912	-67.2332	GBIF	Agelas clathrodes
17.9912	-67.2332	GBIF	Agelas clathrodes
17.9912	-67.2332	GBIF	Agelas clathrodes
17.9912	-67.2332	GBIF	Agelas clathrodes
17.9912	-67.2332	GBIF	Agelas clathrodes
17.9912	-67.2332	GBIF	Agelas clathrodes
17.9912	-67.2332	GBIF	Agelas clathrodes
17.9912	-67.2332	GBIF	Agelas clathrodes
17.9912	-67.2332	GBIF	Agelas clathrodes
17.9912	-67.2332	GBIF	Agelas clathrodes
17.9912	-67.2332	GBIF	Agelas clathrodes
17.9912	-67.2332	GBIF	Agelas clathrodes
18.0006	-67.2112	GBIF	Agelas clathrodes
18.0006	-67.2112	GBIF	Agelas clathrodes
18.0006	-67.2112	GBIF	Agelas clathrodes
18.0006	-67.2112	GBIF	Agelas clathrodes
18.0006	-67.2112	GBIF	Agelas clathrodes
18.0006	-67.2112	GBIF	Agelas clathrodes
18.0006	-67.2112	GBIF	Agelas clathrodes
18.0006	-67.2112	GBIF	Agelas clathrodes
18.0006	-67.2112	GBIF	Agelas clathrodes
18.0006	-67.2112	GBIF	Agelas clathrodes
18.0014	-67.3299	GBIF	Agelas clathrodes
18.0014	-67.3299	GBIF	Agelas clathrodes
18.0014	-67.3299	GBIF	Agelas clathrodes
18.0014	-67.3299	GBIF	Agelas clathrodes
18.0014	-67.3299	GBIF	Agelas clathrodes
18.0014	-67.3299	GBIF	Agelas clathrodes
18.0014	-67.3299	GBIF	Agelas clathrodes
18.0014	-67.3299	GBIF	Agelas clathrodes
18.0014	-67.3299	GBIF	Agelas clathrodes
18.0014	-67.3299	GBIF	Agelas clathrodes
18.0014	-67.3299	GBIF	Agelas clathrodes
18.0014	-67.3299	GBIF	Agelas clathrodes
18.0014	-67.3299	GBIF	Agelas clathrodes
18.0014	-67.3299	GBIF	Agelas clathrodes
18.0014	-67.3299	GBIF	Agelas clathrodes
18.0017	-67.3299	GBIF	Agelas clathrodes
18.0017	-67.3299	GBIF	Agelas clathrodes
18.0017	-67.3299	GBIF	Agelas clathrodes
18.0017	-67.3299	GBIF	Agelas clathrodes
18.0017	-67.3299	GBIF	Agelas clathrodes
18.0806	-65.4879	GBIF	Agelas clathrodes
18.0806	-65.4879	GBIF	Agelas clathrodes
18.0806	-65.4879	GBIF	Agelas clathrodes
18.0806	-65.4879	GBIF	Agelas clathrodes
18.0806	-65.4879	GBIF	Agelas clathrodes
18.0806	-65.4879	GBIF	Agelas clathrodes
18.0806	-65.4879	GBIF	Agelas clathrodes
18.0806	-65.4879	GBIF	Agelas clathrodes
18.0806	-65.4879	GBIF	Agelas clathrodes
18.0806	-65.4879	GBIF	Agelas clathrodes
18.0896	-65.5901	GBIF	Agelas clathrodes
18.0896	-65.5901	GBIF	Agelas clathrodes
18.0896	-65.5901	GBIF	Agelas clathrodes
18.0896	-65.5901	GBIF	Agelas clathrodes
18.0896	-65.5901	GBIF	Agelas clathrodes
18.0896	-65.5901	GBIF	Agelas clathrodes
18.0896	-65.5901	GBIF	Agelas clathrodes
18.0896	-65.5901	GBIF	Agelas clathrodes
18.0896	-65.5901	GBIF	Agelas clathrodes
18.0896	-65.5901	GBIF	Agelas clathrodes
18.1387	-65.1971	GBIF	Agelas clathrodes
18.1387	-65.1971	GBIF	Agelas clathrodes
18.1387	-65.1971	GBIF	Agelas clathrodes
18.1387	-65.1971	GBIF	Agelas clathrodes
18.1387	-65.1971	GBIF	Agelas clathrodes
18.1387	-65.1971	GBIF	Agelas clathrodes
18.1387	-65.1971	GBIF	Agelas clathrodes
18.1387	-65.1971	GBIF	Agelas clathrodes
18.1387	-65.1971	GBIF	Agelas clathrodes
18.1387	-65.1971	GBIF	Agelas clathrodes
18.1465	-67.248	GBIF	Agelas clathrodes
18.1465	-67.248	GBIF	Agelas clathrodes
18.1465	-67.248	GBIF	Agelas clathrodes
18.1465	-67.248	GBIF	Agelas clathrodes
18.1465	-67.248	GBIF	Agelas clathrodes
18.1466	-67.2476	GBIF	Agelas clathrodes
18.1466	-67.2476	GBIF	Agelas clathrodes
18.1466	-67.2476	GBIF	Agelas clathrodes
18.1466	-67.2476	GBIF	Agelas clathrodes
18.1466	-67.2476	GBIF	Agelas clathrodes
18.163	-67.2737	GBIF	Agelas clathrodes
18.163	-67.2737	GBIF	Agelas clathrodes
18.163	-67.2737	GBIF	Agelas clathrodes
18.163	-67.2737	GBIF	Agelas clathrodes
18.163	-67.2737	GBIF	Agelas clathrodes
18.163	-67.2737	GBIF	Agelas clathrodes
18.163	-67.2737	GBIF	Agelas clathrodes
18.163	-67.2737	GBIF	Agelas clathrodes
18.163	-67.2737	GBIF	Agelas clathrodes
18.163	-67.2737	GBIF	Agelas clathrodes
18.163	-67.2737	GBIF	Agelas clathrodes
18.163	-67.2737	GBIF	Agelas clathrodes
18.163	-67.2737	GBIF	Agelas clathrodes
18.163	-67.2737	GBIF	Agelas clathrodes
18.163	-67.2737	GBIF	Agelas clathrodes
18.163	-67.2737	GBIF	Agelas clathrodes
18.163	-67.2737	GBIF	Agelas clathrodes
18.163	-67.2737	GBIF	Agelas clathrodes
18.163	-67.2737	GBIF	Agelas clathrodes
18.163	-67.2737	GBIF	Agelas clathrodes
18.1652	-67.2752	GBIF	Agelas clathrodes
18.1652	-67.2752	GBIF	Agelas clathrodes
18.1652	-67.2752	GBIF	Agelas clathrodes
18.1652	-67.2752	GBIF	Agelas clathrodes
18.1652	-67.2752	GBIF	Agelas clathrodes
18.1652	-67.2752	GBIF	Agelas clathrodes
18.1652	-67.2752	GBIF	Agelas clathrodes
18.1652	-67.2752	GBIF	Agelas clathrodes
18.1652	-67.2752	GBIF	Agelas clathrodes
18.1652	-67.2752	GBIF	Agelas clathrodes
18.1652	-67.2752	GBIF	Agelas clathrodes
18.1652	-67.2752	GBIF	Agelas clathrodes
18.1652	-67.2752	GBIF	Agelas clathrodes
18.1652	-67.2752	GBIF	Agelas clathrodes
18.1652	-67.2752	GBIF	Agelas clathrodes
18.1652	-67.2752	GBIF	Agelas clathrodes
18.1652	-67.2752	GBIF	Agelas clathrodes
18.1652	-67.2752	GBIF	Agelas clathrodes
18.1652	-67.2752	GBIF	Agelas clathrodes
18.1652	-67.2752	GBIF	Agelas clathrodes
18.1664	-67.2763	GBIF	Agelas clathrodes
18.1664	-67.2763	GBIF	Agelas clathrodes
18.1664	-67.2763	GBIF	Agelas clathrodes
18.1664	-67.2763	GBIF	Agelas clathrodes
18.1664	-67.2763	GBIF	Agelas clathrodes
18.1664	-67.2763	GBIF	Agelas clathrodes
18.1664	-67.2763	GBIF	Agelas clathrodes
18.1664	-67.2763	GBIF	Agelas clathrodes
18.1664	-67.2763	GBIF	Agelas clathrodes
18.1664	-67.2763	GBIF	Agelas clathrodes
18.1664	-67.2763	GBIF	Agelas clathrodes
18.1664	-67.2763	GBIF	Agelas clathrodes
18.1664	-67.2763	GBIF	Agelas clathrodes
18.1664	-67.2763	GBIF	Agelas clathrodes
18.1664	-67.2763	GBIF	Agelas clathrodes
18.1664	-67.2763	GBIF	Agelas clathrodes
18.1664	-67.2763	GBIF	Agelas clathrodes
18.1664	-67.2763	GBIF	Agelas clathrodes
18.1664	-67.2763	GBIF	Agelas clathrodes
18.1664	-67.2763	GBIF	Agelas clathrodes
18.172	-67.253	GBIF	Agelas clathrodes
18.172	-67.253	GBIF	Agelas clathrodes
18.172	-67.253	GBIF	Agelas clathrodes
18.172	-67.253	GBIF	Agelas clathrodes
18.172	-67.253	GBIF	Agelas clathrodes
18.1893	-67.1919	GBIF	Agelas clathrodes
18.1893	-67.1919	GBIF	Agelas clathrodes
18.1893	-67.1919	GBIF	Agelas clathrodes
18.1893	-67.1919	GBIF	Agelas clathrodes
18.1893	-67.1919	GBIF	Agelas clathrodes
18.2335	-67.2009	GBIF	Agelas clathrodes
18.2335	-67.2009	GBIF	Agelas clathrodes
18.2335	-67.2009	GBIF	Agelas clathrodes
18.2335	-67.2009	GBIF	Agelas clathrodes
18.2335	-67.2009	GBIF	Agelas clathrodes
18.2335	-67.2006	GBIF	Agelas clathrodes
18.2335	-67.2006	GBIF	Agelas clathrodes
18.2335	-67.2006	GBIF	Agelas clathrodes
18.2335	-67.2006	GBIF	Agelas clathrodes
18.2335	-67.2006	GBIF	Agelas clathrodes
18.2759	-65.2773	GBIF	Agelas clathrodes
18.2759	-65.2773	GBIF	Agelas clathrodes
18.2759	-65.2773	GBIF	Agelas clathrodes
18.2759	-65.2773	GBIF	Agelas clathrodes
18.2759	-65.2773	GBIF	Agelas clathrodes
18.3049	-65.3277	GBIF	Agelas clathrodes
18.3049	-65.3277	GBIF	Agelas clathrodes
18.3049	-65.3277	GBIF	Agelas clathrodes
18.3049	-65.3277	GBIF	Agelas clathrodes
18.3049	-65.3277	GBIF	Agelas clathrodes
18.3278	-65.332	GBIF	Agelas clathrodes
18.3278	-65.332	GBIF	Agelas clathrodes
18.3278	-65.332	GBIF	Agelas clathrodes
18.3278	-65.332	GBIF	Agelas clathrodes
18.3278	-65.332	GBIF	Agelas clathrodes
18.3354	-65.5656	GBIF	Agelas clathrodes
18.3354	-65.5656	GBIF	Agelas clathrodes
18.3354	-65.5656	GBIF	Agelas clathrodes
18.3354	-65.5656	GBIF	Agelas clathrodes
18.3354	-65.5656	GBIF	Agelas clathrodes
18.3465	-67.2712	GBIF	Agelas clathrodes
18.3465	-67.2712	GBIF	Agelas clathrodes
18.3465	-67.2712	GBIF	Agelas clathrodes
18.3465	-67.2712	GBIF	Agelas clathrodes
18.3465	-67.2712	GBIF	Agelas clathrodes
18.3465	-67.2712	GBIF	Agelas clathrodes
18.3465	-67.2712	GBIF	Agelas clathrodes
18.3465	-67.2712	GBIF	Agelas clathrodes
18.3465	-67.2712	GBIF	Agelas clathrodes
18.3465	-67.2712	GBIF	Agelas clathrodes
18.3465	-67.2712	GBIF	Agelas clathrodes
18.3465	-67.2712	GBIF	Agelas clathrodes
18.3465	-67.2712	GBIF	Agelas clathrodes
18.3465	-67.2712	GBIF	Agelas clathrodes
18.3465	-67.2712	GBIF	Agelas clathrodes
18.3465	-67.2712	GBIF	Agelas clathrodes
18.3465	-67.2712	GBIF	Agelas clathrodes
18.3465	-67.2712	GBIF	Agelas clathrodes
18.3465	-67.2712	GBIF	Agelas clathrodes
18.3465	-67.2712	GBIF	Agelas clathrodes
18.3473	-67.27	GBIF	Agelas clathrodes
18.3473	-67.27	GBIF	Agelas clathrodes
18.3473	-67.27	GBIF	Agelas clathrodes
18.3473	-67.27	GBIF	Agelas clathrodes
18.3473	-67.27	GBIF	Agelas clathrodes
18.3473	-67.27	GBIF	Agelas clathrodes
18.3473	-67.27	GBIF	Agelas clathrodes
18.3473	-67.27	GBIF	Agelas clathrodes
18.3473	-67.27	GBIF	Agelas clathrodes
18.3473	-67.27	GBIF	Agelas clathrodes
18.3473	-67.27	GBIF	Agelas clathrodes
18.3473	-67.27	GBIF	Agelas clathrodes
18.3473	-67.27	GBIF	Agelas clathrodes
18.3473	-67.27	GBIF	Agelas clathrodes
18.3473	-67.27	GBIF	Agelas clathrodes
18.3473	-67.27	GBIF	Agelas clathrodes
18.3473	-67.27	GBIF	Agelas clathrodes
18.3473	-67.27	GBIF	Agelas clathrodes
18.3473	-67.27	GBIF	Agelas clathrodes
18.3473	-67.27	GBIF	Agelas clathrodes
18.3507	-67.2669	GBIF	Agelas clathrodes
18.3507	-67.2669	GBIF	Agelas clathrodes
18.3507	-67.2669	GBIF	Agelas clathrodes
18.3507	-67.2669	GBIF	Agelas clathrodes
18.3507	-67.2669	GBIF	Agelas clathrodes
18.3507	-67.2669	GBIF	Agelas clathrodes
18.3507	-67.2669	GBIF	Agelas clathrodes
18.3507	-67.2669	GBIF	Agelas clathrodes
18.3507	-67.2669	GBIF	Agelas clathrodes
18.3507	-67.2669	GBIF	Agelas clathrodes
18.3507	-67.2669	GBIF	Agelas clathrodes
18.3507	-67.2669	GBIF	Agelas clathrodes
18.3507	-67.2669	GBIF	Agelas clathrodes
18.3507	-67.2669	GBIF	Agelas clathrodes
18.3507	-67.2669	GBIF	Agelas clathrodes
18.3507	-67.2669	GBIF	Agelas clathrodes
18.3507	-67.2669	GBIF	Agelas clathrodes
18.3507	-67.2669	GBIF	Agelas clathrodes
18.3507	-67.2669	GBIF	Agelas clathrodes
18.3507	-67.2669	GBIF	Agelas clathrodes
18.3547	-65.5671	GBIF	Agelas clathrodes
18.3547	-65.5671	GBIF	Agelas clathrodes
18.3547	-65.5671	GBIF	Agelas clathrodes
18.3547	-65.5671	GBIF	Agelas clathrodes
18.3547	-65.5671	GBIF	Agelas clathrodes
18.3603	-65.5309	GBIF	Agelas clathrodes
18.3603	-65.5309	GBIF	Agelas clathrodes
18.3603	-65.5309	GBIF	Agelas clathrodes
18.3603	-65.5309	GBIF	Agelas clathrodes
18.3603	-65.5309	GBIF	Agelas clathrodes
18.3775	-67.484	GBIF	Agelas clathrodes
18.3775	-67.484	GBIF	Agelas clathrodes
18.3775	-67.484	GBIF	Agelas clathrodes
18.3775	-67.484	GBIF	Agelas clathrodes
18.3775	-67.484	GBIF	Agelas clathrodes
18.3775	-67.484	GBIF	Agelas clathrodes
18.3775	-67.484	GBIF	Agelas clathrodes
18.3775	-67.484	GBIF	Agelas clathrodes
18.3775	-67.484	GBIF	Agelas clathrodes
18.3775	-67.484	GBIF	Agelas clathrodes
18.3775	-67.484	GBIF	Agelas clathrodes
18.3775	-67.484	GBIF	Agelas clathrodes
18.3775	-67.484	GBIF	Agelas clathrodes
18.3775	-67.484	GBIF	Agelas clathrodes
18.3775	-67.484	GBIF	Agelas clathrodes
18.3816	-67.4886	GBIF	Agelas clathrodes
18.3816	-67.4886	GBIF	Agelas clathrodes
18.3816	-67.4886	GBIF	Agelas clathrodes
18.3816	-67.4886	GBIF	Agelas clathrodes
18.3816	-67.4886	GBIF	Agelas clathrodes
18.3816	-67.4886	GBIF	Agelas clathrodes
18.3816	-67.4886	GBIF	Agelas clathrodes
18.3816	-67.4886	GBIF	Agelas clathrodes
18.3816	-67.4886	GBIF	Agelas clathrodes
18.3816	-67.4886	GBIF	Agelas clathrodes
18.3816	-67.4886	GBIF	Agelas clathrodes
18.3816	-67.4886	GBIF	Agelas clathrodes
18.3816	-67.4886	GBIF	Agelas clathrodes
18.3816	-67.4886	GBIF	Agelas clathrodes
18.3816	-67.4886	GBIF	Agelas clathrodes
18.382	-67.4883	GBIF	Agelas clathrodes
18.382	-67.4883	GBIF	Agelas clathrodes
18.382	-67.4883	GBIF	Agelas clathrodes
18.382	-67.4883	GBIF	Agelas clathrodes
18.382	-67.4883	GBIF	Agelas clathrodes
18.382	-67.4883	GBIF	Agelas clathrodes
18.382	-67.4883	GBIF	Agelas clathrodes
18.382	-67.4883	GBIF	Agelas clathrodes
18.382	-67.4883	GBIF	Agelas clathrodes
18.382	-67.4883	GBIF	Agelas clathrodes
18.382	-67.4883	GBIF	Agelas clathrodes
18.382	-67.4883	GBIF	Agelas clathrodes
18.382	-67.4883	GBIF	Agelas clathrodes
18.382	-67.4883	GBIF	Agelas clathrodes
18.382	-67.4883	GBIF	Agelas clathrodes
18.3848	-64.991	GBIF	Agelas clathrodes
18.3854	-65.6297	GBIF	Agelas clathrodes
18.3854	-65.6297	GBIF	Agelas clathrodes
18.3854	-65.6297	GBIF	Agelas clathrodes
18.3854	-65.6297	GBIF	Agelas clathrodes
18.3854	-65.6297	GBIF	Agelas clathrodes
18.4488	-66.0174	GBIF	Agelas clathrodes
18.4488	-66.0174	GBIF	Agelas clathrodes
18.4488	-66.0174	GBIF	Agelas clathrodes
18.4488	-66.0174	GBIF	Agelas clathrodes
18.4488	-66.0174	GBIF	Agelas clathrodes
18.4622	-66.0517	GBIF	Agelas clathrodes
18.4622	-66.0517	GBIF	Agelas clathrodes
18.4622	-66.0517	GBIF	Agelas clathrodes
18.4622	-66.0517	GBIF	Agelas clathrodes
18.4622	-66.0517	GBIF	Agelas clathrodes
18.4667	-77.4	GBIF	Agelas clathrodes
18.4667	-77.4	GBIF	Agelas clathrodes
18.4667	-77.4	GBIF	Agelas clathrodes
18.4667	-77.4	GBIF	Agelas clathrodes
18.4667	-77.4	GBIF	Agelas clathrodes
18.4667	-77.4	GBIF	Agelas clathrodes
18.4667	-77.4	GBIF	Agelas clathrodes
18.4869	-94.7758	GBIF	Agelas clathrodes
18.4869	-94.7758	GBIF	Agelas clathrodes
18.4871	-94.7759	GBIF	Agelas clathrodes
18.4896	-66.3736	GBIF	Agelas clathrodes
18.4896	-66.3736	GBIF	Agelas clathrodes
18.4896	-66.3736	GBIF	Agelas clathrodes
18.4896	-66.3736	GBIF	Agelas clathrodes
18.4896	-66.3736	GBIF	Agelas clathrodes
18.4896	-66.3736	GBIF	Agelas clathrodes
18.4896	-66.3736	GBIF	Agelas clathrodes
18.4896	-66.3736	GBIF	Agelas clathrodes
18.4896	-66.3736	GBIF	Agelas clathrodes
18.4896	-66.3736	GBIF	Agelas clathrodes
18.4907	-94.7774	GBIF	Agelas clathrodes
18.4971	-94.7784	GBIF	Agelas clathrodes
18.5099	-94.7818	GBIF	Agelas clathrodes
18.5101	-94.7819	GBIF	Agelas clathrodes
18.5101	-94.7819	GBIF	Agelas clathrodes
18.5102	-94.7821	GBIF	Agelas clathrodes
18.5104	-94.7823	GBIF	Agelas clathrodes
18.5112	-94.7822	GBIF	Agelas clathrodes
18.5112	-94.7822	GBIF	Agelas clathrodes
18.5119	-94.783	GBIF	Agelas clathrodes
18.5119	-94.783	GBIF	Agelas clathrodes
18.5119	-94.783	GBIF	Agelas clathrodes
18.5121	-94.7823	GBIF	Agelas clathrodes
18.5121	-94.7823	GBIF	Agelas clathrodes
18.5121	-94.7823	GBIF	Agelas clathrodes
18.5158	-94.7869	GBIF	Agelas clathrodes
18.5158	-94.7869	GBIF	Agelas clathrodes
18.5163	-94.7863	GBIF	Agelas clathrodes
18.5393	-94.808	GBIF	Agelas clathrodes
18.5393	-94.808	GBIF	Agelas clathrodes
18.5393	-94.808	GBIF	Agelas clathrodes
18.5393	-94.808	GBIF	Agelas clathrodes
18.5393	-94.808	GBIF	Agelas clathrodes
18.5393	-94.808	GBIF	Agelas clathrodes
18.5393	-94.808	GBIF	Agelas clathrodes
18.5393	-94.808	GBIF	Agelas clathrodes
18.5393	-94.808	GBIF	Agelas clathrodes
18.5393	-94.808	GBIF	Agelas clathrodes
18.5395	-94.8085	GBIF	Agelas clathrodes
18.5395	-94.8085	GBIF	Agelas clathrodes
18.5398	-94.8084	GBIF	Agelas clathrodes
18.5398	-94.8084	GBIF	Agelas clathrodes
18.5427	-94.8178	GBIF	Agelas clathrodes
18.5427	-94.8178	GBIF	Agelas clathrodes
18.5434	-94.8186	GBIF	Agelas clathrodes
18.5434	-94.8186	GBIF	Agelas clathrodes
18.5439	-94.8276	GBIF	Agelas clathrodes
18.5511	-94.8761	GBIF	Agelas clathrodes
18.5511	-94.8761	GBIF	Agelas clathrodes
19.0872	-95.8693	GBIF	Agelas clathrodes
19.1041	-95.9444	GBIF	Agelas clathrodes
19.225	-96.0583	GBIF	Agelas clathrodes
19.2285	-96.1021	GBIF	Agelas clathrodes
19.2319	-96.1	GBIF	Agelas clathrodes
20.1991	-91.9638	GBIF	Agelas clathrodes
20.1991	-91.9638	GBIF	Agelas clathrodes
20.2048	-91.9594	GBIF	Agelas clathrodes
20.2048	-91.9594	GBIF	Agelas clathrodes
20.2048	-91.9594	GBIF	Agelas clathrodes
20.2192	-91.9728	GBIF	Agelas clathrodes
20.2192	-91.9728	GBIF	Agelas clathrodes
20.2192	-91.9728	GBIF	Agelas clathrodes
20.3167	-87.0278	GBIF	Agelas clathrodes
20.3167	-87.025	GBIF	Agelas clathrodes
20.3167	-86.9278	GBIF	Agelas clathrodes
20.3167	-86.9222	GBIF	Agelas clathrodes
20.3167	-86.9167	GBIF	Agelas clathrodes
20.3167	-86.9111	GBIF	Agelas clathrodes
20.3464	-87.1833	GBIF	Agelas clathrodes
20.3724	-87.2	GBIF	Agelas clathrodes
20.4333	-87.0139	GBIF	Agelas clathrodes
20.4333	-87.0111	GBIF	Agelas clathrodes
20.4333	-87.0083	GBIF	Agelas clathrodes
20.4397	-87.1527	GBIF	Agelas clathrodes
20.4576	-86.9914	GBIF	Agelas clathrodes
20.494	-87.0667	GBIF	Agelas clathrodes
20.4986	-92.2048	GBIF	Agelas clathrodes
20.4986	-92.2048	GBIF	Agelas clathrodes
20.7549	-96.988	GBIF	Agelas clathrodes
20.7549	-96.988	GBIF	Agelas clathrodes
20.7558	-96.9889	GBIF	Agelas clathrodes
20.7563	-96.987	GBIF	Agelas clathrodes
20.7563	-96.987	GBIF	Agelas clathrodes
20.7581	-96.9864	GBIF	Agelas clathrodes
20.7581	-96.9864	GBIF	Agelas clathrodes
20.7582	-96.9854	GBIF	Agelas clathrodes
20.7584	-96.9904	GBIF	Agelas clathrodes
20.76	-96.99	GBIF	Agelas clathrodes
20.7604	-96.9925	GBIF	Agelas clathrodes
20.7604	-96.9925	GBIF	Agelas clathrodes
20.7604	-96.9925	GBIF	Agelas clathrodes
20.7604	-96.9925	GBIF	Agelas clathrodes
20.7604	-96.9925	GBIF	Agelas clathrodes
20.7604	-96.9925	GBIF	Agelas clathrodes
20.7604	-96.9925	GBIF	Agelas clathrodes
20.7606	-96.9888	GBIF	Agelas clathrodes
20.7606	-96.9888	GBIF	Agelas clathrodes
20.7606	-96.9924	GBIF	Agelas clathrodes
20.7607	-96.9862	GBIF	Agelas clathrodes
20.7607	-96.9862	GBIF	Agelas clathrodes
20.7607	-96.9862	GBIF	Agelas clathrodes
20.7625	-96.9936	GBIF	Agelas clathrodes
20.7633	-96.9935	GBIF	Agelas clathrodes
20.7633	-96.9935	GBIF	Agelas clathrodes
20.7638	-96.9909	GBIF	Agelas clathrodes
20.7638	-96.9909	GBIF	Agelas clathrodes
20.7638	-96.9909	GBIF	Agelas clathrodes
20.7638	-96.9909	GBIF	Agelas clathrodes
20.7648	-96.989	GBIF	Agelas clathrodes
20.7651	-96.9892	GBIF	Agelas clathrodes
20.766	-96.9916	GBIF	Agelas clathrodes
20.7668	-96.9955	GBIF	Agelas clathrodes
20.769	-96.9936	GBIF	Agelas clathrodes
20.7692	-96.9963	GBIF	Agelas clathrodes
21.0786	-75.6425	GBIF	Agelas clathrodes
21.0786	-75.6423	GBIF	Agelas clathrodes
21.0788	-75.6429	GBIF	Agelas clathrodes
21.2056	-86.7417	GBIF	Agelas clathrodes
21.4644	-97.2213	GBIF	Agelas clathrodes
21.5113	-97.2555	GBIF	Agelas clathrodes
21.5116	-97.2544	GBIF	Agelas clathrodes
21.5404	-97.2752	GBIF	Agelas clathrodes
21.5491	-97.2821	GBIF	Agelas clathrodes
21.9091	-84.9597	GBIF	Agelas clathrodes
22.1	-91.42	GBIF	Agelas clathrodes
22.2197	-84.7444	GBIF	Agelas clathrodes
22.3801	-89.6539	GBIF	Agelas clathrodes
22.3828	-89.6951	GBIF	Agelas clathrodes
22.3883	-89.7024	GBIF	Agelas clathrodes
22.4039	-89.7033	GBIF	Agelas clathrodes
22.4584	-89.6112	GBIF	Agelas clathrodes
22.5074	-84.4315	GBIF	Agelas clathrodes
22.5773	-89.7158	GBIF	Agelas clathrodes
22.5799	-89.7639	GBIF	Agelas clathrodes
22.5856	-89.7428	GBIF	Agelas clathrodes
22.5856	-89.7428	GBIF	Agelas clathrodes
22.9849	-79.8019	GBIF	Agelas clathrodes
22.9851	-79.8021	GBIF	Agelas clathrodes
23.832	-76.1529	GBIF	Agelas clathrodes
24.0333	-74.5333	GBIF	Agelas clathrodes
24.452	-82.1233	GBIF	Agelas clathrodes
24.6286	-82.8733	GBIF	Agelas clathrodes
25.1379	-80.2889	GBIF	Agelas clathrodes
26.0874	-80.0813	GBIF	Agelas clathrodes
9.3336	-82.2189	GBIF	Agelas conifera
9.3336	-82.2189	GBIF	Agelas conifera
12.0642	-68.2816	GBIF	Agelas conifera
12.076	-68.889	GBIF	Agelas conifera
12.076	-68.889	GBIF	Agelas conifera
12.0774	-68.28	GBIF	Agelas conifera
12.1073	-68.9477	GBIF	Agelas conifera
12.1073	-68.9477	GBIF	Agelas conifera
12.1073	-68.9477	GBIF	Agelas conifera
12.1073	-68.9477	GBIF	Agelas conifera
12.1073	-68.9477	GBIF	Agelas conifera
12.1073	-68.9477	GBIF	Agelas conifera
12.1073	-68.9477	GBIF	Agelas conifera
12.1073	-68.9477	GBIF	Agelas conifera
12.1073	-68.9477	GBIF	Agelas conifera
12.1073	-68.9477	GBIF	Agelas conifera
12.1218	-68.9696	GBIF	Agelas conifera
12.123	-68.984	GBIF	Agelas conifera
12.123	-68.984	GBIF	Agelas conifera
12.124	-68.976	GBIF	Agelas conifera
12.124	-68.975	GBIF	Agelas conifera
12.124	-68.975	GBIF	Agelas conifera
12.131	-68.987	GBIF	Agelas conifera
12.131	-68.987	GBIF	Agelas conifera
12.131	-68.987	GBIF	Agelas conifera
12.131	-68.987	GBIF	Agelas conifera
12.131	-68.987	GBIF	Agelas conifera
12.134	-68.997	GBIF	Agelas conifera
12.134	-68.997	GBIF	Agelas conifera
12.134	-68.997	GBIF	Agelas conifera
12.134	-68.997	GBIF	Agelas conifera
12.137	-68.999	GBIF	Agelas conifera
12.6177	-70.0727	GBIF	Agelas conifera
13.3545	-81.4108	GBIF	Agelas conifera
13.3672	-81.397	GBIF	Agelas conifera
13.4082	-81.3932	GBIF	Agelas conifera
14.4445	-61.0398	GBIF	Agelas conifera
14.4445	-61.0398	GBIF	Agelas conifera
14.4445	-61.0398	GBIF	Agelas conifera
14.4445	-61.0398	GBIF	Agelas conifera
14.4458	-60.9065	GBIF	Agelas conifera
14.4525	-60.9386	GBIF	Agelas conifera
14.4539	-60.9284	GBIF	Agelas conifera
14.4549	-60.9712	GBIF	Agelas conifera
14.456	-60.9474	GBIF	Agelas conifera
14.4565	-60.9239	GBIF	Agelas conifera
14.4582	-60.9551	GBIF	Agelas conifera
14.4928	-61.091	GBIF	Agelas conifera
14.5369	-61.0875	GBIF	Agelas conifera
14.6005	-61.0969	GBIF	Agelas conifera
14.6423	-61.1435	GBIF	Agelas conifera
14.7592	-61.1882	GBIF	Agelas conifera
14.7676	-61.1992	GBIF	Agelas conifera
14.7676	-61.1992	GBIF	Agelas conifera
14.7676	-61.1992	GBIF	Agelas conifera
14.7676	-61.1992	GBIF	Agelas conifera
14.7676	-61.1992	GBIF	Agelas conifera
14.7676	-61.1992	GBIF	Agelas conifera
14.7676	-61.1992	GBIF	Agelas conifera
14.7676	-61.1992	GBIF	Agelas conifera
14.7676	-61.1992	GBIF	Agelas conifera
14.7676	-61.1992	GBIF	Agelas conifera
14.7677	-61.1987	GBIF	Agelas conifera
14.7677	-61.1987	GBIF	Agelas conifera
14.7677	-61.1987	GBIF	Agelas conifera
14.7677	-61.1987	GBIF	Agelas conifera
14.7677	-61.1987	GBIF	Agelas conifera
14.7813	-61.2146	GBIF	Agelas conifera
14.7813	-61.2146	GBIF	Agelas conifera
14.7813	-61.2146	GBIF	Agelas conifera
14.7813	-61.2146	GBIF	Agelas conifera
14.7813	-61.2146	GBIF	Agelas conifera
14.7813	-61.2146	GBIF	Agelas conifera
14.7813	-61.2146	GBIF	Agelas conifera
14.7815	-61.2137	GBIF	Agelas conifera
14.7815	-61.2137	GBIF	Agelas conifera
14.7815	-61.2137	GBIF	Agelas conifera
14.7815	-61.2137	GBIF	Agelas conifera
14.7815	-61.2137	GBIF	Agelas conifera
14.7815	-61.2137	GBIF	Agelas conifera
14.7856	-61.2176	GBIF	Agelas conifera
14.7856	-61.2176	GBIF	Agelas conifera
14.7856	-61.2176	GBIF	Agelas conifera
14.7856	-61.2176	GBIF	Agelas conifera
14.7856	-61.2176	GBIF	Agelas conifera
14.7856	-61.2176	GBIF	Agelas conifera
14.7856	-61.2176	GBIF	Agelas conifera
14.7856	-61.2176	GBIF	Agelas conifera
14.7856	-61.2176	GBIF	Agelas conifera
14.7856	-61.2176	GBIF	Agelas conifera
14.7856	-61.2176	GBIF	Agelas conifera
14.7856	-61.2176	GBIF	Agelas conifera
14.7856	-61.2176	GBIF	Agelas conifera
14.7865	-61.2182	GBIF	Agelas conifera
14.7865	-61.2182	GBIF	Agelas conifera
14.7887	-61.2205	GBIF	Agelas conifera
14.7887	-61.2205	GBIF	Agelas conifera
14.7887	-61.2205	GBIF	Agelas conifera
14.7887	-61.2205	GBIF	Agelas conifera
14.7887	-61.2205	GBIF	Agelas conifera
14.7887	-61.2205	GBIF	Agelas conifera
14.7887	-61.2205	GBIF	Agelas conifera
14.7887	-61.2205	GBIF	Agelas conifera
14.7887	-61.2205	GBIF	Agelas conifera
14.7918	-61.2224	GBIF	Agelas conifera
14.7918	-61.2224	GBIF	Agelas conifera
14.7918	-61.2224	GBIF	Agelas conifera
14.7918	-61.2224	GBIF	Agelas conifera
14.8069	-61.2312	GBIF	Agelas conifera
14.8083	-61.2295	GBIF	Agelas conifera
14.8083	-61.2295	GBIF	Agelas conifera
14.8083	-61.2295	GBIF	Agelas conifera
14.8083	-61.2295	GBIF	Agelas conifera
14.8083	-61.2295	GBIF	Agelas conifera
14.8386	-61.2283	GBIF	Agelas conifera
14.8397	-61.224	GBIF	Agelas conifera
14.8397	-61.224	GBIF	Agelas conifera
14.8402	-61.2317	GBIF	Agelas conifera
14.8402	-61.2317	GBIF	Agelas conifera
14.8415	-61.2279	GBIF	Agelas conifera
14.8415	-61.2279	GBIF	Agelas conifera
14.8415	-61.2279	GBIF	Agelas conifera
14.8415	-61.2279	GBIF	Agelas conifera
14.8415	-61.2279	GBIF	Agelas conifera
14.8415	-61.2279	GBIF	Agelas conifera
14.8415	-61.2279	GBIF	Agelas conifera
14.8415	-61.2279	GBIF	Agelas conifera
14.8415	-61.2279	GBIF	Agelas conifera
14.8415	-61.2279	GBIF	Agelas conifera
15.9484	-61.7078	GBIF	Agelas conifera
15.9484	-61.7078	GBIF	Agelas conifera
15.9523	-61.709	GBIF	Agelas conifera
15.9548	-61.7106	GBIF	Agelas conifera
15.9548	-61.7106	GBIF	Agelas conifera
15.9548	-61.7106	GBIF	Agelas conifera
15.9845	-61.7264	GBIF	Agelas conifera
15.9845	-61.7264	GBIF	Agelas conifera
16.0959	-61.774	GBIF	Agelas conifera
16.0972	-61.775	GBIF	Agelas conifera
16.0972	-61.775	GBIF	Agelas conifera
16.1018	-61.7752	GBIF	Agelas conifera
16.1391	-61.7804	GBIF	Agelas conifera
16.1665	-61.7902	GBIF	Agelas conifera
16.1665	-61.7902	GBIF	Agelas conifera
16.1665	-61.7902	GBIF	Agelas conifera
16.167	-61.7882	GBIF	Agelas conifera
16.167	-61.7882	GBIF	Agelas conifera
16.167	-61.7882	GBIF	Agelas conifera
16.167	-61.7882	GBIF	Agelas conifera
16.167	-61.7882	GBIF	Agelas conifera
16.1675	-61.7927	GBIF	Agelas conifera
16.1697	-61.7778	GBIF	Agelas conifera
16.2136	-61.4056	GBIF	Agelas conifera
16.2136	-61.4056	GBIF	Agelas conifera
16.2354	-61.7946	GBIF	Agelas conifera
16.2424	-61.8022	GBIF	Agelas conifera
16.2724	-61.81	GBIF	Agelas conifera
16.2813	-61.806	GBIF	Agelas conifera
16.3118	-61.8024	GBIF	Agelas conifera
16.321	-61.5491	GBIF	Agelas conifera
16.3633	-61.5724	GBIF	Agelas conifera
16.3673	-61.5282	GBIF	Agelas conifera
16.3788	-61.5286	GBIF	Agelas conifera
16.3788	-61.5286	GBIF	Agelas conifera
16.3788	-61.5286	GBIF	Agelas conifera
16.4267	-61.5427	GBIF	Agelas conifera
16.4314	-61.5427	GBIF	Agelas conifera
16.4314	-61.5427	GBIF	Agelas conifera
16.4314	-61.5427	GBIF	Agelas conifera
16.75	-87.75	GBIF	Agelas conifera
17.4646	-62.986	GBIF	Agelas conifera
17.4646	-62.986	GBIF	Agelas conifera
17.4646	-62.986	GBIF	Agelas conifera
17.4646	-62.986	GBIF	Agelas conifera
17.466	-63.0021	GBIF	Agelas conifera
17.6159	-63.2565	GBIF	Agelas conifera
17.6293	-63.2608	GBIF	Agelas conifera
17.6317	-63.2726	GBIF	Agelas conifera
17.7141	-64.8926	GBIF	Agelas conifera
17.7324	-64.8982	GBIF	Agelas conifera
17.7414	-64.9017	GBIF	Agelas conifera
17.7414	-64.9021	GBIF	Agelas conifera
17.7531	-64.8963	GBIF	Agelas conifera
17.7599	-64.8946	GBIF	Agelas conifera
17.7599	-64.8948	GBIF	Agelas conifera
17.7599	-64.8951	GBIF	Agelas conifera
17.7689	-64.8567	GBIF	Agelas conifera
17.7733	-64.8664	GBIF	Agelas conifera
17.7733	-64.8667	GBIF	Agelas conifera
17.8883	-66.9978	GBIF	Agelas conifera
17.8883	-66.9978	GBIF	Agelas conifera
17.8883	-66.9978	GBIF	Agelas conifera
17.8883	-66.9978	GBIF	Agelas conifera
17.8883	-66.9978	GBIF	Agelas conifera
17.8883	-66.9978	GBIF	Agelas conifera
17.8883	-66.9978	GBIF	Agelas conifera
17.8883	-66.9978	GBIF	Agelas conifera
17.8883	-66.9978	GBIF	Agelas conifera
17.8883	-66.9978	GBIF	Agelas conifera
17.8883	-66.9978	GBIF	Agelas conifera
17.8883	-66.9978	GBIF	Agelas conifera
17.8883	-66.9978	GBIF	Agelas conifera
17.8883	-66.9978	GBIF	Agelas conifera
17.8883	-66.9978	GBIF	Agelas conifera
17.8951	-66.5282	GBIF	Agelas conifera
17.8951	-66.5282	GBIF	Agelas conifera
17.8951	-66.5282	GBIF	Agelas conifera
17.8951	-66.5282	GBIF	Agelas conifera
17.8951	-66.5282	GBIF	Agelas conifera
17.8951	-66.5282	GBIF	Agelas conifera
17.8951	-66.5282	GBIF	Agelas conifera
17.8951	-66.5282	GBIF	Agelas conifera
17.8951	-66.5282	GBIF	Agelas conifera
17.8951	-66.5282	GBIF	Agelas conifera
17.8951	-66.5282	GBIF	Agelas conifera
17.8951	-66.5282	GBIF	Agelas conifera
17.8951	-66.5282	GBIF	Agelas conifera
17.8951	-66.5282	GBIF	Agelas conifera
17.8951	-66.5282	GBIF	Agelas conifera
17.8951	-66.5282	GBIF	Agelas conifera
17.8951	-66.5282	GBIF	Agelas conifera
17.8951	-66.5282	GBIF	Agelas conifera
17.8951	-66.5282	GBIF	Agelas conifera
17.8951	-66.5282	GBIF	Agelas conifera
17.8976	-66.96	GBIF	Agelas conifera
17.8976	-66.96	GBIF	Agelas conifera
17.8976	-66.96	GBIF	Agelas conifera
17.8976	-66.96	GBIF	Agelas conifera
17.8976	-66.96	GBIF	Agelas conifera
17.8976	-66.96	GBIF	Agelas conifera
17.8976	-66.96	GBIF	Agelas conifera
17.8976	-66.96	GBIF	Agelas conifera
17.8976	-66.96	GBIF	Agelas conifera
17.8976	-66.96	GBIF	Agelas conifera
17.8976	-66.96	GBIF	Agelas conifera
17.8976	-66.96	GBIF	Agelas conifera
17.8976	-66.96	GBIF	Agelas conifera
17.8976	-66.96	GBIF	Agelas conifera
17.8976	-66.96	GBIF	Agelas conifera
17.8976	-66.96	GBIF	Agelas conifera
17.8976	-66.96	GBIF	Agelas conifera
17.8976	-66.96	GBIF	Agelas conifera
17.8976	-66.96	GBIF	Agelas conifera
17.8976	-66.96	GBIF	Agelas conifera
17.8997	-66.1215	GBIF	Agelas conifera
17.8997	-66.1215	GBIF	Agelas conifera
17.8997	-66.1215	GBIF	Agelas conifera
17.8997	-66.1215	GBIF	Agelas conifera
17.8997	-66.1215	GBIF	Agelas conifera
17.904	-66.6086	GBIF	Agelas conifera
17.904	-66.6086	GBIF	Agelas conifera
17.904	-66.6086	GBIF	Agelas conifera
17.904	-66.6086	GBIF	Agelas conifera
17.904	-66.6086	GBIF	Agelas conifera
17.904	-66.6086	GBIF	Agelas conifera
17.904	-66.6086	GBIF	Agelas conifera
17.904	-66.6086	GBIF	Agelas conifera
17.904	-66.6086	GBIF	Agelas conifera
17.904	-66.6086	GBIF	Agelas conifera
17.904	-66.6086	GBIF	Agelas conifera
17.904	-66.6086	GBIF	Agelas conifera
17.904	-66.6086	GBIF	Agelas conifera
17.904	-66.6086	GBIF	Agelas conifera
17.904	-66.6086	GBIF	Agelas conifera
17.904	-66.6086	GBIF	Agelas conifera
17.904	-66.6086	GBIF	Agelas conifera
17.904	-66.6086	GBIF	Agelas conifera
17.904	-66.6086	GBIF	Agelas conifera
17.904	-66.6086	GBIF	Agelas conifera
17.9049	-66.0803	GBIF	Agelas conifera
17.9049	-66.0803	GBIF	Agelas conifera
17.9049	-66.0803	GBIF	Agelas conifera
17.9049	-66.0803	GBIF	Agelas conifera
17.9049	-66.0803	GBIF	Agelas conifera
17.9154	-66.214	GBIF	Agelas conifera
17.9154	-66.214	GBIF	Agelas conifera
17.9154	-66.214	GBIF	Agelas conifera
17.9154	-66.214	GBIF	Agelas conifera
17.9154	-66.214	GBIF	Agelas conifera
17.9154	-66.214	GBIF	Agelas conifera
17.9154	-66.214	GBIF	Agelas conifera
17.9154	-66.214	GBIF	Agelas conifera
17.9154	-66.214	GBIF	Agelas conifera
17.9154	-66.214	GBIF	Agelas conifera
17.9154	-66.214	GBIF	Agelas conifera
17.9154	-66.214	GBIF	Agelas conifera
17.9154	-66.214	GBIF	Agelas conifera
17.9154	-66.214	GBIF	Agelas conifera
17.9154	-66.214	GBIF	Agelas conifera
17.9229	-66.2033	GBIF	Agelas conifera
17.9229	-66.2033	GBIF	Agelas conifera
17.9229	-66.2033	GBIF	Agelas conifera
17.9229	-66.2033	GBIF	Agelas conifera
17.9229	-66.2033	GBIF	Agelas conifera
17.9346	-66.3025	GBIF	Agelas conifera
17.9346	-66.3025	GBIF	Agelas conifera
17.9346	-66.3025	GBIF	Agelas conifera
17.9346	-66.3025	GBIF	Agelas conifera
17.9346	-66.3025	GBIF	Agelas conifera
17.9346	-66.3025	GBIF	Agelas conifera
17.9346	-66.3025	GBIF	Agelas conifera
17.9346	-66.3025	GBIF	Agelas conifera
17.9346	-66.3025	GBIF	Agelas conifera
17.9346	-66.3025	GBIF	Agelas conifera
17.9346	-66.3025	GBIF	Agelas conifera
17.9346	-66.3025	GBIF	Agelas conifera
17.9346	-66.3025	GBIF	Agelas conifera
17.9346	-66.3025	GBIF	Agelas conifera
17.9346	-66.3025	GBIF	Agelas conifera
17.9347	-67.0485	GBIF	Agelas conifera
17.9347	-67.0485	GBIF	Agelas conifera
17.9347	-67.0485	GBIF	Agelas conifera
17.9347	-67.0485	GBIF	Agelas conifera
17.9347	-67.0485	GBIF	Agelas conifera
17.9347	-67.0485	GBIF	Agelas conifera
17.9347	-67.0485	GBIF	Agelas conifera
17.9347	-67.0485	GBIF	Agelas conifera
17.9347	-67.0485	GBIF	Agelas conifera
17.9347	-67.0485	GBIF	Agelas conifera
17.9347	-67.0485	GBIF	Agelas conifera
17.9347	-67.0485	GBIF	Agelas conifera
17.9347	-67.0485	GBIF	Agelas conifera
17.9347	-67.0485	GBIF	Agelas conifera
17.9347	-67.0485	GBIF	Agelas conifera
17.9363	-66.8884	GBIF	Agelas conifera
17.9363	-66.8884	GBIF	Agelas conifera
17.9363	-66.8884	GBIF	Agelas conifera
17.9363	-66.8884	GBIF	Agelas conifera
17.9363	-66.8884	GBIF	Agelas conifera
17.9363	-66.8884	GBIF	Agelas conifera
17.9363	-66.8884	GBIF	Agelas conifera
17.9363	-66.8884	GBIF	Agelas conifera
17.9363	-66.8884	GBIF	Agelas conifera
17.9363	-66.8884	GBIF	Agelas conifera
17.9363	-66.8884	GBIF	Agelas conifera
17.9363	-66.8884	GBIF	Agelas conifera
17.9363	-66.8884	GBIF	Agelas conifera
17.9363	-66.8884	GBIF	Agelas conifera
17.9363	-66.8884	GBIF	Agelas conifera
17.9363	-66.8884	GBIF	Agelas conifera
17.9363	-66.8884	GBIF	Agelas conifera
17.9363	-66.8884	GBIF	Agelas conifera
17.9363	-66.8884	GBIF	Agelas conifera
17.9363	-66.8884	GBIF	Agelas conifera
17.9366	-66.8739	GBIF	Agelas conifera
17.9366	-66.8739	GBIF	Agelas conifera
17.9366	-66.8739	GBIF	Agelas conifera
17.9366	-66.8739	GBIF	Agelas conifera
17.9366	-66.8739	GBIF	Agelas conifera
17.9366	-66.8739	GBIF	Agelas conifera
17.9366	-66.8739	GBIF	Agelas conifera
17.9366	-66.8739	GBIF	Agelas conifera
17.9366	-66.8739	GBIF	Agelas conifera
17.9366	-66.8739	GBIF	Agelas conifera
17.9366	-66.8739	GBIF	Agelas conifera
17.9366	-66.8739	GBIF	Agelas conifera
17.9366	-66.8739	GBIF	Agelas conifera
17.9366	-66.8739	GBIF	Agelas conifera
17.9366	-66.8739	GBIF	Agelas conifera
17.9366	-66.8739	GBIF	Agelas conifera
17.9366	-66.8739	GBIF	Agelas conifera
17.9366	-66.8739	GBIF	Agelas conifera
17.9366	-66.8739	GBIF	Agelas conifera
17.9366	-66.8739	GBIF	Agelas conifera
17.9394	-67.0507	GBIF	Agelas conifera
17.9394	-67.0507	GBIF	Agelas conifera
17.9394	-67.0507	GBIF	Agelas conifera
17.9394	-67.0507	GBIF	Agelas conifera
17.9394	-67.0507	GBIF	Agelas conifera
17.9394	-67.0507	GBIF	Agelas conifera
17.9394	-67.0507	GBIF	Agelas conifera
17.9394	-67.0507	GBIF	Agelas conifera
17.9394	-67.0507	GBIF	Agelas conifera
17.9394	-67.0507	GBIF	Agelas conifera
17.9394	-67.0507	GBIF	Agelas conifera
17.9394	-67.0507	GBIF	Agelas conifera
17.9394	-67.0507	GBIF	Agelas conifera
17.9394	-67.0507	GBIF	Agelas conifera
17.9394	-67.0507	GBIF	Agelas conifera
17.9596	-66.747	GBIF	Agelas conifera
17.9596	-66.747	GBIF	Agelas conifera
17.9596	-66.747	GBIF	Agelas conifera
17.9596	-66.747	GBIF	Agelas conifera
17.9596	-66.747	GBIF	Agelas conifera
17.9596	-66.747	GBIF	Agelas conifera
17.9596	-66.747	GBIF	Agelas conifera
17.9596	-66.747	GBIF	Agelas conifera
17.9596	-66.747	GBIF	Agelas conifera
17.9596	-66.747	GBIF	Agelas conifera
17.9596	-66.747	GBIF	Agelas conifera
17.9596	-66.747	GBIF	Agelas conifera
17.9596	-66.747	GBIF	Agelas conifera
17.9596	-66.747	GBIF	Agelas conifera
17.9596	-66.747	GBIF	Agelas conifera
17.9609	-66.7528	GBIF	Agelas conifera
17.9609	-66.7528	GBIF	Agelas conifera
17.9609	-66.7528	GBIF	Agelas conifera
17.9609	-66.7528	GBIF	Agelas conifera
17.9609	-66.7528	GBIF	Agelas conifera
17.9609	-66.7528	GBIF	Agelas conifera
17.9609	-66.7528	GBIF	Agelas conifera
17.9609	-66.7528	GBIF	Agelas conifera
17.9609	-66.7528	GBIF	Agelas conifera
17.9609	-66.7528	GBIF	Agelas conifera
17.9609	-66.7528	GBIF	Agelas conifera
17.9609	-66.7528	GBIF	Agelas conifera
17.9609	-66.7528	GBIF	Agelas conifera
17.9609	-66.7528	GBIF	Agelas conifera
17.9609	-66.7528	GBIF	Agelas conifera
17.9649	-66.7563	GBIF	Agelas conifera
17.9649	-66.7563	GBIF	Agelas conifera
17.9649	-66.7563	GBIF	Agelas conifera
17.9649	-66.7563	GBIF	Agelas conifera
17.9649	-66.7563	GBIF	Agelas conifera
17.9649	-66.7563	GBIF	Agelas conifera
17.9649	-66.7563	GBIF	Agelas conifera
17.9649	-66.7563	GBIF	Agelas conifera
17.9649	-66.7563	GBIF	Agelas conifera
17.9649	-66.7563	GBIF	Agelas conifera
17.9649	-66.7563	GBIF	Agelas conifera
17.9649	-66.7563	GBIF	Agelas conifera
17.9649	-66.7563	GBIF	Agelas conifera
17.9649	-66.7563	GBIF	Agelas conifera
17.9649	-66.7563	GBIF	Agelas conifera
17.9767	-67.0486	GBIF	Agelas conifera
17.9912	-67.2332	GBIF	Agelas conifera
17.9912	-67.2332	GBIF	Agelas conifera
17.9912	-67.2332	GBIF	Agelas conifera
17.9912	-67.2332	GBIF	Agelas conifera
17.9912	-67.2332	GBIF	Agelas conifera
17.9912	-67.2332	GBIF	Agelas conifera
17.9912	-67.2332	GBIF	Agelas conifera
17.9912	-67.2332	GBIF	Agelas conifera
17.9912	-67.2332	GBIF	Agelas conifera
17.9912	-67.2332	GBIF	Agelas conifera
17.9912	-67.2332	GBIF	Agelas conifera
17.9912	-67.2332	GBIF	Agelas conifera
17.9912	-67.2332	GBIF	Agelas conifera
17.9912	-67.2332	GBIF	Agelas conifera
17.9912	-67.2332	GBIF	Agelas conifera
17.9912	-67.2332	GBIF	Agelas conifera
17.9912	-67.2332	GBIF	Agelas conifera
17.9912	-67.2332	GBIF	Agelas conifera
17.9912	-67.2332	GBIF	Agelas conifera
17.9912	-67.2332	GBIF	Agelas conifera
18.0006	-67.2112	GBIF	Agelas conifera
18.0006	-67.2112	GBIF	Agelas conifera
18.0006	-67.2112	GBIF	Agelas conifera
18.0006	-67.2112	GBIF	Agelas conifera
18.0006	-67.2112	GBIF	Agelas conifera
18.0006	-67.2112	GBIF	Agelas conifera
18.0006	-67.2112	GBIF	Agelas conifera
18.0006	-67.2112	GBIF	Agelas conifera
18.0006	-67.2112	GBIF	Agelas conifera
18.0006	-67.2112	GBIF	Agelas conifera
18.0014	-67.3299	GBIF	Agelas conifera
18.0014	-67.3299	GBIF	Agelas conifera
18.0014	-67.3299	GBIF	Agelas conifera
18.0014	-67.3299	GBIF	Agelas conifera
18.0014	-67.3299	GBIF	Agelas conifera
18.0014	-67.3299	GBIF	Agelas conifera
18.0014	-67.3299	GBIF	Agelas conifera
18.0014	-67.3299	GBIF	Agelas conifera
18.0014	-67.3299	GBIF	Agelas conifera
18.0014	-67.3299	GBIF	Agelas conifera
18.0014	-67.3299	GBIF	Agelas conifera
18.0014	-67.3299	GBIF	Agelas conifera
18.0014	-67.3299	GBIF	Agelas conifera
18.0014	-67.3299	GBIF	Agelas conifera
18.0014	-67.3299	GBIF	Agelas conifera
18.0017	-67.3299	GBIF	Agelas conifera
18.0017	-67.3299	GBIF	Agelas conifera
18.0017	-67.3299	GBIF	Agelas conifera
18.0017	-67.3299	GBIF	Agelas conifera
18.0017	-67.3299	GBIF	Agelas conifera
18.0806	-65.4879	GBIF	Agelas conifera
18.0806	-65.4879	GBIF	Agelas conifera
18.0806	-65.4879	GBIF	Agelas conifera
18.0806	-65.4879	GBIF	Agelas conifera
18.0806	-65.4879	GBIF	Agelas conifera
18.0806	-65.4879	GBIF	Agelas conifera
18.0806	-65.4879	GBIF	Agelas conifera
18.0806	-65.4879	GBIF	Agelas conifera
18.0806	-65.4879	GBIF	Agelas conifera
18.0806	-65.4879	GBIF	Agelas conifera
18.0806	-65.4879	GBIF	Agelas conifera
18.0806	-65.4879	GBIF	Agelas conifera
18.0806	-65.4879	GBIF	Agelas conifera
18.0806	-65.4879	GBIF	Agelas conifera
18.0806	-65.4879	GBIF	Agelas conifera
18.0896	-65.5901	GBIF	Agelas conifera
18.0896	-65.5901	GBIF	Agelas conifera
18.0896	-65.5901	GBIF	Agelas conifera
18.0896	-65.5901	GBIF	Agelas conifera
18.0896	-65.5901	GBIF	Agelas conifera
18.0896	-65.5901	GBIF	Agelas conifera
18.0896	-65.5901	GBIF	Agelas conifera
18.0896	-65.5901	GBIF	Agelas conifera
18.0896	-65.5901	GBIF	Agelas conifera
18.0896	-65.5901	GBIF	Agelas conifera
18.0896	-65.5901	GBIF	Agelas conifera
18.0896	-65.5901	GBIF	Agelas conifera
18.0896	-65.5901	GBIF	Agelas conifera
18.0896	-65.5901	GBIF	Agelas conifera
18.0896	-65.5901	GBIF	Agelas conifera
18.1387	-65.1971	GBIF	Agelas conifera
18.1387	-65.1971	GBIF	Agelas conifera
18.1387	-65.1971	GBIF	Agelas conifera
18.1387	-65.1971	GBIF	Agelas conifera
18.1387	-65.1971	GBIF	Agelas conifera
18.1387	-65.1971	GBIF	Agelas conifera
18.1387	-65.1971	GBIF	Agelas conifera
18.1387	-65.1971	GBIF	Agelas conifera
18.1387	-65.1971	GBIF	Agelas conifera
18.1387	-65.1971	GBIF	Agelas conifera
18.1387	-65.1971	GBIF	Agelas conifera
18.1387	-65.1971	GBIF	Agelas conifera
18.1387	-65.1971	GBIF	Agelas conifera
18.1387	-65.1971	GBIF	Agelas conifera
18.1387	-65.1971	GBIF	Agelas conifera
18.1465	-67.248	GBIF	Agelas conifera
18.1465	-67.248	GBIF	Agelas conifera
18.1465	-67.248	GBIF	Agelas conifera
18.1465	-67.248	GBIF	Agelas conifera
18.1465	-67.248	GBIF	Agelas conifera
18.1465	-67.248	GBIF	Agelas conifera
18.1465	-67.248	GBIF	Agelas conifera
18.1465	-67.248	GBIF	Agelas conifera
18.1465	-67.248	GBIF	Agelas conifera
18.1465	-67.248	GBIF	Agelas conifera
18.1466	-67.2476	GBIF	Agelas conifera
18.1466	-67.2476	GBIF	Agelas conifera
18.1466	-67.2476	GBIF	Agelas conifera
18.1466	-67.2476	GBIF	Agelas conifera
18.1466	-67.2476	GBIF	Agelas conifera
18.1466	-67.2476	GBIF	Agelas conifera
18.1466	-67.2476	GBIF	Agelas conifera
18.1466	-67.2476	GBIF	Agelas conifera
18.1466	-67.2476	GBIF	Agelas conifera
18.1466	-67.2476	GBIF	Agelas conifera
18.163	-67.2737	GBIF	Agelas conifera
18.163	-67.2737	GBIF	Agelas conifera
18.163	-67.2737	GBIF	Agelas conifera
18.163	-67.2737	GBIF	Agelas conifera
18.163	-67.2737	GBIF	Agelas conifera
18.163	-67.2737	GBIF	Agelas conifera
18.163	-67.2737	GBIF	Agelas conifera
18.163	-67.2737	GBIF	Agelas conifera
18.163	-67.2737	GBIF	Agelas conifera
18.163	-67.2737	GBIF	Agelas conifera
18.163	-67.2737	GBIF	Agelas conifera
18.163	-67.2737	GBIF	Agelas conifera
18.163	-67.2737	GBIF	Agelas conifera
18.163	-67.2737	GBIF	Agelas conifera
18.163	-67.2737	GBIF	Agelas conifera
18.163	-67.2737	GBIF	Agelas conifera
18.163	-67.2737	GBIF	Agelas conifera
18.163	-67.2737	GBIF	Agelas conifera
18.163	-67.2737	GBIF	Agelas conifera
18.163	-67.2737	GBIF	Agelas conifera
18.1652	-67.2752	GBIF	Agelas conifera
18.1652	-67.2752	GBIF	Agelas conifera
18.1652	-67.2752	GBIF	Agelas conifera
18.1652	-67.2752	GBIF	Agelas conifera
18.1652	-67.2752	GBIF	Agelas conifera
18.1652	-67.2752	GBIF	Agelas conifera
18.1652	-67.2752	GBIF	Agelas conifera
18.1652	-67.2752	GBIF	Agelas conifera
18.1652	-67.2752	GBIF	Agelas conifera
18.1652	-67.2752	GBIF	Agelas conifera
18.1652	-67.2752	GBIF	Agelas conifera
18.1652	-67.2752	GBIF	Agelas conifera
18.1652	-67.2752	GBIF	Agelas conifera
18.1652	-67.2752	GBIF	Agelas conifera
18.1652	-67.2752	GBIF	Agelas conifera
18.1652	-67.2752	GBIF	Agelas conifera
18.1652	-67.2752	GBIF	Agelas conifera
18.1652	-67.2752	GBIF	Agelas conifera
18.1652	-67.2752	GBIF	Agelas conifera
18.1652	-67.2752	GBIF	Agelas conifera
18.1664	-67.2763	GBIF	Agelas conifera
18.1664	-67.2763	GBIF	Agelas conifera
18.1664	-67.2763	GBIF	Agelas conifera
18.1664	-67.2763	GBIF	Agelas conifera
18.1664	-67.2763	GBIF	Agelas conifera
18.1664	-67.2763	GBIF	Agelas conifera
18.1664	-67.2763	GBIF	Agelas conifera
18.1664	-67.2763	GBIF	Agelas conifera
18.1664	-67.2763	GBIF	Agelas conifera
18.1664	-67.2763	GBIF	Agelas conifera
18.1664	-67.2763	GBIF	Agelas conifera
18.1664	-67.2763	GBIF	Agelas conifera
18.1664	-67.2763	GBIF	Agelas conifera
18.1664	-67.2763	GBIF	Agelas conifera
18.1664	-67.2763	GBIF	Agelas conifera
18.1664	-67.2763	GBIF	Agelas conifera
18.1664	-67.2763	GBIF	Agelas conifera
18.1664	-67.2763	GBIF	Agelas conifera
18.1664	-67.2763	GBIF	Agelas conifera
18.1664	-67.2763	GBIF	Agelas conifera
18.172	-67.253	GBIF	Agelas conifera
18.172	-67.253	GBIF	Agelas conifera
18.172	-67.253	GBIF	Agelas conifera
18.172	-67.253	GBIF	Agelas conifera
18.172	-67.253	GBIF	Agelas conifera
18.172	-67.253	GBIF	Agelas conifera
18.172	-67.253	GBIF	Agelas conifera
18.172	-67.253	GBIF	Agelas conifera
18.172	-67.253	GBIF	Agelas conifera
18.172	-67.253	GBIF	Agelas conifera
18.1873	-64.9576	GBIF	Agelas conifera
18.188	-64.9576	GBIF	Agelas conifera
18.1887	-64.9715	GBIF	Agelas conifera
18.1893	-67.1919	GBIF	Agelas conifera
18.1893	-67.1919	GBIF	Agelas conifera
18.1893	-67.1919	GBIF	Agelas conifera
18.1893	-67.1919	GBIF	Agelas conifera
18.1893	-67.1919	GBIF	Agelas conifera
18.1893	-67.1919	GBIF	Agelas conifera
18.1893	-67.1919	GBIF	Agelas conifera
18.1893	-67.1919	GBIF	Agelas conifera
18.1893	-67.1919	GBIF	Agelas conifera
18.1893	-67.1919	GBIF	Agelas conifera
18.1994	-64.9831	GBIF	Agelas conifera
18.2335	-67.2009	GBIF	Agelas conifera
18.2335	-67.2009	GBIF	Agelas conifera
18.2335	-67.2009	GBIF	Agelas conifera
18.2335	-67.2009	GBIF	Agelas conifera
18.2335	-67.2009	GBIF	Agelas conifera
18.2335	-67.2009	GBIF	Agelas conifera
18.2335	-67.2009	GBIF	Agelas conifera
18.2335	-67.2009	GBIF	Agelas conifera
18.2335	-67.2009	GBIF	Agelas conifera
18.2335	-67.2009	GBIF	Agelas conifera
18.2335	-67.2006	GBIF	Agelas conifera
18.2335	-67.2006	GBIF	Agelas conifera
18.2335	-67.2006	GBIF	Agelas conifera
18.2335	-67.2006	GBIF	Agelas conifera
18.2335	-67.2006	GBIF	Agelas conifera
18.2335	-67.2006	GBIF	Agelas conifera
18.2335	-67.2006	GBIF	Agelas conifera
18.2335	-67.2006	GBIF	Agelas conifera
18.2335	-67.2006	GBIF	Agelas conifera
18.2335	-67.2006	GBIF	Agelas conifera
18.2759	-65.2773	GBIF	Agelas conifera
18.2759	-65.2773	GBIF	Agelas conifera
18.2759	-65.2773	GBIF	Agelas conifera
18.2759	-65.2773	GBIF	Agelas conifera
18.2759	-65.2773	GBIF	Agelas conifera
18.2759	-65.2773	GBIF	Agelas conifera
18.2759	-65.2773	GBIF	Agelas conifera
18.2759	-65.2773	GBIF	Agelas conifera
18.2759	-65.2773	GBIF	Agelas conifera
18.2759	-65.2773	GBIF	Agelas conifera
18.3049	-65.3277	GBIF	Agelas conifera
18.3049	-65.3277	GBIF	Agelas conifera
18.3049	-65.3277	GBIF	Agelas conifera
18.3049	-65.3277	GBIF	Agelas conifera
18.3049	-65.3277	GBIF	Agelas conifera
18.3049	-65.3277	GBIF	Agelas conifera
18.3049	-65.3277	GBIF	Agelas conifera
18.3049	-65.3277	GBIF	Agelas conifera
18.3049	-65.3277	GBIF	Agelas conifera
18.3049	-65.3277	GBIF	Agelas conifera
18.3278	-65.332	GBIF	Agelas conifera
18.3278	-65.332	GBIF	Agelas conifera
18.3278	-65.332	GBIF	Agelas conifera
18.3278	-65.332	GBIF	Agelas conifera
18.3278	-65.332	GBIF	Agelas conifera
18.3278	-65.332	GBIF	Agelas conifera
18.3278	-65.332	GBIF	Agelas conifera
18.3278	-65.332	GBIF	Agelas conifera
18.3278	-65.332	GBIF	Agelas conifera
18.3278	-65.332	GBIF	Agelas conifera
18.3354	-65.5656	GBIF	Agelas conifera
18.3354	-65.5656	GBIF	Agelas conifera
18.3354	-65.5656	GBIF	Agelas conifera
18.3354	-65.5656	GBIF	Agelas conifera
18.3354	-65.5656	GBIF	Agelas conifera
18.3354	-65.5656	GBIF	Agelas conifera
18.3354	-65.5656	GBIF	Agelas conifera
18.3354	-65.5656	GBIF	Agelas conifera
18.3354	-65.5656	GBIF	Agelas conifera
18.3354	-65.5656	GBIF	Agelas conifera
18.3465	-67.2712	GBIF	Agelas conifera
18.3465	-67.2712	GBIF	Agelas conifera
18.3465	-67.2712	GBIF	Agelas conifera
18.3465	-67.2712	GBIF	Agelas conifera
18.3465	-67.2712	GBIF	Agelas conifera
18.3465	-67.2712	GBIF	Agelas conifera
18.3465	-67.2712	GBIF	Agelas conifera
18.3465	-67.2712	GBIF	Agelas conifera
18.3465	-67.2712	GBIF	Agelas conifera
18.3465	-67.2712	GBIF	Agelas conifera
18.3465	-67.2712	GBIF	Agelas conifera
18.3465	-67.2712	GBIF	Agelas conifera
18.3465	-67.2712	GBIF	Agelas conifera
18.3465	-67.2712	GBIF	Agelas conifera
18.3465	-67.2712	GBIF	Agelas conifera
18.3465	-67.2712	GBIF	Agelas conifera
18.3465	-67.2712	GBIF	Agelas conifera
18.3465	-67.2712	GBIF	Agelas conifera
18.3465	-67.2712	GBIF	Agelas conifera
18.3465	-67.2712	GBIF	Agelas conifera
18.3473	-67.27	GBIF	Agelas conifera
18.3473	-67.27	GBIF	Agelas conifera
18.3473	-67.27	GBIF	Agelas conifera
18.3473	-67.27	GBIF	Agelas conifera
18.3473	-67.27	GBIF	Agelas conifera
18.3473	-67.27	GBIF	Agelas conifera
18.3473	-67.27	GBIF	Agelas conifera
18.3473	-67.27	GBIF	Agelas conifera
18.3473	-67.27	GBIF	Agelas conifera
18.3473	-67.27	GBIF	Agelas conifera
18.3473	-67.27	GBIF	Agelas conifera
18.3473	-67.27	GBIF	Agelas conifera
18.3473	-67.27	GBIF	Agelas conifera
18.3473	-67.27	GBIF	Agelas conifera
18.3473	-67.27	GBIF	Agelas conifera
18.3473	-67.27	GBIF	Agelas conifera
18.3473	-67.27	GBIF	Agelas conifera
18.3473	-67.27	GBIF	Agelas conifera
18.3473	-67.27	GBIF	Agelas conifera
18.3473	-67.27	GBIF	Agelas conifera
18.3507	-67.2669	GBIF	Agelas conifera
18.3507	-67.2669	GBIF	Agelas conifera
18.3507	-67.2669	GBIF	Agelas conifera
18.3507	-67.2669	GBIF	Agelas conifera
18.3507	-67.2669	GBIF	Agelas conifera
18.3507	-67.2669	GBIF	Agelas conifera
18.3507	-67.2669	GBIF	Agelas conifera
18.3507	-67.2669	GBIF	Agelas conifera
18.3507	-67.2669	GBIF	Agelas conifera
18.3507	-67.2669	GBIF	Agelas conifera
18.3507	-67.2669	GBIF	Agelas conifera
18.3507	-67.2669	GBIF	Agelas conifera
18.3507	-67.2669	GBIF	Agelas conifera
18.3507	-67.2669	GBIF	Agelas conifera
18.3507	-67.2669	GBIF	Agelas conifera
18.3507	-67.2669	GBIF	Agelas conifera
18.3507	-67.2669	GBIF	Agelas conifera
18.3507	-67.2669	GBIF	Agelas conifera
18.3507	-67.2669	GBIF	Agelas conifera
18.3507	-67.2669	GBIF	Agelas conifera
18.3547	-65.5671	GBIF	Agelas conifera
18.3547	-65.5671	GBIF	Agelas conifera
18.3547	-65.5671	GBIF	Agelas conifera
18.3547	-65.5671	GBIF	Agelas conifera
18.3547	-65.5671	GBIF	Agelas conifera
18.3547	-65.5671	GBIF	Agelas conifera
18.3547	-65.5671	GBIF	Agelas conifera
18.3547	-65.5671	GBIF	Agelas conifera
18.3547	-65.5671	GBIF	Agelas conifera
18.3547	-65.5671	GBIF	Agelas conifera
18.3603	-65.5309	GBIF	Agelas conifera
18.3603	-65.5309	GBIF	Agelas conifera
18.3603	-65.5309	GBIF	Agelas conifera
18.3603	-65.5309	GBIF	Agelas conifera
18.3603	-65.5309	GBIF	Agelas conifera
18.3603	-65.5309	GBIF	Agelas conifera
18.3603	-65.5309	GBIF	Agelas conifera
18.3603	-65.5309	GBIF	Agelas conifera
18.3603	-65.5309	GBIF	Agelas conifera
18.3603	-65.5309	GBIF	Agelas conifera
18.3638	-64.8102	GBIF	Agelas conifera
18.3653	-69.0241	GBIF	Agelas conifera
18.3663	-69.0005	GBIF	Agelas conifera
18.3775	-67.484	GBIF	Agelas conifera
18.3775	-67.484	GBIF	Agelas conifera
18.3775	-67.484	GBIF	Agelas conifera
18.3775	-67.484	GBIF	Agelas conifera
18.3775	-67.484	GBIF	Agelas conifera
18.3775	-67.484	GBIF	Agelas conifera
18.3775	-67.484	GBIF	Agelas conifera
18.3775	-67.484	GBIF	Agelas conifera
18.3775	-67.484	GBIF	Agelas conifera
18.3775	-67.484	GBIF	Agelas conifera
18.3775	-67.484	GBIF	Agelas conifera
18.3775	-67.484	GBIF	Agelas conifera
18.3775	-67.484	GBIF	Agelas conifera
18.3775	-67.484	GBIF	Agelas conifera
18.3775	-67.484	GBIF	Agelas conifera
18.3816	-67.4886	GBIF	Agelas conifera
18.3816	-67.4886	GBIF	Agelas conifera
18.3816	-67.4886	GBIF	Agelas conifera
18.3816	-67.4886	GBIF	Agelas conifera
18.3816	-67.4886	GBIF	Agelas conifera
18.3816	-67.4886	GBIF	Agelas conifera
18.3816	-67.4886	GBIF	Agelas conifera
18.3816	-67.4886	GBIF	Agelas conifera
18.3816	-67.4886	GBIF	Agelas conifera
18.3816	-67.4886	GBIF	Agelas conifera
18.3816	-67.4886	GBIF	Agelas conifera
18.3816	-67.4886	GBIF	Agelas conifera
18.3816	-67.4886	GBIF	Agelas conifera
18.3816	-67.4886	GBIF	Agelas conifera
18.3816	-67.4886	GBIF	Agelas conifera
18.382	-67.4883	GBIF	Agelas conifera
18.382	-67.4883	GBIF	Agelas conifera
18.382	-67.4883	GBIF	Agelas conifera
18.382	-67.4883	GBIF	Agelas conifera
18.382	-67.4883	GBIF	Agelas conifera
18.382	-67.4883	GBIF	Agelas conifera
18.382	-67.4883	GBIF	Agelas conifera
18.382	-67.4883	GBIF	Agelas conifera
18.382	-67.4883	GBIF	Agelas conifera
18.382	-67.4883	GBIF	Agelas conifera
18.382	-67.4883	GBIF	Agelas conifera
18.382	-67.4883	GBIF	Agelas conifera
18.382	-67.4883	GBIF	Agelas conifera
18.382	-67.4883	GBIF	Agelas conifera
18.382	-67.4883	GBIF	Agelas conifera
18.3854	-65.6297	GBIF	Agelas conifera
18.3854	-65.6297	GBIF	Agelas conifera
18.3854	-65.6297	GBIF	Agelas conifera
18.3854	-65.6297	GBIF	Agelas conifera
18.3854	-65.6297	GBIF	Agelas conifera
18.4002	-75.0243	GBIF	Agelas conifera
18.4002	-75.0243	GBIF	Agelas conifera
18.4002	-75.0243	GBIF	Agelas conifera
18.4002	-75.0243	GBIF	Agelas conifera
18.4424	-69.6036	GBIF	Agelas conifera
18.4488	-66.0174	GBIF	Agelas conifera
18.4488	-66.0174	GBIF	Agelas conifera
18.4488	-66.0174	GBIF	Agelas conifera
18.4488	-66.0174	GBIF	Agelas conifera
18.4488	-66.0174	GBIF	Agelas conifera
18.4622	-66.0517	GBIF	Agelas conifera
18.4622	-66.0517	GBIF	Agelas conifera
18.4622	-66.0517	GBIF	Agelas conifera
18.4622	-66.0517	GBIF	Agelas conifera
18.4622	-66.0517	GBIF	Agelas conifera
18.4667	-77.4	GBIF	Agelas conifera
18.4667	-77.4	GBIF	Agelas conifera
18.4667	-77.4	GBIF	Agelas conifera
18.4667	-77.4	GBIF	Agelas conifera
18.4667	-77.4	GBIF	Agelas conifera
18.4667	-77.4	GBIF	Agelas conifera
18.4896	-66.3736	GBIF	Agelas conifera
18.4896	-66.3736	GBIF	Agelas conifera
18.4896	-66.3736	GBIF	Agelas conifera
18.4896	-66.3736	GBIF	Agelas conifera
18.4896	-66.3736	GBIF	Agelas conifera
18.4896	-66.3736	GBIF	Agelas conifera
18.4896	-66.3736	GBIF	Agelas conifera
18.4896	-66.3736	GBIF	Agelas conifera
18.4896	-66.3736	GBIF	Agelas conifera
18.4896	-66.3736	GBIF	Agelas conifera
18.4896	-66.3736	GBIF	Agelas conifera
18.4896	-66.3736	GBIF	Agelas conifera
18.4896	-66.3736	GBIF	Agelas conifera
18.4896	-66.3736	GBIF	Agelas conifera
18.4896	-66.3736	GBIF	Agelas conifera
18.5083	-87.7583	GBIF	Agelas conifera
18.5606	-68.34	GBIF	Agelas conifera
18.6917	-87.7083	GBIF	Agelas conifera
19.8252	-77.741	GBIF	Agelas conifera
19.8252	-77.7409	GBIF	Agelas conifera
19.8252	-77.7409	GBIF	Agelas conifera
19.8252	-77.7408	GBIF	Agelas conifera
19.8252	-77.7404	GBIF	Agelas conifera
19.8252	-77.7404	GBIF	Agelas conifera
19.8252	-77.7405	GBIF	Agelas conifera
19.8253	-77.7406	GBIF	Agelas conifera
20.0411	-74.6735	GBIF	Agelas conifera
20.3167	-87.0278	GBIF	Agelas conifera
20.3167	-87.025	GBIF	Agelas conifera
20.3167	-86.9167	GBIF	Agelas conifera
20.3167	-86.9111	GBIF	Agelas conifera
20.3464	-87.1833	GBIF	Agelas conifera
20.3724	-87.2	GBIF	Agelas conifera
20.4333	-87.0139	GBIF	Agelas conifera
20.4333	-87.0111	GBIF	Agelas conifera
20.4333	-87.0083	GBIF	Agelas conifera
20.4397	-87.1527	GBIF	Agelas conifera
20.4424	-87.1341	GBIF	Agelas conifera
20.4576	-86.9914	GBIF	Agelas conifera
20.5456	-91.8794	GBIF	Agelas conifera
20.5456	-91.8794	GBIF	Agelas conifera
20.7954	-78.9598	GBIF	Agelas conifera
20.7959	-78.9601	GBIF	Agelas conifera
20.796	-78.9604	GBIF	Agelas conifera
20.7961	-78.9604	GBIF	Agelas conifera
20.7963	-78.9606	GBIF	Agelas conifera
20.7963	-78.9606	GBIF	Agelas conifera
20.7965	-78.9607	GBIF	Agelas conifera
20.7966	-78.9607	GBIF	Agelas conifera
21.4091	-79.9164	GBIF	Agelas conifera
22.1249	-81.123	GBIF	Agelas conifera
22.3833	-89.6311	GBIF	Agelas conifera
22.4584	-89.6112	GBIF	Agelas conifera
22.4584	-89.6112	GBIF	Agelas conifera
22.9848	-79.8019	GBIF	Agelas conifera
22.9849	-79.8019	GBIF	Agelas conifera
22.9851	-79.802	GBIF	Agelas conifera
24.3836	-82.049	GBIF	Agelas conifera
24.4563	-82.1225	GBIF	Agelas conifera
24.4833	-81.8619	GBIF	Agelas conifera
24.4833	-81.8619	GBIF	Agelas conifera
24.4833	-81.8618	GBIF	Agelas conifera
24.9543	-80.4534	GBIF	Agelas conifera
24.9543	-80.4534	GBIF	Agelas conifera
24.9543	-80.4534	GBIF	Agelas conifera
24.9543	-80.4534	GBIF	Agelas conifera
24.9543	-80.4534	GBIF	Agelas conifera
26.6258	-80.023	GBIF	Agelas conifera
26.9068	-80.0177	GBIF	Agelas conifera
10.4783	-67.8082	GBIF	Agelas dispar
12.076	-68.889	GBIF	Agelas dispar
12.123	-68.984	GBIF	Agelas dispar
12.123	-68.984	GBIF	Agelas dispar
12.123	-68.984	GBIF	Agelas dispar
12.124	-68.976	GBIF	Agelas dispar
12.124	-68.976	GBIF	Agelas dispar
12.124	-68.976	GBIF	Agelas dispar
12.124	-68.975	GBIF	Agelas dispar
12.124	-68.975	GBIF	Agelas dispar
12.124	-68.975	GBIF	Agelas dispar
12.124	-68.975	GBIF	Agelas dispar
12.124	-68.975	GBIF	Agelas dispar
12.124	-68.975	GBIF	Agelas dispar
12.124	-68.974	GBIF	Agelas dispar
12.125	-68.976	GBIF	Agelas dispar
12.131	-68.987	GBIF	Agelas dispar
12.131	-68.987	GBIF	Agelas dispar
12.131	-68.987	GBIF	Agelas dispar
12.131	-68.987	GBIF	Agelas dispar
12.134	-68.997	GBIF	Agelas dispar
12.134	-68.997	GBIF	Agelas dispar
12.152	-69.009	GBIF	Agelas dispar
13.3175	-81.3875	GBIF	Agelas dispar
14.4182	-60.9131	GBIF	Agelas dispar
14.5101	-61.0977	GBIF	Agelas dispar
14.5101	-61.0977	GBIF	Agelas dispar
14.5101	-61.0977	GBIF	Agelas dispar
14.528	-61.0886	GBIF	Agelas dispar
14.7676	-61.1992	GBIF	Agelas dispar
14.7676	-61.1992	GBIF	Agelas dispar
14.7677	-61.1987	GBIF	Agelas dispar
14.7813	-61.2146	GBIF	Agelas dispar
14.7815	-61.2137	GBIF	Agelas dispar
14.7815	-61.2137	GBIF	Agelas dispar
14.7856	-61.2176	GBIF	Agelas dispar
14.7865	-61.2182	GBIF	Agelas dispar
14.7887	-61.2205	GBIF	Agelas dispar
14.7887	-61.2205	GBIF	Agelas dispar
14.7887	-61.2205	GBIF	Agelas dispar
14.7918	-61.2224	GBIF	Agelas dispar
14.8083	-61.2295	GBIF	Agelas dispar
14.8397	-61.224	GBIF	Agelas dispar
14.8415	-61.2279	GBIF	Agelas dispar
14.8415	-61.2279	GBIF	Agelas dispar
16.1746	-61.7845	GBIF	Agelas dispar
16.4114	-61.5484	GBIF	Agelas dispar
16.75	-87.75	GBIF	Agelas dispar
16.7794	-88.075	GBIF	Agelas dispar
16.7796	-88.0752	GBIF	Agelas dispar
16.7796	-88.0752	GBIF	Agelas dispar
16.8025	-88.0817	GBIF	Agelas dispar
17.33	-87.53	GBIF	Agelas dispar
17.8883	-66.9978	GBIF	Agelas dispar
17.8883	-66.9978	GBIF	Agelas dispar
17.8883	-66.9978	GBIF	Agelas dispar
17.8883	-66.9978	GBIF	Agelas dispar
17.8883	-66.9978	GBIF	Agelas dispar
17.8883	-66.9978	GBIF	Agelas dispar
17.8883	-66.9978	GBIF	Agelas dispar
17.8883	-66.9978	GBIF	Agelas dispar
17.8883	-66.9978	GBIF	Agelas dispar
17.8883	-66.9978	GBIF	Agelas dispar
17.8883	-66.9978	GBIF	Agelas dispar
17.8883	-66.9978	GBIF	Agelas dispar
17.8883	-66.9978	GBIF	Agelas dispar
17.8883	-66.9978	GBIF	Agelas dispar
17.8883	-66.9978	GBIF	Agelas dispar
17.8951	-66.5282	GBIF	Agelas dispar
17.8951	-66.5282	GBIF	Agelas dispar
17.8951	-66.5282	GBIF	Agelas dispar
17.8951	-66.5282	GBIF	Agelas dispar
17.8951	-66.5282	GBIF	Agelas dispar
17.8951	-66.5282	GBIF	Agelas dispar
17.8951	-66.5282	GBIF	Agelas dispar
17.8951	-66.5282	GBIF	Agelas dispar
17.8951	-66.5282	GBIF	Agelas dispar
17.8951	-66.5282	GBIF	Agelas dispar
17.8951	-66.5282	GBIF	Agelas dispar
17.8951	-66.5282	GBIF	Agelas dispar
17.8951	-66.5282	GBIF	Agelas dispar
17.8951	-66.5282	GBIF	Agelas dispar
17.8951	-66.5282	GBIF	Agelas dispar
17.8951	-66.5282	GBIF	Agelas dispar
17.8951	-66.5282	GBIF	Agelas dispar
17.8951	-66.5282	GBIF	Agelas dispar
17.8951	-66.5282	GBIF	Agelas dispar
17.8951	-66.5282	GBIF	Agelas dispar
17.8976	-66.96	GBIF	Agelas dispar
17.8976	-66.96	GBIF	Agelas dispar
17.8976	-66.96	GBIF	Agelas dispar
17.8976	-66.96	GBIF	Agelas dispar
17.8976	-66.96	GBIF	Agelas dispar
17.8976	-66.96	GBIF	Agelas dispar
17.8976	-66.96	GBIF	Agelas dispar
17.8976	-66.96	GBIF	Agelas dispar
17.8976	-66.96	GBIF	Agelas dispar
17.8976	-66.96	GBIF	Agelas dispar
17.8976	-66.96	GBIF	Agelas dispar
17.8976	-66.96	GBIF	Agelas dispar
17.8976	-66.96	GBIF	Agelas dispar
17.8976	-66.96	GBIF	Agelas dispar
17.8976	-66.96	GBIF	Agelas dispar
17.8976	-66.96	GBIF	Agelas dispar
17.8976	-66.96	GBIF	Agelas dispar
17.8976	-66.96	GBIF	Agelas dispar
17.8976	-66.96	GBIF	Agelas dispar
17.8976	-66.96	GBIF	Agelas dispar
17.8997	-66.1215	GBIF	Agelas dispar
17.8997	-66.1215	GBIF	Agelas dispar
17.8997	-66.1215	GBIF	Agelas dispar
17.8997	-66.1215	GBIF	Agelas dispar
17.8997	-66.1215	GBIF	Agelas dispar
17.904	-66.6086	GBIF	Agelas dispar
17.904	-66.6086	GBIF	Agelas dispar
17.904	-66.6086	GBIF	Agelas dispar
17.904	-66.6086	GBIF	Agelas dispar
17.904	-66.6086	GBIF	Agelas dispar
17.904	-66.6086	GBIF	Agelas dispar
17.904	-66.6086	GBIF	Agelas dispar
17.904	-66.6086	GBIF	Agelas dispar
17.904	-66.6086	GBIF	Agelas dispar
17.904	-66.6086	GBIF	Agelas dispar
17.904	-66.6086	GBIF	Agelas dispar
17.904	-66.6086	GBIF	Agelas dispar
17.904	-66.6086	GBIF	Agelas dispar
17.904	-66.6086	GBIF	Agelas dispar
17.904	-66.6086	GBIF	Agelas dispar
17.904	-66.6086	GBIF	Agelas dispar
17.904	-66.6086	GBIF	Agelas dispar
17.904	-66.6086	GBIF	Agelas dispar
17.904	-66.6086	GBIF	Agelas dispar
17.904	-66.6086	GBIF	Agelas dispar
17.9049	-66.0803	GBIF	Agelas dispar
17.9049	-66.0803	GBIF	Agelas dispar
17.9049	-66.0803	GBIF	Agelas dispar
17.9049	-66.0803	GBIF	Agelas dispar
17.9049	-66.0803	GBIF	Agelas dispar
17.9154	-66.214	GBIF	Agelas dispar
17.9154	-66.214	GBIF	Agelas dispar
17.9154	-66.214	GBIF	Agelas dispar
17.9154	-66.214	GBIF	Agelas dispar
17.9154	-66.214	GBIF	Agelas dispar
17.9154	-66.214	GBIF	Agelas dispar
17.9154	-66.214	GBIF	Agelas dispar
17.9154	-66.214	GBIF	Agelas dispar
17.9154	-66.214	GBIF	Agelas dispar
17.9154	-66.214	GBIF	Agelas dispar
17.9154	-66.214	GBIF	Agelas dispar
17.9154	-66.214	GBIF	Agelas dispar
17.9154	-66.214	GBIF	Agelas dispar
17.9154	-66.214	GBIF	Agelas dispar
17.9154	-66.214	GBIF	Agelas dispar
17.9229	-66.2033	GBIF	Agelas dispar
17.9229	-66.2033	GBIF	Agelas dispar
17.9229	-66.2033	GBIF	Agelas dispar
17.9229	-66.2033	GBIF	Agelas dispar
17.9229	-66.2033	GBIF	Agelas dispar
17.9346	-66.3025	GBIF	Agelas dispar
17.9346	-66.3025	GBIF	Agelas dispar
17.9346	-66.3025	GBIF	Agelas dispar
17.9346	-66.3025	GBIF	Agelas dispar
17.9346	-66.3025	GBIF	Agelas dispar
17.9346	-66.3025	GBIF	Agelas dispar
17.9346	-66.3025	GBIF	Agelas dispar
17.9346	-66.3025	GBIF	Agelas dispar
17.9346	-66.3025	GBIF	Agelas dispar
17.9346	-66.3025	GBIF	Agelas dispar
17.9346	-66.3025	GBIF	Agelas dispar
17.9346	-66.3025	GBIF	Agelas dispar
17.9346	-66.3025	GBIF	Agelas dispar
17.9346	-66.3025	GBIF	Agelas dispar
17.9346	-66.3025	GBIF	Agelas dispar
17.9347	-67.0485	GBIF	Agelas dispar
17.9347	-67.0485	GBIF	Agelas dispar
17.9347	-67.0485	GBIF	Agelas dispar
17.9347	-67.0485	GBIF	Agelas dispar
17.9347	-67.0485	GBIF	Agelas dispar
17.9347	-67.0485	GBIF	Agelas dispar
17.9347	-67.0485	GBIF	Agelas dispar
17.9347	-67.0485	GBIF	Agelas dispar
17.9347	-67.0485	GBIF	Agelas dispar
17.9347	-67.0485	GBIF	Agelas dispar
17.9347	-67.0485	GBIF	Agelas dispar
17.9347	-67.0485	GBIF	Agelas dispar
17.9347	-67.0485	GBIF	Agelas dispar
17.9347	-67.0485	GBIF	Agelas dispar
17.9347	-67.0485	GBIF	Agelas dispar
17.9363	-66.8884	GBIF	Agelas dispar
17.9363	-66.8884	GBIF	Agelas dispar
17.9363	-66.8884	GBIF	Agelas dispar
17.9363	-66.8884	GBIF	Agelas dispar
17.9363	-66.8884	GBIF	Agelas dispar
17.9363	-66.8884	GBIF	Agelas dispar
17.9363	-66.8884	GBIF	Agelas dispar
17.9363	-66.8884	GBIF	Agelas dispar
17.9363	-66.8884	GBIF	Agelas dispar
17.9363	-66.8884	GBIF	Agelas dispar
17.9363	-66.8884	GBIF	Agelas dispar
17.9363	-66.8884	GBIF	Agelas dispar
17.9363	-66.8884	GBIF	Agelas dispar
17.9363	-66.8884	GBIF	Agelas dispar
17.9363	-66.8884	GBIF	Agelas dispar
17.9363	-66.8884	GBIF	Agelas dispar
17.9363	-66.8884	GBIF	Agelas dispar
17.9363	-66.8884	GBIF	Agelas dispar
17.9363	-66.8884	GBIF	Agelas dispar
17.9363	-66.8884	GBIF	Agelas dispar
17.9366	-66.8739	GBIF	Agelas dispar
17.9366	-66.8739	GBIF	Agelas dispar
17.9366	-66.8739	GBIF	Agelas dispar
17.9366	-66.8739	GBIF	Agelas dispar
17.9366	-66.8739	GBIF	Agelas dispar
17.9366	-66.8739	GBIF	Agelas dispar
17.9366	-66.8739	GBIF	Agelas dispar
17.9366	-66.8739	GBIF	Agelas dispar
17.9366	-66.8739	GBIF	Agelas dispar
17.9366	-66.8739	GBIF	Agelas dispar
17.9366	-66.8739	GBIF	Agelas dispar
17.9366	-66.8739	GBIF	Agelas dispar
17.9366	-66.8739	GBIF	Agelas dispar
17.9366	-66.8739	GBIF	Agelas dispar
17.9366	-66.8739	GBIF	Agelas dispar
17.9366	-66.8739	GBIF	Agelas dispar
17.9366	-66.8739	GBIF	Agelas dispar
17.9366	-66.8739	GBIF	Agelas dispar
17.9366	-66.8739	GBIF	Agelas dispar
17.9366	-66.8739	GBIF	Agelas dispar
17.9394	-67.0507	GBIF	Agelas dispar
17.9394	-67.0507	GBIF	Agelas dispar
17.9394	-67.0507	GBIF	Agelas dispar
17.9394	-67.0507	GBIF	Agelas dispar
17.9394	-67.0507	GBIF	Agelas dispar
17.9394	-67.0507	GBIF	Agelas dispar
17.9394	-67.0507	GBIF	Agelas dispar
17.9394	-67.0507	GBIF	Agelas dispar
17.9394	-67.0507	GBIF	Agelas dispar
17.9394	-67.0507	GBIF	Agelas dispar
17.9394	-67.0507	GBIF	Agelas dispar
17.9394	-67.0507	GBIF	Agelas dispar
17.9394	-67.0507	GBIF	Agelas dispar
17.9394	-67.0507	GBIF	Agelas dispar
17.9394	-67.0507	GBIF	Agelas dispar
17.9596	-66.747	GBIF	Agelas dispar
17.9596	-66.747	GBIF	Agelas dispar
17.9596	-66.747	GBIF	Agelas dispar
17.9596	-66.747	GBIF	Agelas dispar
17.9596	-66.747	GBIF	Agelas dispar
17.9596	-66.747	GBIF	Agelas dispar
17.9596	-66.747	GBIF	Agelas dispar
17.9596	-66.747	GBIF	Agelas dispar
17.9596	-66.747	GBIF	Agelas dispar
17.9596	-66.747	GBIF	Agelas dispar
17.9596	-66.747	GBIF	Agelas dispar
17.9596	-66.747	GBIF	Agelas dispar
17.9596	-66.747	GBIF	Agelas dispar
17.9596	-66.747	GBIF	Agelas dispar
17.9596	-66.747	GBIF	Agelas dispar
17.9609	-66.7528	GBIF	Agelas dispar
17.9609	-66.7528	GBIF	Agelas dispar
17.9609	-66.7528	GBIF	Agelas dispar
17.9609	-66.7528	GBIF	Agelas dispar
17.9609	-66.7528	GBIF	Agelas dispar
[truncated: 38,309 more rows]
