# Supplementary material for: Geographic range size and species morphology determines the organization of sponge host-guest interaction networks across tropical coral reefs
Source: PeerJ. 2023 Nov 24;11:e16381. doi: 10.7717/peerj.16381 (PMC10680448; doi:10.7717/peerj.16381)
Supplement: Supplemental Information 5 — Sponges morphological description, classification and functional morphological standardization according to Schönberg (2021). [file peerj-11-16381-s005.csv]

Acepted_Scientific_Name_Host	Description_Morpho	Functional_Morpho_subgroup	Functional_Morpho	Description_Name	Description_original_language	Description_english	Reference	URL
Agelas_clathrodes	Rounded or lobate	Compositie-massive	Massive	Agelas_clathrodes	The shape of this species can be flabellated, fan-shaped (with a narrow base) or, commonly, it can have an ear-like shape with rounded or lobate margins, sometimes converging to vase shape.	The shape of this species can be flabellated, fan-shaped (with a narrow base) or, commonly, it can have an ear-like shape with rounded or lobate margins, sometimes converging to vase shape.	Parra-Velandia F J, Zea S, Van Soest R W M (2014). Reef sponges of the genus Agelas (Porifera: Demospongiae) from the Greater Caribbean	https://doi.org/10.11646/zootaxa.3794.3.1
Agelas_conifera	Cone-shaped	Tubular cup	Cup-like	Chalinopsis conifera	Aus gemeinschaftlicher astartiger Basis erheben sich kegelförmige Individuen mit winter CantralHöle und gegen 8mm weitem Osculum. Di Nadel mit gegen 15 Wirtlen sind etwas über 0.04mm breit. Die nahe Verwandtschaft dieser Form mit demjenigen Schwamme	Cone-shaped individuals rise from the common knot-like base with winter cantral hollows and osculum 8mm wide. The needle with about 15 whorls are just over 0.04mm wide. The close relationship of this form with that sponge	de Voogd, N.J.; Alvarez, B.; Boury-Esnault, N.; Carballo, J.L.; Cárdenas, P.; Díaz, M.-C.; Dohrmann, M.; Downey, R.; Goodwin, C.; Hajdu, E.; Hooper, J.N.A.; Kelly, M.; Klautau, M.; Lim, S.C.; Manconi, R.; Morrow, C.; Pinheiro, U.; Pisera, A.B.; Ríos, P.; Rützler, K.; Schönberg, C.; Vacelet, J.; van Soest, R.W.M.; Xavier, J. (2023). World Porifera Database. Agelas conifera (Schmidt, 1870).	https://www.marinespecies.org/aphia.php?p=sourceget&id=8180
Agelas_dispar	Massive	Simple-massive	Massive	Agelas dispar	Espèces pédiculée, renflée en forme de masse arrondie vers son som-met et souvent un peu aplatie vers sa partie supérieure.	Species pedunculated, swollen in the form of a rounded mass towards its som-met and often a little flattened towards its upper part	Duchassaing de Fonbressin, P.; Michelotti, G. (1864). Spongiaires de la mer Caraibe. Natuurkundige verhandelingen van de Hollandsche maatschappij der wetenschappen te Haarlem. 21(2): 1-124, pls I-XXV.	https://www.marinespecies.org/aphia.php?p=sourceget&id=7448
Agelas_sceptrum	Branching	Branching	Erect	Alcyonium sceptrum	Mais Pexemplaire du Muséum est point rameux , et les trous de sa surface sont nombreux, les uns épars, les autres rapprochés et comme groupés par places Couchée et elle rampe sur les pierres comprimés et très-nombreux, ce qui rend cette espèce très-hérissée.	But Pexemplaire of the Museum is not rowy, and the holes of its surface are numerous, some scattered, others close together and as grouped by places lying down and it crawls on the stones compressed and very numerous, which makes this species very bristly.	Lamarck, J.-B. de. (1815 [1814]). Suite des polypiers empâtés. Mémoires du Muséum d'Histoire naturelle, Paris. 1: 69-80, 162-168, 331-340	https://www.marinespecies.org/aphia.php?p=sourceget&id=7764
Agelas_sventres	Massive-lobate	Simple-massive	Massive	Agelas sventres	It has a bulbous, massive-lobate to ball form; 30–60 cm long axis and 10–40 cm short axis; balls 10–40 cm in diameter. In some of our studied areas	It has a bulbous, massive-lobate to ball form; 30–60 cm long axis and 10–40 cm short axis; balls 10–40 cm in diameter. In some of our studied areas	Parra-Velandia F J, Zea S, Van Soest R W M (2014). Reef sponges of the genus Agelas (Porifera: Demospongiae) from the Greater Caribbean	https://doi.org/10.11646/zootaxa.3794.3.1
Aiolochroia_crassa	Rounded tubercles	Compositie-massive	Massive	Dendrospongia crassa	Aiolochroia crassa is characterized by its yellow, orange, green, or purplish color in vivo, a surface with rounded tubercles that surround depressions which give it a polygonal appearance, and fibers in a dendritic pattern with some reticulated areas in the subsurface region	Aiolochroia crassa is characterized by its yellow, orange, green, or purplish color in vivo, a surface with rounded tubercles that surround depressions which give it a polygonal appearance, and fibers in a dendritic pattern with some reticulated areas in the subsurface region	Ugalde, D.; Fernandez, J.C.C.; Gómez, P.; Lôbo-Hajdu, G.; Simões, N. (2021). An update on the diversity of marine sponges in the southern gulf of Mexico coral reefs. Zootaxa. 5031 (1): 001–112.	https://mapress.com/zt/article/view/zootaxa.5031.1.1
Amphimedon_compressa	Massive	Simple-massive	Massive	Amphimedon compressa	Masse large , comprimée à peu près de la forme de la main lorsqu'elle est ouverte et les doigts rapprochés	Wide mass, compressed approximately the shape of the hand when open and fingers close together	Duchassaing de Fonbressin, P.; Michelotti, G. (1864). Spongiaires de la mer Caraibe. Natuurkundige verhandelingen van de Hollandsche maatschappij der wetenschappen te Haarlem. 21(2): 1-124, pls I-XXV.	https://www.marinespecies.org/aphia.php?p=sourceget&id=7448
Amphimedon_viridis	Encrusting	Encrusting	Crust-like	Amphimedon viridis	Cette éponge qui est cylindrique et allongée , n'est pas dressée mais couchée et elle rampe sur les pierres	This sponge, which is cylindrical and elongated, is not erect but lying down and it crawls on the stones.	Duchassaing de Fonbressin, P.; Michelotti, G. (1864). Spongiaires de la mer Caraibe. Natuurkundige verhandelingen van de Hollandsche maatschappij der wetenschappen te Haarlem. 21(2): 1-124, pls I-XXV.	https://www.marinespecies.org/aphia.php?p=sourceget&id=7448
Aplysina_archeri	Tube	Tube-like	Cup-like	Luffaria archeri	The form of this sponge is that of a tube which gradually increases in width as it increases in length up to its free end, which is somewhat constricted	The form of this sponge is that of a tube which gradually increases in width as it increases in length up to its free end, which is somewhat constricted	Higgin, T. (1875). On a new sponge of the genus Luffaria, from Yucatan, in the Liverpool Free Museum. Annals and Magazine of Natural History. (4) 16: 223-227.	https://www.marinespecies.org/aphia.php?p=sourceget&id=47804
Aplysina_bathyphila	Goblet-shaped	Vases	Cup-like	Aplysina bathyphila	Stalked, goblet-shaped sponge.	Stalked, goblet-shaped sponge.	Maldonado, M.; Young, C.M. (1998). Reevaluation of stalked Aplysinid sponges, with description of a new species from the upper Bahamian slope. Bulletin of Marine Science. 63(2): 417-426.	https://www.marinespecies.org/aphia.php?p=sourceget&id=7908
Aplysina_cauliformis	Cylindrical branches	Branching	Erect	Aplysina cauliformis	Specimens consist of slender cylindrical branches with regular diameter, single or grouped, sometimes with anastomoses and ramifications. In studied specimens the projections present a maximum length of 36 cm, and maximum diameter of 1cm.	Specimens consist of slender cylindrical branches with regular diameter, single or grouped, sometimes with anastomoses and ramifications. In studied specimens the projections present a maximum length of 36 cm, and maximum diameter of 1cm.	Pinheiro, U.S.; Hajdu, E.; Custódio, M.R. (2007). Aplysina Nardo (Porifera, Verongida, Aplysinidae) from the Brazilian coast with description of eight new species. Zootaxa. 1609: 1-51.	http://dx.doi.org/10.5281/zenodo.178878
Aplysina_fistularis	Tubular	Tube-like	Cup-like	Spongia fistularis	Tubuleuse , simple , fragile , s'évasent peu-à-peu	Tubulous, simple, fragile, flare little by little	page(s): 8-10	https://www.marinespecies.org/porifera/porifera.php?p=sourceget&id=382450
Aplysina_fulva	Long-rams	Branching	Erect	Spongia fulva	Massae informes aut incruftantes; paflim ramls longis, terecibus, fubramofis, craflitie calami vel digiti vegetantes. Textura rigida, e fibris capillaceis, fragilibus, inordinatis, per ramos lubadfcendentius, denfiufcula , aequabiliter contexta	Shapeless or encrusting masses; growing with long rams, threshers, fubramofis, the craflitie of a pen or a finger. Rigid texture, from hairy fibers, fragile, disordered, through the branches lubadfcendente, denfiufcula, uniformly woven	Pallas, P. S. (1766). Elenchus zoophytorum sistens generum adumbrationes generaliores et specierum cognitarum succintas descriptiones, cum selectis auctorum synonymis. pp. 451, Fransiscum Varrentrapp, Hagae	https://www.biodiversitylibrary.org/page/6019361
Aplysina_insularis	Branching	Branching	Erect	Luffaria insularis	D'une base commune s'élèvent des rameaux courts soudés à leur base et devenant libres vers leur sommet. La partie libre de ces rameaux est d'environ un pouce , un peu plus ou un peu moins	From a common base rise short branches united at their base and becoming free towards their top. The free part of these branches is about an inch, a little more or a little less	Duchassaing de Fonbressin, P.; Michelotti, G. (1864). Spongiaires de la mer Caraibe. Natuurkundige verhandelingen van de Hollandsche maatschappij der wetenschappen te Haarlem. 21(2): 1-124, pls I-XXV.	https://www.marinespecies.org/aphia.php?p=sourceget&id=7448
Aplysina_lacunosa	Tubular	Tube-like	Cup-like	Aplysina lacunosa	Tubular sponge with a large apical pseudoscule, surface with irregular grooves	Tubular sponge with a large apical pseudoscule, surface with irregular grooves	Pinheiro, U.S.; Hajdu, E.; Custódio, M.R. (2007). Aplysina Nardo (Porifera, Verongida, Aplysinidae) from the Brazilian coast with description of eight new species. Zootaxa. 1609: 1-51.	http://dx.doi.org/10.5281/zenodo.178878
Auletta_sycinularia	Delcate tubes	Branching	Erect	Auletta sycinularia	Grupo de finos tubos delcados de paredes, que surgen de un estrecho pedunculo.	Group of thin delcate tubes of walls, arising from a narrow peduncle.	page(s): 8-10	https://www.marinespecies.org/aphia.php?p=sourceget&id=123766
Callyspongia_(Callyspongia)_fallax	Cluster of short tubes	Tube-like	Cup-like	Callyspongia fallax	A cluster of short tubes laterally fused, erect, or repent	A cluster of short tubes laterally fused, erect, or repent	Ugalde, D.; Fernandez, J.C.C.; Gómez, P.; Lôbo-Hajdu, G.; Simões, N. (2021). An update on the diversity of marine sponges in the southern gulf of Mexico coral reefs. Zootaxa. 5031 (1): 001–112.	https://mapress.com/zt/article/view/zootaxa.5031.1.1
Callyspongia_(Cladochalina)_aculeata	Tubular	Tubular cup	Cup-like	Spongia aculeata	Tubuleuse, rameuse, tenace; Les trous accompagné de saillies épineuses	Tubulous, rowing, tenacious; Holes accompanied by thorny protrusions	Bosc, L.A.G. (1802). Histoire Naturelle des Vers : contenant leur description et leurs moeurs, avec figures dessinées d'après nature. Guilleminet, Paris, chez Deterville. 3 vols. 324 pp. + pls. 1-10; 300 pp. + pls. 11-25; 270 pp. + pls. 26-32. 1-324.	https://www.marinespecies.org/porifera/porifera.php?p=sourceget&id=382450
Callyspongia_(Cladochalina)_armigera	Branching	Branching	Erect	Tuba amigera	D'une base commune s'élèvent quelques rameaux courts et tortueux variant de la grosseur du doigt à celle d'une plume à écrire	From a common base rise some short and tortuous branches varying from the size of the finger to that of a writing pen	Duchassaing de Fonbressin, P.; Michelotti, G. (1864). Spongiaires de la mer Caraibe. Natuurkundige verhandelingen van de Hollandsche maatschappij der wetenschappen te Haarlem. 21(2): 1-124, pls I-XXV.	https://www.marinespecies.org/aphia.php?p=sourceget&id=7448
Callyspongia_(Cladochalina)_plicifera	Funnel	Vases	Cup-like	Spongia plicifera	Spongia tubulosa, sub infundibuliformis , flexilis, luteo; extus plicistortuoso-sinuosis.	A tubular sponge, under a funnel, flexible, yellow; from the outside, plicistoruoso-sinuous	Lamarck, J.-B. de. (1814 [1813]). Sur les polypiers empâtés. Annales du Museum national d'Histoire naturelle. 20: 294-312; 370-386; 432-458.	https://www.marinespecies.org/aphia.php?p=sourceget&id=201209
Calyx_podatypa	Encrusting	Encrusting	Crust-like	Haliclona podatypa	Massively incrusting, with a tendency to become lobate; surface fiaky, irregular, in places convoluted; oscules indistinct irregular openings.	Massively incrusting, with a tendency to become lobate; surface fiaky, irregular, in places convoluted; oscules indistinct irregular openings.	page(s): 435-436	https://www.marinespecies.org/aphia.php?p=sourceget&id=7777
Clathria_(Clathria)_foliacea	Shrub shaped	Erect-palmate	Erect	Clathria (Clathria) foliacea	Is a shrub shaped sponge, pedunculate or not, the branchlets mainly flabellated.	Is a shrub shaped sponge, pedunculate or not, the branchlets mainly flabellated.	Ugalde, D.; Fernandez, J.C.C.; Gómez, P.; Lôbo-Hajdu, G.; Simões, N. (2021). An update on the diversity of marine sponges in the southern gulf of Mexico coral reefs. Zootaxa. 5031 (1): 001–112.	https://mapress.com/zt/article/view/zootaxa.5031.1.1
Clathria_(Thalysias)_curacaoensis	Branching	Branching	Erect	Clathria copiosa var. curacaoensis	Das grösste der 4 Stücke, die anscheinend eine einzige Kolonie gebildet haben, ist eine unregelmässige, im grössten Durchmesser 3 cm breite Kruste, auf der sich schwach verzweigte Fortsetzungen erheben.	The largest of the 4 pieces that appear to be a single one Colony formed is an irregular one, in the largest Diameter 3 cm wide crust, on which poorly branched sequels rise	Arndt, W. (1927). Kalk- und Kieselschwämme von Curaçao. Bijdragen tot de Dierkunde. 25: 133-158, pls I-III.	https://www.marinespecies.org/aphia.php?p=sourceget&id=7081
Cliona_aprica	Bioeroder	Endolithic-bioeroding	Crust-like	Cliona aprica	The sponge never completely overgrows the surface of the substrate. The internal lobes, dull yellow in life completely fill the spherical to ellipsoidal galleries… …Substrates. Acropora palmata (Lamarck), Pontes astreoides (Lesueur), dead coral, and coral rock.	The sponge never completely overgrows the surface of the substrate. The internal lobes, dull yellow in life completely fill the spherical to ellipsoidal galleries… …Substrates. Acropora palmata (Lamarck), Pontes astreoides (Lesueur), dead coral, and coral rock.	Pang, R.K. (1973). The systematics of some Jamaican excavating sponges (Porifera). Postilla. 161: 1-75.	https://www.marinespecies.org/aphia.php?p=sourceget&id=9295
Cliona_caribbaea	Excavating	Endolithic-bioeroding	Crust-like	Cliona caribbaea	Sponge excavating; appearing on the surface of old coral (Porites) in irregularly scattered subcircular holes, varying in size under a quarter of an inch in diameter, which communicate through short channels with cavernous ragged excavations interiorly	Sponge excavating; appearing on the surface of old coral (Porites) in irregularly scattered subcircular holes, varying in size under a quarter of an inch in diameter, which communicate through short channels with cavernous ragged excavations interiorly	Carter, H.J. (1882). Some Sponges from the West Indies and Acapulco in the Liverpool Free Museum described, with general and classificatory Remarks. Annals and Magazine of Natural History. (5) 9(52): 266-301, 346-368, pls XI-XII.	https://www.marinespecies.org/aphia.php?p=sourceget&id=7342
Cliona_varians	Bioeroder	Endolithic-bioeroding	Crust-like	Thalysias varians	L'encroûtement cortical de notre éponge est très-résistant et d'une couleur fauve. La masse intérieure est très-poreuse et remplie d'une masse de petites cavernes.	The cortical encrustation of our sponge is very resistant and of a tawny color. The interior mass is very porous, and filled with a mass of small caverns.	Duchassaing de Fonbressin, P.; Michelotti, G. (1864). Spongiaires de la mer Caraibe. Natuurkundige verhandelingen van de Hollandsche maatschappij der wetenschappen te Haarlem. 21(2): 1-124, pls I-XXV.	https://www.marinespecies.org/aphia.php?p=sourceget&id=7448
Cliona_vermifera	Bioeroder	Endolithic-bioeroding	Crust-like	Cliona vermifera	The surface of the excavations is strongly ehagreened, and exhibits a few	The surface of the excavations is strongly ehagreened, and exhibits a few	Hancock, A. (1867). Note on the Excavating Sponges; with Descriptions of four new Species. Annals and Magazine of Natural History. (3)19(112): 229-242, pls VII-VIII.	https://www.marinespecies.org/aphia.php?p=sourceget&id=7579
Cliothosa_delitrix	Bioeroder	Endolithic-bioeroding	Crust-like	Cliothosa delitrix	A very destructive species that always encrusts the surface of its substrate with a thin layer of red to red-orange tissue	A very destructive species that always encrusts the surface of its substrate with a thin layer of red to red-orange tissue	Pang, R.K. (1973). The systematics of some Jamaican excavating sponges (Porifera). Postilla. 161: 1-75.	https://www.marinespecies.org/aphia.php?p=sourceget&id=9295
Cribrochalina_dura	Branching	Branching	Erect	Pachychalina aurantiaca var. dura	Body digitate and branched. Total height, 90 mm.; diameter, 8 to 15 mm. Surface smooth. Abundant sinall subdermal cavities	Body digitate and branched. Total height, 90 mm.; diameter, 8 to 15 mm. Surface smooth. Abundant sinall subdermal cavities	Wilson, H.V. (1902 [1900]). The sponges collected in Porto Rico in 1899 by the U.S. Fish Commission Steamer Fish Hawk. Bulletin of the United States Fish Commission. 2: 375-411.	https://www.marinespecies.org/aphia.php?p=sourceget&id=8594
Cribrochalina_vasculum	Bowl	Vases	Cup-like	Xestospongia calyx	A bowl or thick-walled basin, with an especially small base	A bowl or thick-walled basin, with an especially small base	Laubenfels, M.W. de. (1950). The porifera of the Bermuda archipelago. Transactions of the Zoological Society of London. 27(1): 1-154.	https://www.marinespecies.org/aphia.php?p=sourceget&id=396301
Desmapsamma_anchorata	Branching	Branching	Erect	Desmacidon carterianum	Unregelmässige, mit Zapfen, Lappen und Wülsten versehene Massen, die sich in verzweigten Aesten erheben.	Irregular masses, provided with cones, lobes and ridges, rising in branching branches.	Arndt, W. (1927). Kalk- und Kieselschwämme von Curaçao. Bijdragen tot de Dierkunde. 25: 133-158, pls I-III.	https://www.marinespecies.org/aphia.php?p=sourceget&id=7081
Dragmacidon_lunaecharta	Massive	Simple-massive	Massive	Axinella lunaecharta	Massive, sessile. Diameter about 1 inch.	Massive, sessile. Diameter about 1 inch.	Ridley, S.O.; Dendy, A. (1886). Preliminary report on the Monaxonida collected by H.M.S. Challenger. Part I. Annals and Magazine of Natural History. 18: 325-351, 470-493.	https://www.marinespecies.org/aphia.php?p=sourceget&id=8095
Dysidea_variabilis	Massive	Simple-massive	Massive	Dysidea variabilis	It is a massive-globular sponge with several lobes of different sizes scattered over entire sponge	It is a massive-globular sponge with several lobes of different sizes scattered over entire sponge	Ulgalde, D., Gómez, P. & Simôes, N. (2015). Marine sponges (Porifera: Demospongiae) from the Gulf of México, new records and redescription of Erylus trisphaerus (de Laubenfels, 1953). Zootaxa. 3911 (2): 151-183	https://doi.org/10.11646/zootaxa.3911.2.1
Ectyoplasia_ferox	Encrusting	Encrusting	Crust-like	Amphimedon ferox	Espèce d'un rouge brique ; quand elle est vivante elle se présente sous l'aspect d'une lame encroûtante plus ou moins étendue à la surface des rochers et ayant une épaisseur de 3 à 4 lignes	Species of a brick red; when it is alive it appears as an encrusting blade more or less extended on the surface of the rocks and having a thickness of 3 to 4 lines	Duchassaing de Fonbressin, P.; Michelotti, G. (1864). Spongiaires de la mer Caraibe. Natuurkundige verhandelingen van de Hollandsche maatschappij der wetenschappen te Haarlem. 21(2): 1-124, pls I-XXV.	https://www.marinespecies.org/aphia.php?p=sourceget&id=7448
Geodia_gibberosa	Globular	Ball	Massive	Geodia gibberosa	Massive, irregularly lobate large sponge	Massive, irregularly lobate large sponge	Cárdenas, P.; Menegola, C.; Rapp, H.T.; Díaz, M.C. (2009). Morphological description and DNA barcodes of shallow-water Tetractinellida (Porifera: Demospongiae) from Bocas del Toro, Panama, with description of a new species. Zootaxa. 2276: 1–39.	https://www.marinespecies.org/aphia.php?p=sourceget&id=133492
Geodia_neptuni	Massive-cup	Massive cup	Cup-like	Synops neptuni	It has the form of a somewhat conical cup with a large central cavity, rising from a base of 12 cm. diameter to a height of 40 cm.	It has the form of a somewhat conical cup with a large central cavity, rising from a base of 12 cm. diameter to a height of 40 cm.	Sollas, W.J. (1886). Preliminary account of the Tetractinellid sponges Dredged by H.M.S. ‘Challenger' 1872-76. Part I. The Choristida. Scientific Proceedings of the Royal Dublin Society (new series). 5: 177-199.	https://www.marinespecies.org/aphia.php?p=sourceget&id=8249
Hyattella_intestinalis	Unequal lobes	Fistular	Massive	Spongia intestinalis	Sa masse se divise en lobes inégaux, diversement disposés, oblongs, cylindracés, tous creux, sans ouverture essentielle á laur extrémité; et la masse, ainsi que les lobes, se trouvent perforés par une multitude de crevasses irréguliéres.	Its mass is divided into unequal lobes, variously arranged, oblong, cylindrical, all hollow, without any essential opening at their extremity; and the mass, as well as the lobes, are perforated by a multitude of irregular fissures.	Lamarck, J.-B. de. (1814 [1813]). Sur les polypiers empâtés. Annales du Museum national d'Histoire naturelle. 20: 294-312; 370-386; 432-458.	https://www.marinespecies.org/aphia.php?p=sourceget&id=201209
Hymeniacidon_caerulea	Encrusting	Encrusting	Crust-like	Hymeniacidon caerulea	Thinly encrusting sponge, 5.7 cm in diameter, and less than 1 mm to 15 mm in thickness	Thinly encrusting sponge, 5.7 cm in diameter, and less than 1 mm to 15 mm in thickness	page(s): 435-436	https://mapress.com/zt/article/view/zootaxa.5031.1.1
Hyrtios_proteus	Lobular	Ball	Massive	Hyrtios proteus	Espèce formée par un ou plusieurs lobes , ou bien de forme gibbeuse et marquée à sa surface par quelques crêtes obtuses et épaisses , toute sa surface est échinulée par de petits processus spiniformes ayant à peine une ligne de longueur et circonscrivant des mailles qui ont 1 à 2 lignes d'étendue	Species formed by one or more lobes, or gibbous shape and marked on its surface by a few obtuse and thick ridges, its entire surface is echinulate by small spiniform processes barely a line of length and circumscribing meshes which have 1 to 2 lines of extent	Duchassaing de Fonbressin, P.; Michelotti, G. (1864). Spongiaires de la mer Caraibe. Natuurkundige verhandelingen van de Hollandsche maatschappij der wetenschappen te Haarlem. 21(2): 1-124, pls I-XXV.	https://www.marinespecies.org/aphia.php?p=sourceget&id=7448
Igernella_notabilis	Lobular	Ball	Massive	Euryades notabilis	Espèce gibbeuse ou lobée, perforée de tubes nombreux ayant de 8 à 5 lignes de diamètre; l'orifice de ces tubes est souvent dégagé la masse commune, en sorte que ces espèces de syphons font une saillie de 3 à 4 lignes au-dessus de la masse commune	Gibbous or lobed species, perforated by numerous tubes of 8-5 lines of diameter; The orifice of these tubes is often cleared of the common mass, so that these syphon species protrude 3 to 4 lines above the common mass.	Duchassaing de Fonbressin, P.; Michelotti, G. (1864). Spongiaires de la mer Caraibe. Natuurkundige verhandelingen van de Hollandsche maatschappij der wetenschappen te Haarlem. 21(2): 1-124, pls I-XXV.	https://www.marinespecies.org/aphia.php?p=sourceget&id=7448
Iotrochota_birotulata	Branching	Branching	Erect	Halichondria birotulata	The specimens from the Spanish main are of the massive and pyramidic form. In the latter the erect growth is not more than 3 inches in height, with a base of from 2 to 3 inches in diameter ; while among the massive forms, which cover pieces of coral, the largest specimen has a basal attach- ment of 6 to 7 inches, and extends laterally in an irregular lobe 5 to 6 inches. The branched form, known t…	The specimens from the Spanish main are of the massive and pyramidic form. In the latter the erect growth is not more than 3 inches in height, with a base of from 2 to 3 inches in diameter ; while among the massive forms, which cover pieces of coral, the largest specimen has a basal attach- ment of 6 to 7 inches, and extends laterally in an irregular lobe 5 to 6 inches. The branched form, known t…	Higgin, T. (1877). Description of some Sponges obtained during a Cruise of the Steam-Yacht ‘Argo' in the Caribbean and neighbouring Seas. Annals and Magazine of Natural History. (4) 19: 291-299, pl. XIV.	https://www.marinespecies.org/aphia.php?p=sourceget&id=7625
Ircinia_campana	Vase	Vases	Cup-like	Ircinia campana	This is the vase-shaped Ircinia with conules of medium size, 4 to 8 mm apart	This is the vase-shaped Ircinia with conules of medium size, 4 to 8 mm apart	Little, F.J. Jr. (1963). The sponge fauna of the St. George's Sound, Apalache Bay, and Panama City Regions of the Florida Gulf Coast. Tulane Studies in Zoology 11(2). 31-71.	https://www.marinespecies.org/aphia.php?p=sourceget&id=7891
Ircinia_felix	Lobular	Ball	Massive	Polytherses felix	Sessile, arrondi, ou lobé; la surface est réticulée comme chez toutes les autres espèces et garnie de processus spiuiformes durs et rigides, comprimés latéralement et bien plus petits que chez l'espèce précédente.	Sessile, rounded, or lobed; The surface is reticulated as in all other species and lined with hard and rigid spiuiform processes, compressed laterally and much smaller than in the previous species.	Duchassaing de Fonbressin, P.; Michelotti, G. (1864). Spongiaires de la mer Caraibe. Natuurkundige verhandelingen van de Hollandsche maatschappij der wetenschappen te Haarlem. 21(2): 1-124, pls I-XXV.	https://www.marinespecies.org/aphia.php?p=sourceget&id=7448
Ircinia_ramosa	Branching	Branching	Erect	Hircinia ramosa	Bildet kriechende Äste, welche einige senkrechte Zweige emporschicken. Diese werden 8 cm hoch und sind walzig oder seitlich komprimirt	Forms creeping branches, which send up some vertical branches. These are 8 cm high and are cylindrical or laterally compressed	Keller, C. (1889). Die Spongienfauna des rothen Meeres (I. Hälfte). Zeitschrift für wissenschaftliche Zoologie. 48: 311-405, pls XX-XXV.	https://www.marinespecies.org/aphia.php?p=sourceget&id=8930
Ircinia_strobilina	Spherical/massive	Ball	Massive	Ircinia strobilina	Generally, the sponge morphology is massive to spherical, supported by a skeletal network of fasciculated primary fibers packed by debris connected by secondary fibers.	Generally, the sponge morphology is massive to spherical, supported by a skeletal network of fasciculated primary fibers packed by debris connected by secondary fibers.	Ugalde, D.; Fernandez, J.C.C.; Gómez, P.; Lôbo-Hajdu, G.; Simões, N. (2021). An update on the diversity of marine sponges in the southern gulf of Mexico coral reefs. Zootaxa. 5031 (1): 001–112.	https://mapress.com/zt/article/view/zootaxa.5031.1.1
Lissodendoryx_(Anomodoryx)_sigmata	Delta-bioeroder	Fistular	Massive	Xytopsene sigmatum	This species was found growing in sand where there was no eelgrass close by and seemed to be rather common in the southern portion of the lagoon... ...The species sigmatum is amorphous to massive	This species was found growing in sand where there was no eelgrass close by and seemed to be rather common in the southern portion of the lagoon... ...The species sigmatum is amorphous to massive	Laubenfels, M.W. de. (1949). Sponges of the western Bahamas. American Museum Novitates. 1431: 1-25.	https://www.marinespecies.org/aphia.php?p=sourceget&id=7788
Lissodendoryx_(Lissodendoryx)_colombiensis	Tubular massive	Compositie-massive	Massive	Lissodendoryx (Lissodendoryx) colombiensis	Tubular or massive sponges with lobes and chimneys, up to 30 cm diameter and 20 cm height; internal structure cavernous, with atrial spaces ending in pseudoscula (1–4 cm diameter); smooth surface with circular or elongate perforations; tough elastic but crumbles under pressure.	Tubular or massive sponges with lobes and chimneys, up to 30 cm diameter and 20 cm height; internal structure cavernous, with atrial spaces ending in pseudoscula (1–4 cm diameter); smooth surface with circular or elongate perforations; tough elastic but crumbles under pressure.	Rützler, K.; Piantoni, C.; Díaz, M.C. (2007). Lissodendoryx: rediscovered type and new tropical western Atlantic species (Porifera: Demospongiae: Poecilosclerida: Coelosphaeridae). Journal of the Marine Biological Association of the United Kingdom. 87 (6): 1491-1510.	https://doi.org/10.1017/s0025315407059243
Lissodendoryx_(Lissodendoryx)_strongylata	Encrusting	Encrusting	Crust-like	Lissodendoryx (Lissodendoryx) strongylata	Encrusting or amorphous masses with oscula in depressions, not elevated on lobes or cones; interior bread-like porous; specimens reach 10 cm in diameter; very soft and crumbly, easily broken up.	Encrusting or amorphous masses with oscula in depressions, not elevated on lobes or cones; interior bread-like porous; specimens reach 10 cm in diameter; very soft and crumbly, easily broken up.	Rützler, K.; Piantoni, C.; Díaz, M.C. (2007). Lissodendoryx: rediscovered type and new tropical western Atlantic species (Porifera: Demospongiae: Poecilosclerida: Coelosphaeridae). Journal of the Marine Biological Association of the United Kingdom. 87 (6): 1491-1510.	https://doi.org/10.1017/s0025315407059243
Monanchora_arbuscula	Branching	Erect-palmate	Erect	Pandaros arbusculum	Plusieurs petits rameaux ayant environ une ligne de diamètre s'élè- vent du tronc commun , se divisent de distance en distance et s'anastomosent quelquefois ; ils se terminent à une hauteur à peu près égale en formant une toufi'e arrondie; vus à la loupe les rameaux principaux sont finement échinulés; les ramuscules sont un peu aplatis et se divisent en pinceaux.	Several small branches having about a line of diameter rise from the common trunk, divide from distance to distance and sometimes anastomose each other; they end at a height of approximately equal form, forming a rounded toufi'e; Seen with a magnifying glass the main branches are finely spined; The ruffles are a little flattened and divide into brushes.	Duchassaing de Fonbressin, P.; Michelotti, G. (1864). Spongiaires de la mer Caraibe. Natuurkundige verhandelingen van de Hollandsche maatschappij der wetenschappen te Haarlem. 21(2): 1-124, pls I-XXV.	https://www.marinespecies.org/aphia.php?p=sourceget&id=7448
Mycale_(Arenochalina)_laxissima	Lobular	Ball	Massive	Acamas laxissima	Espèce en trutfe arrondie ou lobée, fibres lâchement anastomosées de manière à constituer une éponge licheniforme	Species in rounded or lobed trout, fibres loosely anastomosed to form a licheniform sponge	Duchassaing de Fonbressin, P.; Michelotti, G. (1864). Spongiaires de la mer Caraibe. Natuurkundige verhandelingen van de Hollandsche maatschappij der wetenschappen te Haarlem. 21(2): 1-124, pls I-XXV.	https://www.marinespecies.org/aphia.php?p=sourceget&id=7448
Neofibularia_nolitangere	Lobular mass	Simple-massive	Massive	Amphimedon nolitangere	Masse épaisse, arrondie, lobée à sa surface. Chaque lobe est épais de 13 à 15 lignes et percé à son sommet d'un oscule qui a 4 à 5 lignes de diamètre.	Thick, rounded, lobed mass on its surface. Each lobe is 13 to 15 lines thick and pierced at its top by an oscule that is 4 to 5 lines in diameter.	Duchassaing de Fonbressin, P.; Michelotti, G. (1864). Spongiaires de la mer Caraibe. Natuurkundige verhandelingen van de Hollandsche maatschappij der wetenschappen te Haarlem. 21(2): 1-124, pls I-XXV.	https://www.marinespecies.org/aphia.php?p=sourceget&id=7448
Neopetrosia_proxima	Branching	Branching	Erect	Thalysias proxima	Espèce dressée en forme de main , divisée en forme de doigts à son sommet.	Species erect in the shape of a hand, divided in the shape of fingers at its apex.	Duchassaing de Fonbressin, P.; Michelotti, G. (1864). Spongiaires de la mer Caraibe. Natuurkundige verhandelingen van de Hollandsche maatschappij der wetenschappen te Haarlem. 21(2): 1-124, pls I-XXV.	https://www.marinespecies.org/aphia.php?p=sourceget&id=7448
Neopetrosia_rosariensis	Cylindrical tubes/basal mass	Compositie-massive	Massive	Xestospongia rosariensi	One or several cylindrical tubes emerge from a basal mass	One or several cylindrical tubes emerge from a basal mass	Zea, S.; Rützler, K. (1983). A new species of Xestospongia (Porifera, Demospongea) from the Colombian Caribbean. Caldasia. 10: 817-831.	https://www.marinespecies.org/aphia.php?p=sourceget&id=47599
Neopetrosia_subtriangularis	Branching	Branching	Erect	Spongia subtriangularis	Parece ramosa, ramins compresso-trigonis, superficie sub-incrustata, porosa, osculis in angulis ramorum digestis	Branched, branches compressed-triangular, surface sub-encrusted, porous, divided by kisses at the corners of the branches	Duchassaing de Fontbressin, P. (1850). Animaux radiaires des Antilles. (Plon Frères: Paris): 1-35, pls 1-2	http://gallica.bnf.fr/ark:/12148/bpt6k6524263d/f7
Niphates_amorpha	Massive encrusting	Fistular	Massive	Niphates amorpha	Massive incrustation, about 1 cm thick, with lateral repent outcrops. Oscules of two types: rounded with raised collars, or somewhat meandering, flush openings with irregular outline.	Massive incrustation, about 1 cm thick, with lateral repent outcrops. Oscules of two types: rounded with raised collars, or somewhat meandering, flush openings with irregular outline.	Van Soest, R.W.M. (1980). Marine sponges from Curaçao and other Caribbean localities. Part II. Haplosclerida. In: Hummelinck, P.W. & Van der Steen, L.J. (Eds), Uitgaven van de Natuurwetenschappelijke Studiekring voor Suriname en de Nederlandse Antillen. No. 104. Studies on the Fauna of Curaçao and other Caribbean Islands. 62 (191): 1-173.	https://www.marinespecies.org/aphia.php?p=sourceget&id=8475
Niphates_caycedoi	Branching	Branching	Erect	Xestospongia caycedoi	Thickly incrusting masses to robust, erect or repent branches, up to 15 cm at maximum size and 5 cm in diameter.	Thickly incrusting masses to robust, erect or repent branches, up to 15 cm at maximum size and 5 cm in diameter.	Zea, S.; van Soest, R.W.M. (1986). Three new species of sponges from the Colombian Caribbean. Bulletin of Marine Science. 38: 355-365.	https://www.marinespecies.org/aphia.php?p=sourceget&id=23034
Niphates_digitalis	Single tube	Tubular cup	Cup-like	Tuba incerta	Cette espèce est constituée par un tube simple ou une masse flabe Uifornie composée de 4 à 5 tubes comprimés et réunist par leur côté jusqu'à leur somme	This species consists of a single tube or a Uifornia flabe mass composed of 4 to 5 compressed tubes and joins by their side until their sum	Duchassaing de Fonbressin, P.; Michelotti, G. (1864). Spongiaires de la mer Caraibe. Natuurkundige verhandelingen van de Hollandsche maatschappij der wetenschappen te Haarlem. 21(2): 1-124, pls I-XXV.	https://www.marinespecies.org/aphia.php?p=sourceget&id=7448
Niphates_erecta	Branching	Branching	Erect	Niphates erecta	Phythoïde composée de rameaux parallèles qui naissent dès la base ou à une très-petite hauteur; la surface est hérissée de pinceaux courts et nombreux.	Phythoid composed of parallel branches that arise from the base or at a very small height; The surface is bristling with short and numerous brushes.	Duchassaing de Fonbressin, P.; Michelotti, G. (1864). Spongiaires de la mer Caraibe. Natuurkundige verhandelingen van de Hollandsche maatschappij der wetenschappen te Haarlem. 21(2): 1-124, pls I-XXV.	https://www.marinespecies.org/aphia.php?p=sourceget&id=7448
Pandaros_acanthifolium	Bushy	Erect-palmate	Erect	Pandaros acanthifolium	Masse flabelliforme , pédiculée à sa base , sa partie supérieure qui représente un éventail est percée à jour sur plusieurs points. La tige comme les expansions sont couvertes de pinceaux grêles , allongés qui sont épais d'environ une ligne et longs de 4 à 5 ; le bord supérieur ou bord convexe se termine également par de semblables pinceaux , qui peuvent être considérés comme la terminaison des r…	Flabelliform mass, pedunculated at its base, its upper part which represents a fan is pierced to date on several points. Both the stem and the expansions are covered with slender, elongated brushes that are about one line thick and 4-5 long; The upper edge or convex edge also ends in similar brushes, which can be considered as the termination of the branches whose anasto- mose has formed the flab…	Duchassaing de Fonbressin, P.; Michelotti, G. (1864). Spongiaires de la mer Caraibe. Natuurkundige verhandelingen van de Hollandsche maatschappij der wetenschappen te Haarlem. 21(2): 1-124, pls I-XXV.	https://www.marinespecies.org/aphia.php?p=sourceget&id=7448
Petrosia_(Petrosia)_pellasarca	Bowl	Vases	Cup-like	Haliclona pellasarca	These sponges are brown or reddish bowls or lobes.	These sponges are brown or reddish bowls or lobes.	Laubenfels, M.W. de. (1934). New sponges from the Puerto Rican deep. Smithsonian Miscellaneous Collections. 91(17): 1-28.	https://www.marinespecies.org/aphia.php?p=sourceget&id=7777
Petrosia_(Petrosia)_weinbergi	Bioeroder	Endolithic-bioeroding	Crust-like	Petrosia weinbergi	The holotype is a stony mass encrusting corals, 10 cm long, 2 cm high, 2 cm wide	The holotype is a stony mass encrusting corals, 10 cm long, 2 cm high, 2 cm wide	Van Soest, R.W.M. (1980). Marine sponges from Curaçao and other Caribbean localities. Part II. Haplosclerida. In: Hummelinck, P.W. & Van der Steen, L.J. (Eds), Uitgaven van de Natuurwetenschappelijke Studiekring voor Suriname en de Nederlandse Antillen. No. 104. Studies on the Fauna of Curaçao and other Caribbean Islands. 62 (191): 1-173.	https://www.marinespecies.org/aphia.php?p=sourceget&id=8475
Phorbas_amaranthus	Encrusting	Endolithic-bioeroding	Crust-like	Phorbas amaranthus	Quelques rameaux assez courts s'élèvent d'une base commune, restent soudés dans une partie de leur longueur , deviennent ensuite libres pour bientôt se terminer en s'atténuant. Cependant bien que ces rameaux, qui sont peu nombreux, soient soudés à leur base, la trace de cette soudure existe toujours d'une manière évidente	Some rather short branches rise from a common base, remain welded in part of their length, then become free to soon end by attenuating. However although these branches, which are few, are welded at their base, the trace of this weld still exists in an obvious way	Duchassaing de Fonbressin, P.; Michelotti, G. (1864). Spongiaires de la mer Caraibe. Natuurkundige verhandelingen van de Hollandsche maatschappij der wetenschappen te Haarlem. 21(2): 1-124, pls I-XXV.	https://www.marinespecies.org/aphia.php?p=sourceget&id=7448
Ptilocaulis_walpersii	Brushes	Erect-palmate	Erect	Pandaros walpersii	Espèce très-compriujée , légèrement pédiculée et se divisant en quelques expansions flabelliformes ; les deux faces sont garnies de pinceaux	Species very compriujée, slightly pedunculated and dividing into some flabelliform expansions; both sides are trimmed with brushes	Duchassaing de Fonbressin, P.; Michelotti, G. (1864). Spongiaires de la mer Caraibe. Natuurkundige verhandelingen van de Hollandsche maatschappij der wetenschappen te Haarlem. 21(2): 1-124, pls I-XXV.	https://www.marinespecies.org/aphia.php?p=sourceget&id=7448
Sarcotragus_fasciculatus	Globose	Simple-massive	Massive	Spongia fasciculata	Figura ovato-globofa. Fafciculi tenuiter a bafi angufliore aflurgunt, lentiffime craflefcentes, multoties dichotomi, extremitatibus prifmatici, truncati atque in fuperficiem glomeris faftigiati.	Shape oval-globose. The fasciculi flare out thinly from the beak at a larger angle, are very slow-growing, often dichotomous, with prismatic extremities, truncated and tufted into clusters.	Pallas, P. S. (1766). Elenchus zoophytorum sistens generum adumbrationes generaliores et specierum cognitarum succintas descriptiones, cum selectis auctorum synonymis. pp. 451, Fransiscum Varrentrapp, Hagae	https://www.biodiversitylibrary.org/page/6019361
Spheciospongia_vesparium	Massive	Simple-massive	Massive	Spheciospongia vesparium	Massive amorphous to cake shaped. Black externally, and internally. Surface with round low elevations. Large oscules (8-15 mm wide) and small oscules (1-2 mm wide) aggregated. Compressible but dense in consistency.	Massive amorphous to cake shaped. Black externally, and internally. Surface with round low elevations. Large oscules (8-15 mm wide) and small oscules (1-2 mm wide) aggregated. Compressible but dense in consistency.	Díaz, M.C. (2005). Common sponges from shallow marine habitats from Bocas del Toro region, Panama. Caribbean Journal of Science. 41(3): 465-475.	https://www.researchgate.net/profile/Maria-Diaz-23/publication/289151597_Common_Sponges_from_Shallow_Marine_Habitats_from_Bocas_del_Toro_Region_Panama/links/5e11f10392851c8364b1328a/Common-Sponges-from-Shallow-Marine-Habitats-from-Bocas-del-Toro-Region-Panama.pdf?origin=publicationDetail&_sg%5B0%5D=CK5MKHliugC6s0Fc9yeyeUkHAvFLJbLqn2PtJNLrzjqdf_v9RhljtEFiG7lV6BKPkP4G7A_NhNAhXO6vX4aaVg.bsM-CydyzPYq…
Spirastrella_coccinea	Encrusting	Encrusting	Crust-like	Thalysias coccinea	Espèce d'un rouge vif, talpiforme, largement adhérente aux pierres et autres corps marins ; sa surface est bombée quelquefois bosselée , mais très-lisse. L'encroûtement contient des corps siliceux stelliformes à rayons très-courts.	Species of a bright red, talpiform, largely adherent to stones and other marine bodies; Its surface is sometimes bulging bumpy, but very smooth. The crust contains siliceous selliform bodies with very short rays.	Duchassaing de Fonbressin, P.; Michelotti, G. (1864). Spongiaires de la mer Caraibe. Natuurkundige verhandelingen van de Hollandsche maatschappij der wetenschappen te Haarlem. 21(2): 1-124, pls I-XXV.	https://www.marinespecies.org/aphia.php?p=sourceget&id=7448
Spongia_(Spongia)_barbara	Bushy	Erect-palmate	Erect	Spongia barbara	Très-caverneuse à l'intérieur elle est voisine de la spongia cavernosa, dont elle diffère cependant sur certains points. Ainsi ces oscules sont superficiels et en général privés de pinceaux à leurs bords , ou n'en présentent que de peu développés. En outre la surface au lieu d'être hérissée comme chez la précédente offre des vallées méandrifor- mes très-irrégulières qui ne pénètrent qu'à une très…	Very cavernous inside it is close to the spongia cavernosa, from which it differs however on certain points. Thus these oscules are superficial and generally deprived of brushes at their edges, or present only poorly developed. In addition, the surface instead of being bristling as in the previous one offers very irregular meandrifor- me valleys which penetrate only at a very small depth in its s…	Duchassaing de Fonbressin, P.; Michelotti, G. (1864). Spongiaires de la mer Caraibe. Natuurkundige verhandelingen van de Hollandsche maatschappij der wetenschappen te Haarlem. 21(2): 1-124, pls I-XXV.	https://www.marinespecies.org/aphia.php?p=sourceget&id=7448
Spongia_(Spongia)_obliqua	Erect fan-shaped	Compositie-massive	Massive	Spongia obliqua	Rigide, droite, dressée en forme d'éventail, mais sans pédicule.	Rigid, straight, erect fan-shaped, but without pedicles.	Duchassaing de Fonbressin, P.; Michelotti, G. (1864). Spongiaires de la mer Caraibe. Natuurkundige verhandelingen van de Hollandsche maatschappij der wetenschappen te Haarlem. 21(2): 1-124, pls I-XXV.	https://www.marinespecies.org/aphia.php?p=sourceget&id=7448
Spongia_(Spongia)_officinalis	Globular	Ball	Massive	Spongia (Spongia) officinalis	Massive, globular lobes with fine openings which are slightly elevated and have cone-shaped voids	Massive, globular lobes with fine openings which are slightly elevated and have cone-shaped voids	Pronzato, Roberto (1999). Sponge-fishing, disease and farming in the Mediterranean Sea. Aquatic Conservation: Marine and Freshwater Ecosystems. 9 (5): 485–493	https://doi.org/10.1002/(SICI)1099-0755(199909/10)9:5%3C485::AID-AQC362%3E3.0.CO;2-N
Spongia_(Spongia)_tubulifera	Tubular-lobate	Compositie-massive	Massive	Spongia tubulifera	Spongia sessilis, mollis, porosissima, stellatim lobata; lobis tubuliferis ... mais unlieu de se creuser en cratére, elle s'étend sur les cotés en lobes angulaires... Ces lobes ont leu bord supérieur parecé de grands trous ronds er profonds, et sont véritablement tubulifers.	A sessile sponge, soft, very porous, stellately lobed; tubular lobes ... But a place of digging into a crater, it extends on the sides in angular lobes... These lobes have the upper edge adorned with large round and deep holes, and are truly tubuliferous.	Lamarck, J.-B. de. (1814 [1813]). Sur les polypiers empâtés. Annales du Museum national d'Histoire naturelle. 20: 294-312; 370-386; 432-458.	https://www.marinespecies.org/aphia.php?p=sourceget&id=201209
Svenzea_zeai	Massive	Simple-massive	Massive	Pseudaxinella zeai	Spreading, massive, thick, with lobes up to 6 cm high and chimney-like oscules up to 1 cm in diameter.	Spreading, massive, thick, with lobes up to 6 cm high and chimney-like oscules up to 1 cm in diameter.	page(s): 435-436	https://www.marinespecies.org/porifera/porifera.php?p=sourceget&id=7047
Tedania_(Tedania)_ignis	Fistular sponge	Fistular	Massive	Thalysias ignis	Large et adhérente, gibbeuse ou étendue en plaques larges et plus ou moins épaisses, cette espèce est d'un beau rouge quand elle est vivante.	Wide and adherent, gibbous or extended in wide and more or less thick plates, this species is a beautiful red when it is alive.	Duchassaing de Fonbressin, P.; Michelotti, G. (1864). Spongiaires de la mer Caraibe. Natuurkundige verhandelingen van de Hollandsche maatschappij der wetenschappen te Haarlem. 21(2): 1-124, pls I-XXV.	https://www.marinespecies.org/aphia.php?p=sourceget&id=7448
Topsentia_ophiraphidites	Encrusting	Encrusting	Crust-like	Viles ophiraphidites	The specimen is a subspherical mass 2 by 3 by 4 cm, about half covered by a calcareus layer... ...The consistency is slightly spongy but in general mediocre. The surface in uneven but not pronouncedly hispid, merely irregular covered with low lumps. ... ...Among them, and brinding them toghether, are sinousio much covered diactines, wich are essentially oxeas but almos attain the shape of ends th…	The specimen is a subspherical mass 2 by 3 by 4 cm, about half covered by a calcareus layer... ...The consistency is slightly spongy but in general mediocre. The surface in uneven but not pronouncedly hispid, merely irregular covered with low lumps. ... ...Among them, and brinding them toghether, are sinousio much covered diactines, wich are essentially oxeas but almos attain the shape of ends th…	Laubenfels, M.W. de. (1934). New sponges from the Puerto Rican deep. Smithsonian Miscellaneous Collections. 91(17): 1-28.	https://www.marinespecies.org/aphia.php?p=sourceget&id=7777
Verongula_reiswigi	Vase	Massive cup	Cup-like	Verongula reiswigi	Forma de jarrón subesferico con un gran osculo apical provisto de un esfinter membranoso	Subspherical vase shape with a large apical osculum provided with a membranous sphincter	Alcolado, P.M. (1984). Nuevas especies de esponjas encontradas en Cuba [New species of sponges from Cuba]. Poeyana 271: 1-22	https://www.marinespecies.org/aphia.php?p=sourceget&id=8955
Verongula_rigida	Lobate	Ball	Massive	Spongia rigida	Massive lobate. Lobes are perhaps better termed tubes, as each bears a conspicuous apical oscule (in a depression) with perforated diaphragms. Specimens may be up to 20 cm in diameter and 15 cm high; individual tubes are up to 8 cm in height, 4 cm in diameter	Massive lobate. Lobes are perhaps better termed tubes, as each bears a conspicuous apical oscule (in a depression) with perforated diaphragms. Specimens may be up to 20 cm in diameter and 15 cm high; individual tubes are up to 8 cm in height, 4 cm in diameter	Esper, E.J.C. (1794). Die Pflanzenthiere in Abbildungen nach der Natur mit Farben erleuchtet, nebst Beschreibungen. Zweyter Theil. (Raspe: Nürnberg): 1-303.	https://www.biodiversitylibrary.org/page/50841660
Xestospongia_muta	Barrel	Barrel	Cup-like	Xestospongia muta	Barrel shaped, with thick walls. Purple to redbrown externally, and internally.	Barrel shaped, with thick walls. Purple to redbrown externally, and internally.	Díaz, M.C. (2005). Common sponges from shallow marine habitats from Bocas del Toro region, Panama. Caribbean Journal of Science. 41(3): 465-475.	https://www.researchgate.net/profile/Maria-Diaz-23/publication/289151597_Common_Sponges_from_Shallow_Marine_Habitats_from_Bocas_del_Toro_Region_Panama/links/5e11f10392851c8364b1328a/Common-Sponges-from-Shallow-Marine-Habitats-from-Bocas-del-Toro-Region-Panama.pdf?origin=publicationDetail&_sg%5B0%5D=CK5MKHliugC6s0Fc9yeyeUkHAvFLJbLqn2PtJNLrzjqdf_v9RhljtEFiG7lV6BKPkP4G7A_NhNAhXO6vX4aaVg.bsM-CydyzPYq…
