# Supplementary material for: Geographic range size and species morphology determines the organization of sponge host-guest interaction networks across tropical coral reefs
Source: PeerJ. 2023 Nov 24;11:e16381. doi: 10.7717/peerj.16381 (PMC10680448; doi:10.7717/peerj.16381)
Supplement: Supplemental Information 6 — Each sponge species is associated with their taxonomic classification, the seven-centrality index, first Principal Component, sponge accumulated geographic area in square kilometers and sponges functional morphology. [file peerj-11-16381-s006.csv]

Phylum_host	Class_Host	Order_Host	Family_Host	Genus_Host	Acepted_Scientific_Name_Host	nestedcontribution	closeness	betweenness	degree	katz_centrality	c_value	z_value	PCO_1	PCO_1_SQRT	Area (km2)	Functional_Morpho	Functional_Morpho_subgroup
Porifera	Demospongiae	Agelasida	Agelasidae	Agelas	Agelas_clathrodes	0.805753261	0.0170217	0.06325074	19	76.93513629	0.498614958	0.980171428	14.80623681	8.808872619	2362.978	Massive	Compositie-massive
Porifera	Demospongiae	Agelasida	Agelasidae	Agelas	Agelas_conifera	-0.356393944	0.012044595	0.006861154	4	18.88821666	0.375	-0.971793199	-44.74267039	4.248214874	1574.05	Cup-like	Tubular cup
Porifera	Demospongiae	Agelasida	Agelasidae	Agelas	Agelas_dispar	3.705805634	0.017768266	0.109229665	29	149.3193587	0.755555556	1.758930793	87.92312506	12.2765274	1574.929	Massive	Simple-massive
Porifera	Demospongiae	Agelasida	Agelasidae	Agelas	Agelas_sceptrum	-1.239596546	0.010153295	0.000312067	2	2.723369222	0	-0.393647911	-61.04214786	1.322063593	1116.753	Erect	Branching
Porifera	Demospongiae	Agelasida	Agelasidae	Agelas	Agelas_sventres	0.345339593	0.011098945	0	1	3.173157699	0	-0.851942751	-60.7008374	1.445393579	603.092	Massive	Simple-massive
Porifera	Demospongiae	Verongiida	Aplysinidae	Aiolochroia	Aiolochroia_crassa	3.267412406	0.017618953	0.040495395	30	262.6573009	0.793333333	-0.023702273	200.3413035	16.22132249	2813.661	Massive	Compositie-massive
Porifera	Demospongiae	Haplosclerida	Niphatidae	Amphimedon	Amphimedon_compressa	2.189201124	0.017171013	0.034592399	19	190.7795633	0.736842105	-1.15549333	127.6272951	13.79917733	2896.356	Massive	Simple-massive
Porifera	Demospongiae	Haplosclerida	Niphatidae	Amphimedon	Amphimedon_viridis	1.082690618	0.011945053	0.000128679	8	21.55010365	0.40625	0.707106781	-41.53622797	4.610181344	1538.49	Crust-like	Encrusting
Porifera	Demospongiae	Verongiida	Aplysinidae	Aplysina	Aplysina_archeri	3.201352009	0.015030858	0.005656927	20	134.5366795	0.27	0.687365922	72.05918963	11.61245838	1439.849	Cup-like	Tube-like
Porifera	Demospongiae	Verongiida	Aplysinidae	Aplysina	Aplysina_bathyphila	0.047311305	0.010302608	0	1	4.365788106	0	0	-59.52156136	1.807882363	250.093	Cup-like	Vases
Porifera	Demospongiae	Verongiida	Aplysinidae	Aplysina	Aplysina_cauliformis	0.31496999	0.012193908	0.00249209	2	8.191531795	0.5	0	-55.59125286	2.683048106	2120.221	Erect	Branching
Porifera	Demospongiae	Verongiida	Aplysinidae	Aplysina	Aplysina_fistularis	2.860691025	0.016723074	0.044048088	30	255.7981214	0.804444444	1.714389231	193.5439094	16.01043127	3181.871	Cup-like	Tube-like
Porifera	Demospongiae	Verongiida	Aplysinidae	Aplysina	Aplysina_fulva	0.573781679	0.015379255	0.01422242	4	31.23480941	0.625	0.283654314	-32.48551744	5.504950732	2344.425	Erect	Branching
Porifera	Demospongiae	Verongiida	Aplysinidae	Aplysina	Aplysina_insularis	0.232115457	0.014732232	0.009696896	7	52.65752607	0.571428571	-0.074848119	-10.86658548	7.205790347	604.009	Erect	Branching
Porifera	Demospongiae	Verongiida	Aplysinidae	Aplysina	Aplysina_lacunosa	5.252873428	0.016125821	0.018496596	28	178.2808778	0.37244898	1.27992275	116.5136462	13.39043114	1453.721	Cup-like	Tube-like
Porifera	Demospongiae	Axinellida	Axinellidae	Auletta	Auletta_sycinularia	0.378850586	0.011696197	0.000249837	4	11.6369617	0.5	-0.593442426	-51.9114488	3.298264877	46.71	Erect	Branching
Porifera	Demospongiae	Haplosclerida	Callyspongiidae	Callyspongia	Callyspongia_(Callyspongia)_fallax	2.919978129	0.015528569	0.006104073	29	268.3173552	0.715814507	-0.513552591	205.8071456	16.38893363	1631.94	Cup-like	Tube-like
Porifera	Demospongiae	Haplosclerida	Callyspongiidae	Callyspongia	Callyspongia_(Cladochalina)_aculeata	10.52791394	0.018216205	0.089069676	63	323.9330123	0.704963467	1.154700538	265.6084954	18.12176855	3175.419	Cup-like	Tubular cup
Porifera	Demospongiae	Haplosclerida	Callyspongiidae	Callyspongia	Callyspongia_(Cladochalina)_armigera	0.844936513	0.013288871	0.007588606	2	14.59309148	0.5	-0.567308629	-49.24020109	3.681005149	877.741	Erect	Branching
Porifera	Demospongiae	Haplosclerida	Callyspongiidae	Callyspongia	Callyspongia_(Cladochalina)_plicifera	0.046806272	0.01463269	0.008662698	8	55.74245463	0.6875	1.134617258	-7.674998536	7.423947835	2212.744	Cup-like	Vases
Porifera	Demospongiae	Haplosclerida	Phloeodictyidae	Calyx	Calyx_podatypa	0.038803414	0.012442763	6.88E-05	5	17.05404429	0	-0.647283019	-46.41815102	4.046214154	562.858	Crust-like	Encrusting
Porifera	Demospongiae	Poecilosclerida	Microcionidae	Clathria	Clathria_(Clathria)_foliacea	0.084336285	0.014433605	0.00281411	5	52.60566308	0.56	-0.971793199	-11.19148379	7.183210717	22	Erect	Erect-palmate
Porifera	Demospongiae	Poecilosclerida	Microcionidae	Clathria	Clathria_(Thalysias)_curacaoensis	0.063525763	0.011646426	0.001157207	2	7.388195307	0.5	-0.551107075	-56.39434246	2.528963729	654.242	Erect	Branching
Porifera	Demospongiae	Clionaida	Clionaidae	Cliona	Cliona_aprica	0.365181266	0.012193908	0	1	4.70753334	0	-0.567308629	-59.1789893	1.900265955	444.156	Crust-like	Endolithic-bioeroding
Porifera	Demospongiae	Clionaida	Clionaidae	Cliona	Cliona_caribbaea	0.455286036	0.012193908	0	1	4.70753334	0	-0.567308629	-59.17722807	1.900729316	538.501	Crust-like	Endolithic-bioeroding
Porifera	Demospongiae	Clionaida	Clionaidae	Cliothosa	Cliothosa_delitrix	0.60454283	0.012193908	0	1	4.70753334	0	-0.567308629	-59.17431062	1.901496615	216.592	Crust-like	Endolithic-bioeroding
Porifera	Demospongiae	Clionaida	Clionaidae	Cliona	Cliona_varians	0.502184951	0.012193908	0	1	4.70753334	0	-0.567308629	-59.17631136	1.900970447	1338.428	Crust-like	Endolithic-bioeroding
Porifera	Demospongiae	Clionaida	Clionaidae	Cliona	Cliona_vermifera	0.544393232	0.012193908	0	1	4.70753334	0	-0.567308629	-59.17548634	1.901187435	316.287	Crust-like	Endolithic-bioeroding
Porifera	Demospongiae	Haplosclerida	Niphatidae	Cribrochalina	Cribrochalina_dura	0.014119402	0.010750547	0	2	1.947631844	0	-0.347575429	-61.78609386	1.001951164	56.291	Erect	Branching
Porifera	Demospongiae	Haplosclerida	Niphatidae	Cribrochalina	Cribrochalina_vasculum	0.220936077	0.010750547	0	2	1.947631844	0	-0.347575429	-61.78205133	1.00396647	1081.388	Cup-like	Vases
Porifera	Demospongiae	Poecilosclerida	Desmacididae	Desmapsamma	Desmapsamma_anchorata	0.385132712	0.012442763	0.003495631	4	8.783769207	0.375	1	-54.73226538	2.838614911	1987.836	Erect	Branching
Porifera	Demospongiae	Axinellida	Axinellidae	Dragmacidon	Dragmacidon_lunaecharta	5.189398169	0.01418475	0.007245114	33	265.8315224	0.409550046	0.898717034	203.9275991	16.33149103	453.839	Massive	Simple-massive
Porifera	Demospongiae	Dictyoceratida	Dysideidae	Dysidea	Dysidea_variabilis	0.950461869	0.01463269	0.001462855	3	43.61633097	0.666666667	-0.567308629	-20.34682655	6.51484255	240.243	Massive	Simple-massive
Porifera	Demospongiae	Axinellida	Raspailiidae	Ectyoplasia	Ectyoplasia_ferox	0.329161348	0.013836353	0.01284907	5	25.83859368	0.32	-0.850714824	-37.70862198	5.008131191	2474.03	Crust-like	Encrusting
Porifera	Demospongiae	Tetractinellida	Geodiidae	Geodia	Geodia_gibberosa	-0.444515578	0.014582919	0.005879364	10	52.17787202	0.152777778	1.228932046	-10.95004381	7.199996958	935.017	Massive	Ball
Porifera	Demospongiae	Tetractinellida	Geodiidae	Geodia	Geodia_neptuni	-0.339621999	0.012990245	0.000469179	3	35.75294064	0.444444444	-0.593442426	-28.1639187	5.884393028	1640.074	Cup-like	Massive cup
Porifera	Demospongiae	Dictyoceratida	Spongiidae	Hyattella	Hyattella_intestinalis	2.428167614	0.016424448	0.022025131	21	90.56639882	0.258503401	1.997330457	28.61508022	9.560600411	303.274	Massive	Fistular
Porifera	Demospongiae	Suberitida	Halichondriidae	Hymeniacidon	Hymeniacidon_caerulea	0.014782257	0.01418475	0.005373365	13	46.01050932	0.378698225	0.369876011	-16.65445236	6.792315337	445.409	Crust-like	Encrusting
Porifera	Demospongiae	Dictyoceratida	Thorectidae	Hyrtios	Hyrtios_proteus	-0.071058447	0.011696197	0.000134583	3	6.009102942	0	-1.05414663	-57.63276839	2.270953899	428.967	Massive	Ball
Porifera	Demospongiae	Dendroceratida	Dictyodendrillidae	Igernella	Igernella_notabilis	-0.231729155	0.011497113	9.46E-05	2	11.52848165	0.5	-0.577350269	-52.29783853	3.239160612	743.599	Massive	Ball
Porifera	Demospongiae	Poecilosclerida	Iotrochotidae	Iotrochota	Iotrochota_birotulata	0.053894564	0.013587498	0.014389075	5	17.70512733	0.56	0.283980917	-45.76808184	4.125762737	2417.785	Erect	Branching
Porifera	Demospongiae	Dictyoceratida	Irciniidae	Ircinia	Ircinia_campana	5.039730543	0.015827195	0.013301284	26	160.2783954	0.642791552	2.035798938	98.40825173	12.69638735	1661.734	Cup-like	Vases
Porifera	Demospongiae	Dictyoceratida	Irciniidae	Ircinia	Ircinia_felix	6.966927895	0.016424448	0.030528896	46	360.3527064	0.688090737	0.770328887	299.3538035	19.03007629	2402.995	Massive	Ball
Porifera	Demospongiae	Dictyoceratida	Irciniidae	Ircinia	Ircinia_ramosa	-0.830749182	0.011049174	0.000119153	4	20.02258073	0	-0.409644015	-43.62636036	4.377629454	4.5	Erect	Branching
Porifera	Demospongiae	Dictyoceratida	Irciniidae	Ircinia	Ircinia_strobilina	11.11954211	0.01746964	0.043228211	78	561.4239332	0.735371466	0.97445132	502.938687	23.78505176	3408.456	Massive	Ball
Porifera	Demospongiae	Poecilosclerida	Coelosphaeridae	Lissodendoryx	Lissodendoryx_(Anomodoryx)_sigmata	-1.034902942	0.010700776	0	7	17.13432953	0	0.292602868	-46.08881563	4.086708256	371.959	Massive	Fistular
Porifera	Demospongiae	Poecilosclerida	Coelosphaeridae	Lissodendoryx	Lissodendoryx_(Lissodendoryx)_colombiensis	0.363492777	0.015229942	0.014256198	9	61.63840462	0.617283951	-0.647283019	-1.700531896	7.815975186	635.051	Massive	Compositie-massive
Porifera	Demospongiae	Poecilosclerida	Coelosphaeridae	Lissodendoryx	Lissodendoryx_(Lissodendoryx)_strongylata	0.35675129	0.01274139	0.000875205	6	23.81577658	0	-0.443851213	-39.57778572	4.817905591	135.368	Crust-like	Encrusting
Porifera	Demospongiae	Poecilosclerida	Crambeidae	Monanchora	Monanchora_arbuscula	0.648508709	0.015976508	0.013964281	9	94.48942197	0.740740741	1	30.86205035	9.677398946	1549.155	Erect	Erect-palmate
Porifera	Demospongiae	Poecilosclerida	Mycalidae	Mycale	Mycale_(Arenochalina)_laxissima	0.086666127	0.015677882	0.007776963	9	92.84272202	0.716049383	0.065938047	29.21568544	9.591959416	1573.671	Massive	Ball
Porifera	Demospongiae	Biemnida	Biemnidae	Neofibularia	Neofibularia_nolitangere	0.473165123	0.015229942	0.009471921	5	44.59951958	0.72	-0.598784951	-19.11497125	6.608708554	2319.482	Massive	Simple-massive
Porifera	Demospongiae	Haplosclerida	Petrosiidae	Neopetrosia	Neopetrosia_proxima	0.658078953	0.015080629	0.048366508	13	24.80518635	0.272189349	0.573307816	-37.65241976	5.013739147	718.456	Erect	Branching
Porifera	Demospongiae	Haplosclerida	Petrosiidae	Neopetrosia	Neopetrosia_rosariensis	0.889022758	0.017320326	0.098306635	8	39.35494032	0.6875	1.134617258	-23.89600355	6.236505147	676.34	Massive	Compositie-massive
Porifera	Demospongiae	Haplosclerida	Petrosiidae	Neopetrosia	Neopetrosia_subtriangularis	1.577780148	0.014931316	0.039245101	14	37.61684024	0.255102041	0.776739622	-24.80579109	6.163133043	961.238	Erect	Branching
Porifera	Demospongiae	Haplosclerida	Niphatidae	Niphates	Niphates_amorpha	1.128073533	0.013736811	0.011676233	4	12.18659299	0.375	-1.05414663	-51.35424794	3.381678882	213.842	Massive	Fistular
Porifera	Demospongiae	Haplosclerida	Niphatidae	Niphates	Niphates_caycedoi	0.514973177	0.012193908	0	1	4.70753334	0	-0.567308629	-59.17606139	1.901036192	885.615	Erect	Branching
Porifera	Demospongiae	Haplosclerida	Niphatidae	Niphates	Niphates_digitalis	1.768575376	0.015229942	0.023638583	9	51.80222491	0.567901235	1.419904586	-11.4110474	7.167911314	2190.267	Cup-like	Tubular cup
Porifera	Demospongiae	Haplosclerida	Niphatidae	Niphates	Niphates_erecta	1.752143681	0.016474219	0.045635698	10	76.80066377	0.7	2.836543145	13.49757424	8.734275828	2737.1	Erect	Branching
Porifera	Demospongiae	Poecilosclerida	Microcionidae	Pandaros	Pandaros_acanthifolium	1.872960099	0.01368704	0	1	19.49345707	0	-0.860753367	-44.50013503	4.276665169	587.162	Erect	Erect-palmate
Porifera	Demospongiae	Haplosclerida	Petrosiidae	Petrosia	Petrosia_(Petrosia)_pellasarca	0.223131988	0.010750547	0	1	1.844783683	0	-0.496536326	-62.01802382	0.878621752	546.668	Cup-like	Vases
Porifera	Demospongiae	Haplosclerida	Petrosiidae	Petrosia	Petrosia_(Petrosia)_weinbergi	0.093549033	0.010750547	0	1	1.844783683	0	-0.496536326	-62.02055671	0.877179168	1259.723	Crust-like	Endolithic-bioeroding
Porifera	Demospongiae	Poecilosclerida	Hymedesmiidae	Phorbas	Phorbas_amaranthus	1.638452148	0.01368704	0	1	19.49345707	0	-0.860753367	-44.50471883	4.276129227	1202.91	Crust-like	Endolithic-bioeroding
Porifera	Demospongiae	Axinellida	Axinellidae	Ptilocaulis	Ptilocaulis_walpersii	0.422332358	0.011098945	0	1	3.173157699	0	-0.851942751	-60.69933246	1.445914083	837.909	Erect	Erect-palmate
Porifera	Demospongiae	Dictyoceratida	Irciniidae	Sarcotragus	Sarcotragus_fasciculatus	0.851888974	0.01463269	0.001396229	5	71.87191411	0.56	-0.336816535	7.915903454	8.408680244	82.36	Massive	Simple-massive
Porifera	Demospongiae	Clionaida	Clionaidae	Spheciospongia	Spheciospongia_vesparium	4.698897696	0.014931316	0.013904656	23	98.78406403	0.555765595	1.495862061	37.06743001	9.992868958	2041.271	Massive	Simple-massive
Porifera	Demospongiae	Clionaida	Spirastrellidae	Spirastrella	Spirastrella_coccinea	0.766658185	0.013089787	0.00438214	2	9.257353884	0	0.283654314	-54.52607452	2.874704417	1632.784	Crust-like	Encrusting
Porifera	Demospongiae	Dictyoceratida	Spongiidae	Spongia	Spongia_(Spongia)_barbara	-0.219533413	0	0	1	1.085438917	0	-0.707106781	-62.77990705	0.100463698	166.279	Erect	Erect-palmate
Porifera	Demospongiae	Dictyoceratida	Spongiidae	Spongia	Spongia_(Spongia)_obliqua	-0.582600291	0	0	1	1.085438917	0	-1.111890898	-62.78861454	0.037221749	264.721	Massive	Compositie-massive
Porifera	Demospongiae	Dictyoceratida	Spongiidae	Spongia	Spongia_(Spongia)_officinalis	0.447028691	0.012144137	0	2	17.36373504	0	0	-46.50128879	4.035927552	286.888	Massive	Ball
Porifera	Demospongiae	Dictyoceratida	Spongiidae	Spongia	Spongia_(Spongia)_tubulifera	0.672018545	0.012144137	0	1	13.69894147	0	-1	-50.26562689	3.538979106	447.89	Massive	Simple-massive
Porifera	Demospongiae	Scopalinida	Scopalinidae	Svenzea	Svenzea_zeai	-0.058929548	0.010003982	0	1	2.151103602	0	-0.551107075	-61.72023891	1.034292553	937.744	Massive	Simple-massive
Porifera	Demospongiae	Poecilosclerida	Tedaniidae	Tedania	Tedania_(Tedania)_ignis	0.476892973	0.014931316	0.023206472	6	42.55032329	0.5	0.851942751	-21.00641354	6.464022468	2112.007	Massive	Fistular
Porifera	Demospongiae	Suberitida	Halichondriidae	Topsentia	Topsentia_ophiraphidites	0.39399565	0.011098945	0	1	3.173157699	0	-0.851942751	-60.69988635	1.445722536	778.937	Crust-like	Encrusting
Porifera	Demospongiae	Verongiida	Aplysinidae	Verongula	Verongula_reiswigi	0.739724567	0.012840932	0.000703427	2	25.57073763	0	-0.593442426	-38.36606627	4.942057641	839.705	Cup-like	Massive cup
Porifera	Demospongiae	Verongiida	Aplysinidae	Verongula	Verongula_rigida	-0.361944396	0	0	1	1.085438917	0	-0.567308629	-62.78213436	0.088688445	1634.09	Massive	Ball
Porifera	Demospongiae	Haplosclerida	Petrosiidae	Xestospongia	Xestospongia_muta	0.271749556	0.013189329	0.017400021	3	14.28069552	0.444444444	-0.347575429	-49.4266428	3.655592592	3196.453	Cup-like	Barrel
